# Supplementary material for: Cholesin receptor signalling is active in cardiovascular system-associated adipose tissue and correlates with SGLT2i treatment in patients with diabetes
Source: Cardiovasc Diabetol. 2024 Jun 20;23:211. doi: 10.1186/s12933-024-02322-y (PMC11191148; doi:10.1186/s12933-024-02322-y)
Supplement: Supplementary file 11 — Supplementary material 11: Supplementary Table 4. [file 12933_2024_2322_MOESM11_ESM.xlsx]

## Sheet: Arkusz1
Supplementary Table 4 – Geneset enrichment analysis results for pathways associated with GPR146 expression levels and plasma HDL, LDL cholesterol levels and SGLT2i treatment in epicardial adipose tissue (EAT) and thymic adipose tissue (TAT). NA - gsea not available for pathway due to low number of reads.
Group	All patients (N=10)																		SGLT2i Treatment (N=5) vs NonSGLT2i (N=5)
Ranking Metric	Pearson correlation coefficient																		Signal to Noise
Tissue	EAT									TAT									EAT			TAT
Association with	GPR146 [TPM]			LDL [mmol/l]			HDL [mmol/l]			GPR146 [TPM]			LDL [mmol/l]			HDL [mmol/l]			SGLT2i Treatment
Reactome Pathway	NES	p value	FDR	NES	p value	FDR	NES	p value	FDR	NES	p value	FDR	NES	p value	FDR	NES	p value	FDR	NES	p value	FDR	NES	p value	FDR
PDH complex synthesizes acetyl-CoA from PYR	1.55092	0.046	0.107555	1.81106	0	0.025832	1.58758	0.010399	0.314259	1.57755	0.063091	0.329197	1.83739	0	0.014642	1.65174	0.019802	0.13646	-1.58131	0.0172117	0.167303	-1.04791	0.432612	0.636445
p75NTR recruits signalling complexes	-0.97176	0.481413	0.634046	-1.41218	0.081197	0.264687	0.645547	0.919866	1	-0.72963	0.806579	1	0.646245	0.90107	1	0.528414	0.983539	0.997855	1.41302	0.0939086	0.314342	-0.899004	0.591608	0.825495
ADP signalling through P2Y purinoceptor 1	1.4048	0.08026	0.172539	-0.79647	0.773196	0.870609	1.15118	0.248311	0.789037	1.14716	0.240964	0.703379	1.43988	0.049279	0.326853	-1.12853	0.2875	0.468915	-0.939852	0.530488	0.743124	-1.16114	0.274839	0.479965
RNA Polymerase I Promoter Clearance	-1.23707	0.151832	0.305299	1.5847	0.005605	0.176451	1.06979	0.338073	0.8693	-0.79145	0.810307	0.996494	0.930538	0.613786	0.937443	1.15584	0.214936	0.567769	-1.57976	0.0119048	0.167406	-1.74069	0.00364078	0.015116
Acyl chain remodelling of PC	1.0426	0.365044	0.488432	-1.32222	0.095477	0.316976	0.906057	0.616299	0.997187	-0.87694	0.665054	0.964676	1.26138	0.175418	0.519476	-1.20712	0.220126	0.387866	1.22489	0.193122	0.503787	-0.488896	0.993481	1
Signaling by moderate kinase activity BRAF mutants	1.71343	0.00716	0.051444	-1.3453	0.073171	0.298034	-1.45751	0.031707	0.578545	-0.89432	0.626411	0.94643	0.935516	0.589165	0.939049	-1.40807	0.044211	0.249575	0.684668	0.944767	0.982658	-0.83086	0.733173	0.892548
Gap junction trafficking	1.11456	0.265306	0.407672	-2.24222	0	0.006378	-1.26036	0.133515	0.711499	-0.64715	0.942029	1	0.846889	0.702341	0.981741	-0.92613	0.581933	0.720946	1.08189	0.341176	0.63628	-1.13651	0.27665	0.504842
P2Y receptors	0.544181	0.963362	0.987227	-1.08109	0.323024	0.532168	0.887722	0.615385	1	-1.08177	0.367374	0.773715	0.63758	0.900398	1	-1.44432	0.079922	0.241801	0.815929	0.711957	0.93837	-0.826414	0.680999	0.89872
SMAD2/3 Phosphorylation Motif Mutants in Cancer	1.46274	0.093682	0.144432	-1.09985	0.32659	0.508472	-1.09597	0.324885	0.773291	-1.03515	0.435556	0.818115	-0.69879	0.84472	0.962456	-1.27325	0.167689	0.332316	-0.836481	0.681818	0.854004	-0.664606	0.89065	0.998509
Recycling pathway of L1	1.33348	0.104019	0.216027	-2.30342	0	0.002725	-1.47309	0.025381	0.599474	-0.9371	0.588496	0.91546	0.678679	0.91796	1	-1.18784	0.198807	0.406189	1.22887	0.152975	0.499306	-1.1978	0.210269	0.422789
Fatty acyl-CoA biosynthesis	1.71011	0.016129	0.052263	1.90746	0	0.006882	1.27516	0.137346	0.639816	1.56797	0.014706	0.340331	1.92598	0	0.003947	2.02749	0	0.007667	-1.84488	0.00158983	0.0478573	-0.747543	0.837297	0.955778
Signaling by TGF-beta Receptor Complex in Cancer	1.69307	0.017316	0.056541	-1.15146	0.252336	0.462006	-1.25709	0.176471	0.711028	-0.71458	0.835227	1	-0.66033	0.894366	0.969816	-1.24373	0.222904	0.359224	-0.845271	0.673877	0.848309	0.652877	0.883929	1
Diseases of signal transduction by growth factor receptors and second messengers	1.80211	0	0.032018	0.620002	1	1	-1.29157	0.004065	0.695481	-1.2853	0.006	0.480714	1.01157	0.442	0.858164	-1.88554	0	0.033101	-1.38277	0.0023068	0.289196	-1.17496	0.0860861	0.457913
Biotin transport and metabolism	2.14904	0	0.003014	1.94912	0	0.003809	1.11596	0.325083	0.815898	0.985944	0.458874	0.824175	1.89696	0	0.006465	1.69053	0.009506	0.10728	-1.61211	0.0301003	0.167018	-0.832995	0.705882	0.895229
ATF6 (ATF6-alpha) activates chaperones	1.01172	0.430612	0.530983	-1.53764	0.042636	0.191644	0.751032	0.798305	1	-1.23062	0.21363	0.549789	0.701754	0.838235	1	-1.69373	0.01581	0.102261	-0.987426	0.492437	0.694701	-1.04125	0.406516	0.647226
Mitochondrial Uncoupling	-0.606	0.93346	0.975396	0.764152	0.776296	0.996932	-1.52575	0.052516	0.573511	-1.37107	0.091837	0.389663	-1.29473	0.21021	0.440658	-1.09694	0.334029	0.500997	1.11603	0.304556	0.601537	0.993885	0.451613	0.76808
RAB geranylgeranylation	1.41742	0.04388	0.167518	-1.88429	0	0.05555	-1.15454	0.183562	0.772476	-1.13019	0.285414	0.699367	0.81976	0.771949	0.994482	-1.8535	0	0.045363	-1.04038	0.400576	0.636059	-0.862371	0.705543	0.860685
Spry regulation of FGF signaling	1.08568	0.348837	0.439081	-1.17556	0.230159	0.434069	-1.25014	0.186761	0.702261	-1.19815	0.241245	0.601072	0.593721	0.935162	1	-1.57932	0.03	0.164396	0.9937	0.456576	0.758928	-1.058	0.4	0.619192
Interleukin-12 signaling	-1.1593	0.219643	0.390187	-2.13532	0	0.01278	-1.017	0.408269	0.830041	-1.00723	0.48948	0.847573	0.623816	0.961581	1	-1.47245	0.033898	0.223051	1.48718	0.0213415	0.251298	-1.73739	0	0.0155214
RHOBTB2 GTPase cycle	-1.35039	0.120287	0.198226	-0.65502	0.967742	0.965994	0.733909	0.834459	1	-0.91059	0.608333	0.939144	0.712938	0.855362	1	-1.03978	0.351579	0.567556	-1.67727	0.0141732	0.127137	-1.91285	0	0.00258596
OAS antiviral response	0.904805	0.570526	0.675469	-1.65112	0.032362	0.138066	-0.67938	0.874157	1	-1.28349	0.163842	0.483916	-1.08916	0.330855	0.677511	-1.26832	0.203095	0.332216	-1.62906	0.0115512	0.149891	-1.37449	0.0891239	0.206379
Gastrulation	1.45738	0.013158	0.145823	0.937429	0.641053	0.908527	-0.84725	0.85044	0.947145	-0.74245	0.903885	1	0.925951	0.645492	0.941557	0.898565	0.690397	0.838262	-0.73836	0.93844	0.942855	-0.816311	0.837867	0.910061
VEGFR2 mediated vascular permeability	1.79178	0.002242	0.034833	1.00532	0.463297	0.851018	0.670593	0.924679	1	-0.71646	0.841176	1	1.2989	0.124703	0.485253	-1.14722	0.246285	0.448502	-0.854661	0.699847	0.837437	-0.633824	0.937581	1
Inflammasomes	-0.77533	0.77993	0.878355	-2.10897	0	0.013916	-1.11474	0.33584	0.777972	-0.8913	0.626335	0.949093	-1.36109	0.092391	0.372222	-1.78343	0.004246	0.072761	1.08027	0.323529	0.638444	-0.882452	0.642762	0.84315
NFE2L2 regulating ER-stress associated genes	0.856171	0.613636	0.749795	-1.83831	0.00831	0.066222	-0.97211	0.488038	0.881969	-1.3126	0.135952	0.447741	-0.75106	0.723464	0.945958	-1.66157	0.009398	0.120668	-0.938927	0.59034	0.742938	-0.676487	0.889937	0.994407
Signaling by NOTCH	1.18298	0.100287	0.349209	1.18837	0.13286	0.58101	-0.89577	0.763934	0.915339	-0.87497	0.801205	0.966061	1.03845	0.422691	0.825074	1.05318	0.361204	0.679259	-1.41142	0.0157068	0.27393	-1.48526	0.00209424	0.117974
Diseases of carbohydrate metabolism	1.71932	0.011655	0.050458	1.46015	0.029162	0.280752	0.935665	0.559233	0.983387	1.04904	0.358333	0.792776	1.59145	0.009467	0.157122	1.57363	0.027933	0.178563	1.15474	0.229917	0.550851	0.776795	0.822511	0.993674
Cyclin A/B1/B2 associated events during G2/M transition	-2.15805	0	0.000365	0.832056	0.707965	0.980839	1.23828	0.180579	0.70577	-0.88444	0.650235	0.958021	0.906414	0.624553	0.950688	0.519167	0.994048	0.998361	-1.13941	0.279621	0.519868	-1.7532	0.00412655	0.0134428
Regulation of MECP2 expression and activity	-1.31582	0.131627	0.225875	0.909095	0.597605	0.941992	0.612933	0.962541	1	-1.53209	0.023175	0.181363	1.10425	0.344125	0.730797	-1.57055	0.013274	0.168352	-0.706535	0.882726	0.958787	-1.61152	0.01375	0.0467669
ERBB2 Regulates Cell Motility	0.798428	0.757895	0.82645	-1.90527	0	0.049977	-1.00187	0.446384	0.844243	-0.7518	0.810013	1	-0.71943	0.853333	0.956017	-1.00995	0.423935	0.611281	-0.832608	0.682927	0.858723	1.1442	0.267857	0.641169
IkBA variant leads to EDA-ID	-0.63664	0.893788	0.965289	-1.07946	0.338983	0.532123	1.02024	0.453704	0.921739	0.553744	0.986014	0.999386	0.662442	0.87426	1	-1.17072	0.291837	0.422792	1.03379	0.389277	0.689894	-0.89268	0.61203	0.832496
Maturation of protein 3a_9694719	1.67018	0.027027	0.061988	0.59625	0.936872	1	-1.02984	0.412888	0.819265	-0.97989	0.47973	0.884183	1.18469	0.256793	0.62024	-0.92225	0.552987	0.721546	0.9661	0.471292	0.788763	1.0158	0.41853	0.765002
SLC-mediated transmembrane transport	1.29798	0.037855	0.245832	-1.2667	0	0.359155	0.764595	0.968144	1	-0.78931	0.933934	0.998961	1.19006	0.088265	0.612361	-0.81293	0.95122	0.852531	0.960415	0.596059	0.791493	0.889357	0.88	0.877839
Activation of GABAB receptors	1.98375	0	0.010932	0.724693	0.875445	1	1.04338	0.374587	0.902814	1.41936	0.017857	0.478667	1.37427	0.055809	0.403459	1.23533	0.16946	0.476973	-1.21491	0.210201	0.420999	-0.911619	0.602454	0.819882
Oncogene Induced Senescence	-1.8315	0.001748	0.011451	0.653193	0.941805	1	-0.86005	0.682266	0.94072	-1.34603	0.086207	0.41175	-1.0183	0.359375	0.733667	-1.47391	0.04	0.222569	-0.89425	0.626543	0.788744	-1.40632	0.074359	0.183488
DAG and IP3 signaling	1.76506	0.002123	0.039595	1.19686	0.217443	0.563386	0.605865	0.980165	1	-1.21298	0.210112	0.572764	1.4618	0.035028	0.298658	-1.20983	0.18239	0.386501	-1.45922	0.043956	0.236057	-1.13873	0.27193	0.502125
Neutrophil degranulation	2.22385	0	0.002287	-1	1	0.624832	-1.19893	0.038627	0.740048	-0.81343	0.957	0.990912	1.23379	0.015	0.542262	-1.64401	0	0.126693	1.46753	0	0.263797	-0.841183	0.89759	0.887775
Metabolic disorders of biological oxidation enzymes	-0.80088	0.763158	0.845644	-0.88746	0.68	0.766061	0.908396	0.605307	1	0.800158	0.843537	0.923168	0.733307	0.847045	1	0.731084	0.878669	0.95091	0.693074	0.937662	0.986959	0.645419	0.971154	1
G protein gated Potassium channels	1.11945	0.318072	0.401772	-1.21276	0.208556	0.399155	1.23255	0.191453	0.709203	1.37492	0.103448	0.481991	1.05877	0.407047	0.793134	0.736327	0.855839	0.949801	1.30128	0.118497	0.430421	-1.1572	0.253197	0.484037
TP53 Regulates Transcription of Cell Cycle Genes	-2.41784	0	8.01e-06	0.868381	0.692045	0.966541	0.909858	0.623622	0.999159	-1.25137	0.146739	0.510596	-0.88484	0.758929	0.856746	-0.73616	0.915114	0.920437	-1.11821	0.299848	0.543756	-1.81923	0	0.00666776
Signaling by ALK	-1.58652	0.03154	0.061848	-1.19378	0.183333	0.414159	1.53856	0.038143	0.34614	-1.35203	0.078498	0.41221	1.24152	0.191365	0.541442	-1.35137	0.084783	0.291434	1.29369	0.125731	0.438751	-1.47919	0.0398458	0.12273
Suppression of phagosomal maturation	-0.82033	0.706865	0.822517	-0.95022	0.514894	0.694471	-0.80017	0.735981	0.974641	-0.66336	0.887728	1	0.818316	0.724047	0.992718	-1.17113	0.27451	0.42334	1.7431	0.0124069	0.0797132	-1.2205	0.206897	0.392441
Regulation by c-FLIP	-1.14823	0.275142	0.397866	-0.7825	0.752443	0.87927	0.59022	0.952632	1	-0.83891	0.67253	0.980193	-0.95433	0.477273	0.797753	-0.78442	0.729167	0.877463	-1.3395	0.121359	0.322409	-1.40123	0.0958512	0.18583
GTP hydrolysis and joining of the 60S ribosomal subunit	-3.10778	0	0	1.4386	0.013444	0.295065	1.49036	0.009317	0.368705	-0.96478	0.565396	0.893472	-1.76688	0	0.145465	2.0386	0	0.006956	2.3185	0	0.000290615	-1.14361	0.243902	0.499588
MAP2K and MAPK activation	1.24571	0.135922	0.290199	-1.38618	0.042857	0.279006	-1.55494	0.019002	0.52263	-0.76756	0.824263	1	-1.08405	0.317073	0.674224	-1.45236	0.040948	0.237503	-0.837166	0.720565	0.854929	-1.01775	0.444444	0.681037
Xenobiotics	-1.09382	0.333333	0.463479	0.965349	0.523316	0.893293	1.06939	0.36711	0.868613	0.902231	0.578378	0.869145	-1.0965	0.322034	0.66314	1.40206	0.085149	0.309983	-1.13485	0.3104	0.520347	1.75585	0.0153257	0.160873
Defective CHSY1 causes TPBS	1.75764	0.008264	0.041125	-1.23503	0.166144	0.382216	0.969227	0.525483	0.976784	-0.77535	0.762712	1	1.62284	0.017493	0.134902	-0.82373	0.676768	0.839858	0.92243	0.530343	0.823405	0.782278	0.707547	0.998415
RUNX3 regulates NOTCH signaling	1.09614	0.329032	0.42663	0.872434	0.652	0.964965	-0.71855	0.871671	0.998744	-1.49174	0.050378	0.217962	1.00287	0.491935	0.868034	-1.96101	0.004107	0.021706	-0.993717	0.456667	0.692316	-0.978648	0.501377	0.72767
Oncogenic MAPK signaling	1.87377	0.002564	0.021712	-1.37133	0.014286	0.288685	-1.36589	0.032	0.628512	-1.3172	0.067582	0.441668	0.933618	0.61595	0.938827	-1.76954	0	0.080691	-0.892258	0.670677	0.791404	-0.691896	0.936563	0.986836
Retinoid cycle disease events	1.07851	0.36722	0.44724	1.38101	0.101671	0.350348	0.523729	0.980565	1	-0.72957	0.804027	1	1.22149	0.223757	0.559136	1.35681	0.128968	0.355413	1.0916	0.356061	0.620442	-0.581355	0.946728	1
Methylation	-0.88382	0.626617	0.750948	-1.19068	0.209877	0.41757	-0.80305	0.733333	0.977476	0.651842	0.919149	0.982676	-1.11019	0.30131	0.655929	0.692353	0.876768	0.970656	-0.592629	0.958991	0.988541	-0.476484	0.995816	1
AXIN missense mutants destabilize the destruction complex	1.1636	0.250549	0.365477	0.621116	0.932692	1	-1.14639	0.283619	0.759914	-1.35849	0.110256	0.401836	0.578478	0.960988	1	-1.38023	0.108559	0.270791	-1.37136	0.104762	0.292596	-1.3383	0.123783	0.240977
POU5F1 (OCT4), SOX2, NANOG activate genes related to proliferation	-1.14853	0.275926	0.399619	-1.34567	0.124031	0.301674	0.587002	0.951973	1	-1.02616	0.450331	0.824888	0.868611	0.659371	0.962736	-1.72416	0.013917	0.092417	-0.984138	0.473597	0.698501	-0.636673	0.912023	1
RHO GTPase cycle	1.99687	0	0.009604	0.631271	0.998999	1	-1.00083	0.441964	0.842236	-1.42325	0	0.317955	1.16188	0.079	0.655623	-1.91832	0	0.029846	-1.27324	0.0238908	0.36287	-1.25118	0.0311871	0.351526
Acyl chain remodeling of CL	1.11139	0.358452	0.411718	0.815591	0.717868	0.986315	-0.59385	0.940476	1	-1.10346	0.357675	0.743839	0.995157	0.510542	0.873065	-1.19363	0.257085	0.402249	-1.13622	0.298094	0.520231	-0.578279	0.947368	1
Fibronectin matrix formation	1.61783	0.023207	0.078847	-1.76868	0.015385	0.087098	-1.06104	0.390519	0.783152	-0.57513	0.966027	1	0.527863	0.982609	1	-1.08257	0.373932	0.51813	-1.32423	0.141304	0.331936	0.793972	0.682927	0.991818
Estrogen-dependent gene expression	-1.33099	0.058728	0.215082	0.697427	0.934759	1	1.12845	0.236928	0.807262	-1.48775	0.006186	0.216366	1.129	0.254717	0.705641	-1.76409	0	0.07631	-1.35606	0.0514604	0.308326	-1.56566	0.00225225	0.0659484
Phosphorylation of Emi1	-2.13508	0	0.000513	0.948182	0.540741	0.907519	-0.93568	0.518703	0.912627	-1.17209	0.258993	0.640825	-1.88535	0	0.083026	-0.79731	0.698574	0.868139	-0.946574	0.567063	0.735328	-1.40961	0.0716561	0.179754
RAC2 GTPase cycle	1.86355	0	0.023555	-1.06301	0.327273	0.550177	-1.16944	0.143678	0.760882	-1.44174	0.01769	0.288825	1.08877	0.334732	0.751093	-2.02992	0	0.01537	1.17971	0.163194	0.538684	-1.138	0.25315	0.503214
Other semaphorin interactions	1.15728	0.274123	0.367068	-1.25689	0.151659	0.369667	-1.24378	0.184466	0.706599	-1.26053	0.166061	0.50531	0.454398	0.997452	1	-1.18523	0.23	0.408946	1.55196	0.0347594	0.205764	0.580143	0.971223	1
Diseases of glycosylation	2.28506	0	0.001345	-1.38601	0	0.278176	-1.37694	0.012862	0.626576	-0.8618	0.786368	0.97699	1.27806	0.06409	0.501105	-0.92306	0.643038	0.72136	-0.627205	1	0.985152	1.57994	0	0.300924
Signaling by APC mutants	1.1636	0.250549	0.365477	0.621116	0.932692	1	-1.14639	0.283619	0.759914	-1.35849	0.110256	0.401836	0.578478	0.960988	1	-1.38023	0.108559	0.270791	-1.37136	0.104762	0.292596	-1.3383	0.123783	0.240977
Sema4D in semaphorin signaling	2.25236	0	0.001794	-1.60782	0.028037	0.159014	-1.49698	0.044226	0.591147	0.854685	0.677632	0.897897	0.993517	0.505402	0.874559	-1.28683	0.125265	0.32915	-0.99937	0.449925	0.687831	1.56573	0.0205761	0.283597
Transferrin endocytosis and recycling	1.51789	0.04067	0.12057	-1.08283	0.328125	0.529775	-1.10201	0.293814	0.773882	0.917259	0.547445	0.892762	1.32512	0.119134	0.455216	1.0742	0.332724	0.654895	-0.948012	0.537842	0.73301	-0.765035	0.796368	0.946649
Acetylcholine Neurotransmitter Release Cycle	0.786554	0.769575	0.838295	0.689731	0.891786	1	-0.89318	0.592308	0.919128	0.799933	0.726027	0.92114	0.585048	0.950758	1	0.778958	0.791667	0.927109	-0.950805	0.523659	0.729266	-0.473645	0.993369	1
Neddylation	0.981796	0.526154	0.572096	1.32627	0.006042	0.418192	0.906519	0.717697	1	-0.69093	0.982983	1	1.06559	0.318637	0.784124	1.0984	0.254688	0.624812	-1.49329	0.00622665	0.214993	-1.37648	0.00829016	0.205021
Laminin interactions	1.73724	0.004435	0.045781	1.25261	0.149343	0.498791	0.896308	0.625	1	-0.80144	0.754673	0.991064	1.54584	0.022196	0.201328	1.42054	0.083176	0.296313	-1.7168	0.00918836	0.123463	1.27475	0.12987	0.512281
SCF-beta-TrCP mediated degradation of Emi1	1.09461	0.292683	0.42755	1.25147	0.15237	0.499408	-1.24284	0.106101	0.706532	-0.52362	0.9946	1	0.73397	0.875269	1	0.989173	0.477558	0.736781	-0.917083	0.604262	0.768926	-1.64935	0.00350877	0.0349741
Meiotic recombination	-2.22543	0	0.000166	-0.85901	0.712195	0.793739	1.26669	0.14378	0.658404	-1.14414	0.293364	0.677675	0.712451	0.846707	1	-0.67478	0.908511	0.955736	-1.29082	0.154079	0.350008	-1.70751	0.00256739	0.0203836
SARS-CoV-2-host interactions	-1.6363	0	0.048082	0.839297	0.840771	0.974834	0.779628	0.945714	1	-1.39027	0.012048	0.359407	0.732628	0.942656	1	-1.40459	0.005155	0.253929	1.21309	0.121495	0.523024	-1.53274	0	0.0849718
RHOU GTPase cycle	1.3537	0.077103	0.202921	-0.87935	0.673759	0.775641	-1.11272	0.277045	0.775398	-1.63202	0.004464	0.104788	0.759223	0.826816	0.998911	-2.14336	0	0.008682	-0.932833	0.58104	0.749447	-1.2345	0.172886	0.372192
BBSome-mediated cargo-targeting to cilium	-1.1473	0.278075	0.398652	0.961954	0.528302	0.896975	1.10105	0.307074	0.850163	-0.87531	0.657767	0.966305	0.740399	0.835366	1	-0.60655	0.973029	0.981313	-1.0422	0.424	0.636345	-1.39865	0.0728745	0.188086
HIV Infection	-1.58543	0.002985	0.062175	1.09107	0.27789	0.736044	0.835161	0.877778	1	-1.12362	0.18995	0.710497	0.796421	0.926	0.991139	-0.91789	0.697613	0.723885	-1.20693	0.107831	0.431836	-1.99491	0	0.00112364
Translation of Structural Proteins_9694635	1.09529	0.28972	0.427501	0.5504	0.995546	0.997341	0.847615	0.706161	1	-1.10473	0.332251	0.740857	1.06202	0.37149	0.787602	-1.07282	0.322785	0.528324	0.919009	0.607595	0.826119	-1.06948	0.359952	0.60374
RUNX1 and FOXP3 control the development of regulatory T lymphocytes (Tregs)	-1.57388	0.037975	0.066366	-2.10231	0	0.014869	1.24115	0.200364	0.703754	-1.17607	0.273598	0.633865	-1.17899	0.248276	0.558471	-1.33454	0.133201	0.300244	1.94249	0.00253807	0.0215934	-1.1442	0.29142	0.49884
APC/C-mediated degradation of cell cycle proteins	-1.73513	0.003401	0.023785	1.2632	0.110629	0.485612	-0.8719	0.741047	0.937021	-0.88398	0.718847	0.957206	-1.21381	0.078947	0.519191	0.842894	0.770175	0.881042	-0.980977	0.488338	0.699786	-1.92075	0	0.0024268
FCERI mediated NF-kB activation	-1.02572	0.405229	0.551682	0.828185	0.772582	0.980265	-0.87603	0.780161	0.932812	-0.89974	0.658004	0.945573	0.858993	0.734715	0.971019	-1.03799	0.375566	0.56992	1.03133	0.388013	0.694305	-1.62614	0	0.0418448
RUNX1 regulates transcription of genes involved in differentiation of myeloid cells	-1.60498	0.032505	0.055973	-1.18712	0.259259	0.420206	1.2193	0.233216	0.721575	-1.06462	0.396226	0.790412	1.10867	0.330344	0.724798	0.824003	0.688525	0.897312	0.82733	0.669065	0.939336	-1.27457	0.166929	0.321962
Receptor Mediated Mitophagy	1.43663	0.1	0.156216	1.44312	0.06812	0.291227	1.01875	0.426174	0.920964	-0.7855	0.749337	1	1.43484	0.066104	0.329308	-0.91375	0.56381	0.729592	-0.861881	0.613008	0.829327	-0.901753	0.607872	0.824915
Loss of MECP2 binding ability to the NCoR/SMRT complex	-0.95908	0.490234	0.654604	1.01777	0.467742	0.841796	1.20668	0.244328	0.734876	-0.74568	0.82853	1	1.36911	0.11226	0.410885	-0.78107	0.752033	0.881645	-0.953032	0.541012	0.727258	-1.32675	0.119011	0.256799
Plasma lipoprotein assembly	1.29241	0.138365	0.249898	1.27749	0.1781	0.474932	-0.73699	0.854497	0.997916	1.00631	0.440171	0.818275	1.324	0.125786	0.454663	1.52108	0.044177	0.221307	-1.01531	0.449675	0.666264	-0.900649	0.587302	0.824254
NOTCH2 Activation and Transmission of Signal to the Nucleus	0.834142	0.746575	0.781256	1.24949	0.173317	0.497036	1.44257	0.07329	0.393028	0.812352	0.802198	0.922299	1.17608	0.251781	0.629191	1.31995	0.118217	0.391995	-0.992458	0.475667	0.690697	-0.729444	0.84802	0.968147
Respiratory electron transport, ATP synthesis by chemiosmotic coupling, and heat production by uncoupling proteins.	2.05688	0	0.006135	2.27054	0	0	1.5454	0.002994	0.345162	2.43368	0	0.002412	2.27374	0	0	2.78713	0	0	-1.10874	0.271622	0.556172	-0.515813	1	1
Attenuation phase	-0.52839	0.994329	0.990554	-2.09021	0	0.016516	-0.65665	0.929078	1	-0.6258	0.930342	1	-1.20336	0.195122	0.531466	-0.89868	0.62395	0.747025	-1.12134	0.304897	0.54025	0.678709	0.918103	1
Defective pyroptosis	-2.46361	0	0	1.24213	0.205607	0.499853	1.29486	0.146127	0.611561	-1.43595	0.070603	0.296456	-1.91253	0.008333	0.070596	-1.12268	0.301619	0.47107	-0.791789	0.740984	0.896405	-2.02324	0	0.000688892
Nuclear import of Rev protein	-2.2133	0	0.00017	0.627227	0.957346	1	1.02287	0.428322	0.922701	-1.60552	0.007026	0.121814	-0.98813	0.471014	0.760954	-1.41737	0.06962	0.246047	0.50438	0.997024	1	-2.08344	0	0.000284786
Na+/Cl- dependent neurotransmitter transporters	0.794555	0.734649	0.830888	-1.20259	0.20354	0.40601	-1.30467	0.15311	0.683692	-1.33555	0.121059	0.415357	0.911876	0.586819	0.944774	-1.23127	0.208	0.370281	0.767557	0.761394	0.9612	1.52835	0.0592334	0.297176
Glycogen storage diseases	1.25913	0.185446	0.278452	1.53223	0.025166	0.226559	0.786577	0.755556	1	1.63772	0.024876	0.293209	1.38093	0.09883	0.39774	1.8296	0.009804	0.048052	1.00552	0.431579	0.744237	-0.703366	0.845517	0.981387
Intraflagellar transport	0.984012	0.46934	0.569615	-0.92927	0.601852	0.71832	-0.85664	0.73107	0.941608	-1.06547	0.391832	0.792096	0.630414	0.957542	1	-1.2972	0.095556	0.32306	-1.24466	0.15566	0.383599	-1.0161	0.459658	0.68275
NOSTRIN mediated eNOS trafficking	1.96714	0	0.012362	1.09847	0.355385	0.723909	-1.46081	0.089087	0.602168	0.959823	0.475362	0.845893	1.13296	0.334315	0.701063	0.987476	0.482897	0.734994	-1.20453	0.239583	0.435357	1.63287	0.0358974	0.259612
RNA Polymerase II Transcription Termination	-2.57365	0	0	0.829049	0.776053	0.980889	1.84118	0	0.083798	-1.17365	0.224138	0.638189	0.60465	0.971338	1	-1.19362	0.174009	0.401629	-1.55403	0.0150685	0.178705	-2.19375	0	6.9969e-05
Signaling by WNT	1.41145	0.003155	0.171298	0.795902	0.931727	0.994782	-0.85997	0.903448	0.939515	-1.16913	0.095095	0.641282	1.04755	0.37249	0.808685	-1.39018	0.008403	0.263643	-1.10126	0.245098	0.568982	-1.16201	0.131633	0.479174
Signaling by ALK in cancer	-1.18607	0.180301	0.357729	-1.43412	0	0.254472	-0.9386	0.569364	0.909151	-1.46303	0.015448	0.252782	0.871386	0.722741	0.966208	-2.13037	0	0.007227	1.06327	0.318352	0.653342	-1.30353	0.0711111	0.285467
MyD88 deficiency (TLR2/4)	1.16337	0.238197	0.364863	-1.95953	0.004202	0.037357	0.577735	0.963576	1	-1.03537	0.436364	0.820592	0.892348	0.635538	0.956502	-1.52718	0.045361	0.194645	1.40024	0.077748	0.330626	-1.31944	0.132414	0.265988
Ketone body metabolism	1.08267	0.346939	0.441669	1.7124	0.004249	0.073359	0.741708	0.806985	1	0.545985	0.982979	0.997081	1.41991	0.082768	0.342626	1.54275	0.052525	0.207158	-1.66819	0.0219966	0.134351	-0.763228	0.776389	0.946393
Constitutive Signaling by EGFRvIII	1.25901	0.193133	0.277366	0.643877	0.901202	1	-1.23419	0.197701	0.705333	-0.93942	0.569032	0.916482	1.0346	0.449239	0.827945	-1.23715	0.199584	0.365808	-1.46196	0.0665584	0.234413	-1.45489	0.0421196	0.142341
IRF3 mediated activation of type 1 IFN	1.03375	0.443137	0.499151	0.582864	0.958589	0.997682	-0.9413	0.493274	0.909523	-1.25567	0.178248	0.506609	0.981222	0.513219	0.888927	-0.96555	0.537402	0.673396	1.12425	0.327273	0.595648	-1.0955	0.364668	0.565367
Vitamins	-1.17833	0.256881	0.365487	0.501261	0.985119	0.998763	-0.75234	0.786364	0.989988	-0.94169	0.553314	0.917707	-1.58555	0.073016	0.256177	0.85428	0.638945	0.872313	0.944738	0.512195	0.804116	-1.03167	0.429851	0.660413
Enhanced binding of GP1BA variant to VWF multimer:collagen	1.04069	0.393375	0.490333	-0.77162	0.747405	0.889179	0.857811	0.650264	1	0.887609	0.583333	0.878915	1.408	0.088235	0.363371	1.46285	0.087824	0.271241	1.16238	0.26943	0.543461	-1.34862	0.113703	0.234247
Loss of Function of TGFBR1 in Cancer	1.64415	0.032328	0.070268	-1.35434	0.147335	0.295631	-1.28211	0.147651	0.691691	0.686486	0.869281	0.991383	-0.67047	0.881029	0.967087	-1.12811	0.333333	0.469062	-0.843427	0.675722	0.850896	0.76357	0.788571	0.995883
Packaging Of Telomere Ends	-1.73416	0.011583	0.023787	0.907176	0.60452	0.941627	1.88203	0	0.073057	1.06201	0.36246	0.762667	1.40303	0.093294	0.372485	1.30043	0.155556	0.417542	-1.74889	0.00510204	0.105976	-1.44549	0.0773994	0.149449
MAPK6/MAPK4 signaling	-0.87956	0.683168	0.753862	0.674796	0.962244	1	-0.91267	0.702997	0.930093	-0.94922	0.599794	0.90955	0.672805	0.946708	1	-1.10864	0.254587	0.488141	-1.00837	0.442363	0.675008	-1.47504	0.0158014	0.125519
Interleukin-6 signaling	1.46919	0.087912	0.142519	-2.19598	0	0.007531	-1.52417	0.063679	0.569528	-1.43162	0.062982	0.302786	0.817602	0.701333	0.99217	-1.84561	0.002	0.048214	-0.943942	0.532554	0.738712	-1.06751	0.376833	0.607587
Lipophagy	1.4081	0.109015	0.172808	-1.13484	0.264493	0.470991	0.785078	0.754417	1	-0.68231	0.861777	1	1.3058	0.159944	0.474642	-1.15808	0.265525	0.437546	0.826993	0.674242	0.938034	-0.925723	0.585903	0.803199
Formation of the beta-catenin:TCF transactivating complex	-1.55622	0.022346	0.072936	1.34049	0.097387	0.406136	1.08007	0.348123	0.887949	-1.39368	0.067738	0.355695	0.775829	0.809357	0.996247	-1.31754	0.107759	0.312231	-1.04399	0.40566	0.639024	-1.72416	0.00250627	0.0176665
Translation of Structural Proteins_9683701	1.12636	0.266219	0.394542	0.855643	0.682367	0.970777	1.16424	0.240984	0.781249	-1.02855	0.435561	0.823109	1.1768	0.236407	0.628062	-1.00146	0.46383	0.624487	0.984905	0.461326	0.774033	-1.09067	0.35	0.572727
TNFR1-induced NF-kappa-B signaling pathway	-1.20812	0.212435	0.333873	1.02829	0.435252	0.831154	0.628541	0.951747	1	-1.30554	0.130688	0.456259	0.584507	0.967742	1	-1.1178	0.297571	0.47643	0.948636	0.535613	0.801996	-1.30974	0.115533	0.278009
Transcription-Coupled Nucleotide Excision Repair (TC-NER)	-1.31831	0.070826	0.224632	1.58146	0.002155	0.180159	0.916639	0.625585	0.994265	-1.06383	0.384696	0.790738	1.27246	0.110766	0.50233	1.15636	0.230088	0.56826	-1.43764	0.025825	0.252902	-1.87382	0	0.00405139
Vitamin B2 (riboflavin) metabolism	0.685959	0.860262	0.93258	-0.9365	0.527778	0.712492	-0.762	0.779279	0.986311	1.1896	0.204082	0.675885	-1.05912	0.382263	0.695923	0.817333	0.68357	0.902859	0.824717	0.68552	0.938692	0.910894	0.535613	0.854398
CD28 co-stimulation	1.28732	0.116705	0.253246	-1.11555	0.246479	0.495758	-0.60631	0.984211	1	-1.41318	0.041049	0.33118	0.916574	0.596963	0.94247	-2.13817	0	0.008604	1.14597	0.25731	0.562708	-0.989779	0.480769	0.714196
Digestion of dietary carbohydrate	-0.95749	0.513514	0.653781	1.28595	0.170803	0.462183	1.28381	0.194056	0.638556	-0.90248	0.59787	0.945241	0.930229	0.575145	0.93623	1.11993	0.301811	0.606011	1.03574	0.413712	0.689152	-0.943058	0.540541	0.779943
RAC1 GTPase cycle	1.88375	0	0.020662	-1.08851	0.071429	0.524525	-0.89635	0.780822	0.918248	-1.54325	0	0.172978	1.13004	0.221551	0.706886	-2.1913	0	0.005485	1.14046	0.161572	0.573557	-0.993235	0.497354	0.711825
Regulation of Expression and Function of Type II Classical Cadherins	1.46096	0.055928	0.144773	-1.50264	0.042683	0.214426	-0.77758	0.806604	0.978986	-1.28347	0.152523	0.481571	0.967934	0.525701	0.900952	-1.49435	0.042373	0.207925	-1.20773	0.21131	0.432891	-0.801048	0.753494	0.921258
RHO GTPases Activate Formins	-2.40139	0	7.6e-06	-1.12621	0.137931	0.481839	-0.90865	0.711816	0.928619	-1.36794	0.017312	0.393346	-1.43246	0	0.347822	-1.32011	0.038462	0.311069	-0.953576	0.556452	0.726742	-2.12055	0	0.000144936
Toll Like Receptor TLR1:TLR2 Cascade	1.1845	0.170029	0.348027	-1.35828	0.027778	0.293863	0.983286	0.497724	0.954259	-0.90743	0.702041	0.936922	1.2387	0.122177	0.540807	-1.47981	0.014528	0.218182	-0.933511	0.592087	0.748721	-1.12404	0.262749	0.52317
Post-transcriptional silencing by small RNAs	0.789908	0.732365	0.835553	-1.29455	0.159236	0.341884	-0.84787	0.64977	0.947126	-1.63088	0.01238	0.105139	0.868864	0.65036	0.963992	-1.76906	0.010753	0.077786	-0.556933	0.949033	0.993309	-1.28868	0.170953	0.305456
Activation of kainate receptors upon glutamate binding	1.50822	0.039535	0.124676	0.610464	0.955206	1	0.820328	0.74	1	1.01479	0.378571	0.81132	1.52599	0.018957	0.222094	-0.90109	0.602941	0.743684	0.688221	0.928977	0.988148	-1.2865	0.145619	0.307102
Activation of AMPK downstream of NMDARs	1.75773	0.006961	0.041273	-1.65148	0.011429	0.138682	-1.43455	0.060606	0.594526	-0.46629	0.996462	1	0.836465	0.720624	0.988569	-1.40216	0.075314	0.256247	0.695906	0.901099	0.987772	-1.03697	0.425096	0.653735
SARS-CoV-1 activates/modulates innate immune responses	-1.48097	0.045855	0.108563	-1.50055	0.007463	0.213185	-0.58236	0.989975	1	-0.81386	0.752874	0.99278	-1.04249	0.387097	0.70189	0.832428	0.711896	0.894981	1.08799	0.313783	0.627236	-1.63423	0.00749064	0.0388344
Regulation of NF-kappa B signaling	-1.55078	0.035461	0.075006	1.4359	0.067004	0.288558	0.643687	0.936968	1	-0.9013	0.618454	0.946879	0.476877	0.992308	1	0.918772	0.552581	0.823108	1.06961	0.33687	0.649435	-1.40327	0.0829876	0.184916
Hormone ligand-binding receptors	-1.46074	0.060998	0.121454	0.975225	0.511268	0.878826	-1.05879	0.376812	0.784546	-0.607	0.940526	1	-1.41431	0.090196	0.350142	-0.84754	0.651485	0.815328	0.808015	0.70073	0.941836	-1.40519	0.0792952	0.183945
SRP-dependent cotranslational protein targeting to membrane	-3.28075	0	0	1.30137	0.060417	0.441294	1.66566	0	0.195837	-1.09084	0.319302	0.763657	-2.29064	0	0.003278	1.94972	0	0.016537	2.71589	0	0	-1.00805	0.467547	0.696909
NOTCH2 intracellular domain regulates transcription	0.650548	0.905286	0.95452	-0.74901	0.819923	0.912283	0.771003	0.772425	1	-1.32276	0.125984	0.43657	0.672778	0.886301	1	-1.76953	0.010309	0.079624	-0.785587	0.75	0.902278	-0.645957	0.917526	1
Netrin mediated repulsion signals	-0.87499	0.622266	0.758202	-1.18948	0.245161	0.418662	0.841818	0.678947	1	-1.39338	0.087694	0.355174	0.889674	0.639161	0.955771	-1.57419	0.042084	0.168842	-0.585557	0.964286	0.990684	-1.02081	0.436137	0.676665
WNT ligand biogenesis and trafficking	0.853313	0.673423	0.75219	0.557574	0.970334	0.995969	-1.20448	0.202073	0.736973	-0.81125	0.767386	0.991169	-0.94024	0.547771	0.805446	0.892858	0.577603	0.839541	-1.29349	0.134281	0.348332	1.60781	0.0224215	0.273082
Phosphorylation of CD3 and TCR zeta chains	-2.31084	0	3.94e-05	-1.60141	0.022026	0.163635	0.867929	0.64076	1	-1.92912	0	0.018289	-1.90974	0.004274	0.069532	-1.66635	0.011561	0.121892	2.45935	0	0	-1.69968	0.0055788	0.0220183
Mitotic G1 phase and G1/S transition	-2.30964	0	3.87e-05	1.12052	0.255363	0.687639	0.755038	0.958153	1	-1.07087	0.338057	0.780846	-0.90134	0.857143	0.850302	0.639985	1	0.987424	-1.27683	0.0647773	0.358684	-2.07484	0	0.000299375
RET signaling	1.67166	0.004608	0.062063	0.989621	0.493445	0.865223	0.753911	0.865874	1	-0.70711	0.888009	1	1.65382	0.003367	0.111519	1.32075	0.130019	0.392101	-1.35986	0.0909091	0.303344	-1.00734	0.474083	0.697121
Signalling to RAS	1.53369	0.035088	0.114094	-1.30401	0.114537	0.330833	-0.82234	0.745547	0.968827	-0.61832	0.947689	1	1.2893	0.142322	0.483213	-1.19127	0.22449	0.403948	0.840089	0.690751	0.927448	-1.02165	0.463542	0.676102
Factors involved in megakaryocyte development and platelet production	-1.38571	0.024116	0.170606	-1.43016	0	0.258062	-0.85265	0.852459	0.946274	-1.34407	0.034448	0.407976	0.588819	0.993865	1	-1.42627	0.0125	0.240808	-0.628484	0.995989	0.985164	-1.59294	0.00106724	0.0541913
Notch-HLH transcription pathway	0.896139	0.62156	0.687264	1.6186	0.008363	0.139981	-0.72925	0.859649	0.997542	-1.10692	0.321219	0.739305	1.29622	0.128641	0.480717	-1.28261	0.12527	0.329903	-1.45026	0.0585516	0.242885	-1.41458	0.0585176	0.175426
mRNA decay by 3' to 5' exoribonuclease	-1.6394	0.020716	0.047376	1.02272	0.440268	0.840887	1.04016	0.413265	0.903591	0.885674	0.663717	0.875246	0.489981	0.989432	1	-0.75626	0.804124	0.903315	-0.803615	0.7232	0.884807	-1.53389	0.0351617	0.0845313
TFAP2 (AP-2) family regulates transcription of cell cycle factors	-0.86575	0.59252	0.763633	-1.75013	0.022099	0.095863	-0.76129	0.739229	0.984827	-0.56703	0.972222	1	-1.56493	0.074742	0.270762	-1.33464	0.135593	0.300776	0.871524	0.60771	0.880368	1.4217	0.12931	0.376961
Caspase-mediated cleavage of cytoskeletal proteins	1.0274	0.398249	0.507348	-0.90054	0.577617	0.7492	-0.98749	0.460094	0.855975	-1.03546	0.443537	0.821357	0.352531	1	1	-1.21684	0.220077	0.383723	-1.29954	0.161765	0.344451	-1.25304	0.19914	0.348956
Intestinal absorption	0.891506	0.56383	0.695266				1.13867	0.325664	0.794127				1.34881	0.100904	0.424422				0	0	0	-0.886753	0.661716	0.839152
Calcitonin-like ligand receptors	1.40713	0.111111	0.172331	-0.95856	0.470199	0.683833	-0.83074	0.685714	0.961672	-0.93773	0.554795	0.915853	0.893449	0.609418	0.956931	0.561898	0.960159	0.995974	0.661348	0.925659	0.979982	1.32181	0.114198	0.468162
EML4 and NUDC in mitotic spindle formation	-2.44022	0	0	-0.93151	0.644444	0.717001	-0.80453	0.884831	0.977405	-1.53598	0.002041	0.180772	-1.70255	0	0.177664	-1.46481	0.006881	0.229307	-0.765974	0.909713	0.921222	-2.25617	0	0
Interleukin-1 family signaling	1.12758	0.193642	0.393987	-0.91473	0.666667	0.729163	0.850798	0.808418	1	-0.6751	0.973631	1	0.907219	0.69596	0.949802	-1.26876	0.054455	0.332149	-0.954728	0.557823	0.72574	-1.17917	0.168076	0.451763
GAB1 signalosome	1.60628	0.016495	0.083352	-1.59445	0.026786	0.165341	-1.61232	0.037406	0.451554	-1.35129	0.103979	0.411524	0.896145	0.615581	0.958614	-1.35043	0.101031	0.292124	-1.01107	0.454545	0.671913	-1.09315	0.364771	0.568327
Cooperation of Prefoldin and TriC/CCT in actin and tubulin folding	-1.1169	0.300712	0.439167	-1.95719	0	0.037523	0.749027	0.853535	1	1.72762	0.007092	0.236725	0.900858	0.622038	0.951857	-0.72051	0.891892	0.934291	-0.490378	0.996965	0.997375	-1.93504	0	0.00208929
Constitutive Signaling by AKT1 E17K in Cancer	1.07693	0.349315	0.449423	0.925608	0.592269	0.919003	0.681075	0.922819	1	-0.87013	0.67148	0.966806	1.43123	0.06135	0.330994	-1.09523	0.313305	0.503236	-1.48214	0.0455975	0.216388	-0.65019	0.921854	1
Neurotransmitter release cycle	1.25084	0.133489	0.285369	0.717825	0.882419	1	0.691127	0.930979	1	-0.76884	0.832967	1	1.16521	0.255157	0.650565	-0.81985	0.790043	0.844126	-1.09285	0.307806	0.581473	-0.836763	0.727924	0.892131
Tat-mediated HIV elongation arrest and recovery	-1.27918	0.147425	0.260702	1.32012	0.122072	0.429133	1.12197	0.293638	0.816763	1.15809	0.210526	0.691115	1.35258	0.10551	0.421658	1.72709	0.001842	0.08684	-1.43387	0.0759494	0.254292	-1.63755	0.0078329	0.0383791
Ion transport by P-type ATPases	1.02075	0.407125	0.516901	-1.07917	0.295918	0.531528	-0.65697	0.981432	1	-1.38006	0.062635	0.377155	1.00138	0.484083	0.868085	-1.22665	0.150985	0.376062	-0.881408	0.659259	0.803424	-0.874055	0.679659	0.849463
GRB7 events in ERBB2 signaling	0.57846	0.9501	0.981031	-0.88578	0.542614	0.767127	0.953082	0.525547	0.978114	-0.64151	0.911894	1	0.722922	0.834906	1	-0.75905	0.785567	0.902072	-1.08323	0.369048	0.593253	1.68025	0.033419	0.222334
Scavenging by Class B Receptors	1.43568	0.113169	0.156716	0.508985	0.986301	0.999199	-1.66005	0.037915	0.448849	-1.14214	0.305916	0.679728	-1.45021	0.131098	0.34073	-1.04706	0.403131	0.558594	0.998496	0.475	0.752134	1.77437	0.0136986	0.170473
Scavenging of heme from plasma	-0.61372	0.929368	0.972565	0.870116	0.622159	0.965184	1.50297	0.049037	0.356371	0.771552	0.75	0.934686	1.22412	0.229555	0.561223	0.96102	0.503055	0.769878	-1.01663	0.430622	0.66546	-1.37096	0.0907716	0.209731
Transport of nucleotide sugars	0.738759	0.809111	0.885748	0.799872	0.74234	0.997839	0.737849	0.808244	1	-0.8432	0.670241	0.981995	-0.83246	0.651757	0.878305	0.859231	0.606426	0.871696	-1.09537	0.367893	0.578758	0.706573	0.855828	1
Signaling by ERBB2 KD Mutants	1.3809	0.088362	0.185897	-1.12459	0.28	0.482775	-1.39211	0.063882	0.630307	-0.92205	0.580217	0.925735	1.00363	0.453461	0.868041	-1.04637	0.364211	0.558649	-1.32431	0.11146	0.332527	-0.968176	0.522251	0.740538
CREB phosphorylation	-0.77521	0.72447	0.877349	-1.41033	0.116505	0.264497	-0.93109	0.517483	0.914738	-1.10583	0.377305	0.739465	-1.31169	0.153355	0.41898	-1.22005	0.234165	0.383108	0.858518	0.614634	0.903628	-1.50936	0.0371471	0.100779
Activation of NOXA and translocation to mitochondria	-1.61807	0.023529	0.052695	1.10052	0.355096	0.719047	0.948874	0.540835	0.970803	-0.97844	0.532138	0.883906	-1.66545	0.02029	0.204655	-0.78553	0.735178	0.879012	-1.2642	0.169312	0.372034	-1.30726	0.118227	0.281369
Cilium Assembly	-1.10974	0.248074	0.445884	0.946298	0.640974	0.90983	-1.0835	0.25	0.780572	-1.48818	0	0.217744	-1.10076	0.166667	0.662577	-1.41243	0.010667	0.24815	-1.66331	0	0.137465	-1.43742	0.00422387	0.154269
Homology Directed Repair	-2.66277	0	0	1.30392	0.054223	0.438403	1.49676	0.012422	0.361514	-1.68526	0	0.088164	-0.88908	0.75	0.86304	-1.0498	0.365239	0.556373	-1.38106	0.0410765	0.289155	-2.19416	0	7.24679e-05
DCC mediated attractive signaling	2.07544	0.002188	0.00544	0.698322	0.864	1	1.08184	0.383193	0.890375	-1.01478	0.438374	0.843257	1.00253	0.458388	0.867977	-0.88183	0.622	0.772022	-1.44148	0.0669856	0.248964	1.10098	0.29927	0.668883
RAF/MAP kinase cascade	1.83826	0	0.026579	0.692119	0.987964	1	-1.33419	0.014545	0.668141	-1.03912	0.400802	0.816803	0.909519	0.745236	0.947362	-1.31166	0.011268	0.314002	-1.27141	0.0565327	0.362368	-0.98107	0.558614	0.725143
Removal of the Flap Intermediate from the C-strand	-1.98912	0	0.002554	1.43848	0.049875	0.293763	1.52274	0.035587	0.349665	-1.29789	0.150633	0.459987	1.36109	0.10687	0.416812	1.00688	0.42549	0.735463	-1.67829	0.0066335	0.129054	-1.75973	0.00556328	0.0125813
Regulation of CDH11 mRNA translation by microRNAs	1.04642	0.391026	0.48364	-1.19467	0.244526	0.414898	-1.2176	0.238095	0.725013	-1.71031	0.002663	0.089229	0.812566	0.717877	0.992808	-1.73087	0.012632	0.090315	-0.742291	0.792164	0.940943	-1.15902	0.284024	0.482364
Metabolism of porphyrins	1.18604	0.214765	0.347115	0.983873	0.496984	0.869467	-1.02415	0.443005	0.825698	-0.49044	0.98351	1	1.0425	0.433939	0.8174	0.832171	0.715613	0.894112	0.557129	0.977099	0.995712	-0.935595	0.549258	0.792429
Estrogen-stimulated signaling through PRKCZ	-1.21306	0.238971	0.32781	-1.01255	0.415663	0.615888	-0.7111	0.829932	1	-1.29705	0.131965	0.460099	-1.04542	0.396601	0.703158	-1.49868	0.047525	0.205319	0.583292	0.933333	0.989703	-1.3195	0.135647	0.266317
Metabolism of nucleotides	-1.40189	0.044925	0.158821	0.678996	0.95284	1	-0.91052	0.695157	0.929766	-0.81178	0.808642	0.991112	0.917811	0.642487	0.940556	-0.69204	0.973171	0.948015	1.26371	0.0830325	0.460659	-1.18865	0.188341	0.438734
Gluconeogenesis	1.54198	0.035011	0.111012	1.22116	0.215159	0.521772	-1.37403	0.113402	0.626485	1.29471	0.08589	0.573191	1.49283	0.030842	0.265916	1.58153	0.018416	0.176558	-1.07774	0.356358	0.59859	-0.598108	0.965379	1
FGFR3c ligand binding and activation	0.949761	0.501104	0.612554	0.855713	0.662534	0.971754	-0.92498	0.557078	0.922518	0.971135	0.472973	0.827182	-1.17961	0.22619	0.560224	1.14402	0.272201	0.576769	-1.56666	0.029316	0.171969	1.37664	0.112628	0.432892
LRR FLII-interacting protein 1 (LRRFIP1) activates type I IFN production	0.634264	0.908096	0.963888	-0.70325	0.853403	0.94713	1.12762	0.325088	0.80806	-1.29578	0.16208	0.460382	1.17831	0.280201	0.63016	-0.92979	0.568182	0.717051	-1.51088	0.0296053	0.206598	0.674662	0.851541	1
AKT phosphorylates targets in the cytosol	1.03798	0.402128	0.493528	0.966436	0.510638	0.892997	0.620952	0.931217	1	-0.75153	0.789948	1	1.29391	0.157047	0.485129	-1.14372	0.268191	0.453308	-1.35406	0.101161	0.30755	-0.637073	0.934266	1
Synthesis of glycosylphosphatidylinositol (GPI)	0.571871	0.97254	0.981851	1.4319	0.052562	0.291194	0.870551	0.639373	1	-0.63926	0.924812	1	0.884555	0.656091	0.959211	0.925804	0.585086	0.811082	-1.40493	0.0926217	0.274339	-1.10379	0.347765	0.553871
Mitochondrial Fatty Acid Beta-Oxidation	2.31634	0	0.001076	1.95571	0	0.00366	1.12153	0.272876	0.813986	1.53865	0.02459	0.382302	2.11278	0	0	2.16033	0	0.001455	-1.5058	0.0432836	0.2075	-1.14305	0.273408	0.498991
Adipogenesis	1.14627	0.184729	0.378301	1.18852	0.17414	0.581841	1.16167	0.18448	0.780681	-0.99678	0.511747	0.85976	1.38916	0.016563	0.386075	-0.84824	0.812652	0.814873	-1.74476	0	0.106803	-1.66896	0.00111111	0.0294939
Adrenaline,noradrenaline inhibits insulin secretion	2.02628	0	0.007432	0.880942	0.652387	0.964294	1.15247	0.248322	0.789172	1.8161	0.014085	0.160829	1.5237	0.029551	0.225526	1.50782	0.024715	0.230451	-1.06267	0.363636	0.61814	-1.26062	0.157895	0.339879
FCERI mediated MAPK activation	-1.30692	0.112628	0.231513	-1.46203	0.024242	0.237729	0.811024	0.755853	1	-1.3966	0.065292	0.350376	0.825391	0.732948	0.990702	-1.91019	0	0.02934	1.34227	0.0849858	0.389926	-1.13918	0.277707	0.502319
Export of Viral Ribonucleoproteins from Nucleus	-2.17834	0	0.000277	-0.94023	0.602339	0.71018	0.795024	0.802405	1	-1.66539	0.005807	0.09174	-1.042	0.395522	0.700273	-1.45186	0.051335	0.237347	0.812337	0.754237	0.941452	-2.00598	0	0.000979566
Heme biosynthesis	1.13929	0.27044	0.384274	1.3191	0.141361	0.427655	-0.88804	0.624378	0.926343	0.483686	1	0.997819	1.02497	0.457784	0.842276	1.16017	0.277247	0.572912	-0.605491	0.938436	0.987856	-0.787998	0.768452	0.933789
RUNX1 interacts with co-factors whose precise effect on RUNX1 targets is not known	-1.74918	0.009141	0.021537	1.10439	0.310385	0.719214	1.54381	0.021207	0.344658	-1.2829	0.115942	0.478557	1.16833	0.255787	0.642049	-1.21641	0.162047	0.383137	-1.32902	0.111963	0.32872	-1.74857	0.00248447	0.0140648
Transport of Ribonucleoproteins into the Host Nucleus	-1.90386	0	0.006034	0.649657	0.936298	1	0.882276	0.667838	1	-1.71413	0.002356	0.087325	0.668978	0.911525	1	-1.55547	0.026971	0.175733	-0.458065	1	0.996935	-2.06414	0	0.000348752
Immunoregulatory interactions between a Lymphoid and a non-Lymphoid cell	-1.32705	0.054096	0.217862	-2.36828	0	0.001085	0.863097	0.765337	1	-1.27345	0.064351	0.494089	1.30041	0.0611	0.483048	-0.91057	0.695652	0.732509	2.62308	0	0	-1.36687	0.0331858	0.213335
VLDLR internalisation and degradation	1.69921	0.013636	0.055761	0.667769	0.894466	1	-1.5699	0.04244	0.512508	-0.74462	0.810777	1	0.93473	0.576623	0.94002	0.851348	0.676587	0.875458	-0.971026	0.491611	0.711428	0.601734	0.953901	1
PINK1-PRKN Mediated Mitophagy	1.50809	0.045977	0.12445	0.622459	0.943949	1	-1.33763	0.104762	0.665589	1.01646	0.415301	0.809687	0.642507	0.916564	1	0.691786	0.901031	0.969796	1.50851	0.0409207	0.231777	1.19729	0.166667	0.586899
mRNA Editing	-1.05696	0.4	0.505217	0.640302	0.927407	1	1.06853	0.405644	0.869492	-1.61075	0.022099	0.118306	-0.68219	0.87541	0.966738	-1.01262	0.42515	0.607108	-0.511548	0.983108	0.996383	-1.0755	0.362556	0.593517
Nicotinamide salvaging	0.846612	0.651584	0.762588	-1.09061	0.340351	0.521675	0.786246	0.757785	1	-1.24309	0.197917	0.531223	1.31512	0.131443	0.461249	-1.31976	0.149897	0.310961	-1.14012	0.286899	0.519006	-0.811027	0.757363	0.915138
APEX1-Independent Resolution of AP Sites via the Single Nucleotide Replacement Pathway	-1.13829	0.291585	0.409866	1.24722	0.217778	0.50075	1.38511	0.087873	0.471147	0.704425	0.820069	0.992589	1.25266	0.2	0.530839	1.44724	0.088975	0.27731	-1.04886	0.423671	0.633729	-1.87622	0	0.00394166
Processing of DNA double-strand break ends	-2.76462	0	0	1.04621	0.40973	0.807315	1.45716	0.034539	0.371928	-1.66776	0	0.094743	-1.10803	0.228571	0.654699	-1.15691	0.206422	0.436521	-1.30296	0.11	0.341492	-2.08814	0	0.000300607
Signaling by NOTCH3	1.14154	0.25	0.381784	1.28292	0.124287	0.465129	-0.72553	0.940568	0.997017	-0.91097	0.626374	0.940159	1.12942	0.282585	0.705438	1.29091	0.115672	0.420549	-1.26985	0.15	0.363887	-0.876436	0.68128	0.847017
Aspirin ADME	-0.833	0.713193	0.804915	1.12958	0.297264	0.677123	-0.98718	0.481771	0.855181	-0.91093	0.607223	0.939311	-0.86306	0.703226	0.870649	1.5377	0.036735	0.209354	-0.808021	0.73752	0.881195	-0.493412	0.994832	1
Termination of translesion DNA synthesis	-1.87064	0	0.008114	0.990974	0.499398	0.865384	0.860894	0.67953	1	-1.24601	0.180347	0.524427	0.617891	0.95612	1	-0.73261	0.866091	0.92392	0.82356	0.753501	0.939049	-1.66796	0.00382653	0.0296816
Transport and synthesis of PAPS	0.795689	0.688259	0.829961	-0.69237	0.825688	0.957195	0.801363	0.712177	1	-0.68982	0.881024	1	-0.79561	0.69837	0.920169	0.762991	0.762887	0.929842	0.995252	0.467312	0.756666	1.1135	0.324713	0.656896
CDC6 association with the ORC:origin complex	-1.90774	0.001934	0.005824	1.30959	0.131728	0.440786	1.53836	0.024055	0.342146	-1.3372	0.126565	0.415692	0.839867	0.670904	0.985866	-0.89036	0.591919	0.760138	-0.614765	0.908638	0.985301	-1.41673	0.0847458	0.172963
Acetylcholine inhibits contraction of outer hair cells	-0.93067	0.535581	0.686795				1.13329	0.320922	0.801475				0.815658	0.722835	0.991923				0	0	0	-0.647191	0.888333	1
Insulin processing	0.748514	0.85426	0.880183	-0.92959	0.58	0.718773	-0.95016	0.535809	0.911807	-1.39828	0.068316	0.349901	-0.94628	0.527473	0.803926	-1.67781	0.010267	0.112834	-0.982773	0.477658	0.698647	-0.820099	0.734501	0.906527
NR1H3 & NR1H2 regulate gene expression linked to cholesterol transport and efflux	1.04872	0.384075	0.482697	1.33265	0.106332	0.413888	0.810257	0.770598	1	-1.34152	0.096847	0.412239	1.54081	0.017261	0.20785	1.26605	0.156648	0.4493	-1.39505	0.0791476	0.284616	-1.48885	0.0411471	0.115256
FGFR3b ligand binding and activation	0.888434	0.592511	0.69953	-0.55951	0.960961	0.996049	-1.03321	0.390625	0.821826	0.693054	0.867797	0.991245	-1.43338	0.114198	0.349881	0.901989	0.559596	0.836003	-1.4756	0.0486957	0.219122	1.43516	0.113095	0.366219
SARS-CoV-1-host interactions	-2.30764	0	3.84e-05	0.592907	0.992639	1	1.04652	0.374618	0.899992	-0.9652	0.565531	0.893356	-1.62195	0	0.235521	0.837257	0.808362	0.889651	1.6967	0.00361011	0.0993265	-1.24383	0.115813	0.360376
Phospholipase C-mediated cascade; FGFR4	1.24226	0.214442	0.293403	1.43688	0.078103	0.289345	-0.71445	0.845455	1	1.36346	0.088983	0.489579	0.629303	0.91601	1	1.46966	0.072937	0.26928	-1.48796	0.0614618	0.213279	1.01836	0.440141	0.764215
FRS-mediated FGFR3 signaling	1.17858	0.238532	0.353886	1.07255	0.379618	0.764373	-1.08458	0.35109	0.785507	-0.78811	0.75	0.999949	0.626524	0.930693	1	0.909617	0.571429	0.829905	-1.56971	0.0192	0.17521	-0.760728	0.79004	0.947099
Glycosphingolipid transport	1.65342	0.037578	0.067241	-0.60651	0.941538	0.988849	-1.62217	0.037363	0.4537	-0.50424	0.992877	1	-0.66876	0.866242	0.96659	-0.70575	0.826884	0.943921	-1.2293	0.224422	0.401328	1.1088	0.33121	0.662108
Defective C1GALT1C1 causes TNPS	-1.61708	0.027675	0.052877	-1.18717	0.21659	0.421201	-0.8444	0.684455	0.946444	-1.13646	0.301235	0.68923	-1.63824	0.022624	0.227035	-1.02349	0.424603	0.588563	1.61885	0.0358127	0.148056	1.00227	0.446809	0.763956
Prefoldin mediated transfer of substrate to CCT/TriC	-1.14193	0.273743	0.405334	-1.88819	0	0.055074	0.936412	0.531516	0.98624	1.58268	0.025974	0.326171	1.02533	0.441388	0.842328	-0.65868	0.940803	0.959491	-0.53955	0.979969	0.995045	-1.9532	0	0.00173125
PI-3K cascade:FGFR3	1.70748	0.017778	0.053009	1.00646	0.463186	0.850382	-1.18495	0.214452	0.738988	-0.78477	0.750308	1	0.86871	0.659466	0.963414	-0.81431	0.72327	0.85193	-1.58543	0.0278232	0.166268	1.092	0.304348	0.682344
NFE2L2 regulating MDR associated enzymes	-0.92287	0.564972	0.690896	-1.15367	0.256966	0.458726	0.852577	0.646957	1	-1.48354	0.032764	0.221232	0.568622	0.949785	0.999497	-1.42472	0.093117	0.240727	0.720872	0.83871	0.987629	-0.884466	0.620329	0.840023
Class I peroxisomal membrane protein import	1.19454	0.205074	0.339103	1.88108	0.001244	0.011028	1.79132	0.001664	0.107833	0.54628	0.994845	0.999193	1.6359	0.006165	0.126033	1.59025	0.025157	0.175517	-1.88219	0.00482315	0.0347229	-1.03896	0.427386	0.651291
Response of EIF2AK4 (GCN2) to amino acid deficiency	-3.28482	0	0	1.1459	0.211297	0.651012	1.43874	0.016616	0.388821	-0.95764	0.579487	0.901916	-2.47337	0	0.000215	1.92952	0	0.019697	2.63758	0	0	-0.782568	0.851977	0.938351
DNA Damage Reversal	0.745463	0.804721	0.880834	1.0788	0.392701	0.754693	0.859298	0.640893	1	0.952987	0.496575	0.858435	0.982029	0.49162	0.888714	-1.07764	0.365112	0.524679	-1.25038	0.208547	0.380255	-0.664031	0.898944	0.996172
Calcineurin activates NFAT	1.13581	0.311475	0.387768	-0.91562	0.597122	0.728234	-1.02096	0.42619	0.828625	1.04183	0.373737	0.79815	-1.24981	0.211679	0.495441	-0.55141	0.972656	0.991904	-1.00472	0.474037	0.679546	-0.769287	0.780347	0.94771
Circadian Clock	1.29191	0.09204	0.250119	-1.05084	0.348837	0.569879	1.13916	0.240188	0.79692	-1.18235	0.204857	0.627453	1.24706	0.126068	0.53855	-1.65331	0.004608	0.122279	-1.42992	0.0272206	0.255765	-0.770147	0.856643	0.948671
Mitochondrial translation termination	1.3744	0.028646	0.190428	2.2936	0	0	1.48369	0.017161	0.372311	2.25718	0	0.008098	1.99142	0	0.000997	2.74288	0	0	-1.41298	0.0353261	0.271966	-1.64355	0	0.0364724
ABC transporter disorders	1.62274	0.00489	0.076926	1.47492	0.017316	0.276528	-1.4914	0.01108	0.585275	-0.85003	0.767368	0.977179	0.976081	0.53878	0.895678	0.881394	0.691622	0.85226	-1.00115	0.451237	0.685352	-1.45484	0.0278087	0.142073
RNA Polymerase I Transcription Termination	0.854543	0.682119	0.752019	1.38208	0.0732	0.35378	0.905892	0.597956	0.996163	0.990141	0.455172	0.828941	1.22607	0.190751	0.557592	1.06109	0.358595	0.670298	-1.53781	0.0304976	0.189899	-1.09105	0.339793	0.572505
Sema3A PAK dependent Axon repulsion	0.973522	0.45629	0.579031	-1.8691	0.00885	0.059625	-1.04443	0.398496	0.803746	-1.11871	0.328733	0.716442	-1.32663	0.109005	0.399563	-1.45252	0.076132	0.238215	0.849436	0.655	0.915377	-0.561613	0.961022	1
RAC3 GTPase cycle	1.7788	0	0.037625	-1.00185	0.490909	0.626457	-0.92065	0.661765	0.923586	-1.29875	0.060543	0.462173	1.071	0.351042	0.773336	-1.6405	0.002331	0.128737	-0.883202	0.701705	0.802808	-0.910492	0.637714	0.820056
Pregnenolone biosynthesis	-1.14456	0.284644	0.40252	0.685469	0.842632	1	0.895743	0.60312	1	-0.77041	0.762759	1	0.6478	0.907143	1	0.860335	0.646	0.875146	1.13195	0.297821	0.587908	-1.16233	0.290323	0.479122
Assembly Of The HIV Virion	1.10107	0.336323	0.422267	0.565677	0.969895	0.996554	-1.09665	0.327586	0.779803	1.16841	0.248889	0.694336	0.890087	0.647757	0.955782	1.61741	0.020121	0.159785	1.05309	0.357995	0.659376	-0.768791	0.803347	0.9477
NF-kB is activated and signals survival	-0.82532	0.697248	0.816113	-1.22791	0.201835	0.388628	-0.51593	0.972705	1	0.580189	0.983333	0.997096	-0.70604	0.860082	0.963277	0.625827	0.920233	0.990654	1.48705	0.0618812	0.249468	-0.546672	0.976487	1
Defensins	-1.49685	0.053114	0.10115	-1.81072	0.016949	0.073041	0.868493	0.636049	1	-0.66771	0.903308	1	0.692552	0.878563	1	-0.60156	0.945378	0.981204	1.54162	0.0575342	0.214507	1.2457	0.15	0.53384
EPHA-mediated growth cone collapse	1.91783	0	0.017367	-1.10406	0.257009	0.505885	-0.9677	0.516129	0.888287	-0.86746	0.679354	0.971272	0.74568	0.828947	1	-0.83085	0.73523	0.832987	-1.11175	0.296412	0.552385	1.2484	0.130435	0.531503
Scavenging by Class F Receptors	0.802796	0.700422	0.822719	-1.27887	0.198225	0.348916	-1.24868	0.209957	0.700295	0.82989	0.640678	0.920198	-0.87159	0.602446	0.865081	-0.85596	0.644531	0.806575	-0.703589	0.843072	0.96027	-0.907327	0.605105	0.82284
Chondroitin sulfate biosynthesis	1.62332	0.021186	0.076777	-1.94337	0.004926	0.039624	0.810869	0.735099	1	-0.67371	0.890123	1	1.49301	0.048447	0.267167	-1.4806	0.051867	0.218815	1.01061	0.452055	0.734733	0.935418	0.521073	0.821299
Maturation of spike protein_9683686	1.39558	0.104294	0.176648	1.23647	0.201878	0.500679	0.938407	0.572193	0.983752	0.653971	0.909091	0.985522	1.54039	0.026235	0.207052	1.4348	0.066532	0.2809	-1.20337	0.234401	0.435727	-0.859797	0.665172	0.864805
STING mediated induction of host immune responses	-1.06237	0.375	0.497906	0.879137	0.63674	0.963554	-0.91551	0.55	0.928598	-1.34625	0.1181	0.413789	0.78017	0.74574	0.995558	-1.26431	0.196	0.336036	-1.06084	0.386731	0.618526	-1.82154	0.00276625	0.00649006
SHC1 events in ERBB2 signaling	1.25876	0.176471	0.27724	-1.5462	0.040404	0.189708	-1.05675	0.371859	0.785169	-1.31545	0.109091	0.445449	0.796813	0.742754	0.991389	-1.44061	0.06875	0.239228	-1.14359	0.286378	0.514444	-0.862394	0.659151	0.861348
Regulation of TP53 Degradation	-1.82465	0.003396	0.011783	0.772212	0.827175	0.997496	0.960454	0.531879	0.977917	-1.35381	0.071346	0.408593	0.801155	0.773148	0.989563	-1.11994	0.290749	0.474339	0.78501	0.825	0.952156	-1.38831	0.0663265	0.196364
Intra-Golgi traffic	1.83424	0.002309	0.026678	0.949286	0.573616	0.907259	-2.01645	0	0.075205	-1.82076	0	0.043933	0.755415	0.826577	1	-2.18948	0	0.005019	-1.42581	0.0486726	0.256968	-0.832099	0.737037	0.893931
WNT5A-dependent internalization of FZD4	1.54986	0.028384	0.107986	0.539562	0.964149	0.999492	-1.20819	0.22619	0.737153	-1.49194	0.03875	0.218719	0.917839	0.612903	0.941443	-0.90422	0.602362	0.741953	0.647886	0.915	0.979928	0.829316	0.684211	0.957784
HCMV Late Events	-1.48504	0.021239	0.107219	1.12809	0.289593	0.677636	1.12048	0.271074	0.81105	-1.18877	0.205658	0.614525	1.14264	0.26898	0.692389	-0.97353	0.473233	0.66488	-1.31526	0.0938416	0.336644	-1.9467	0	0.00180855
Extra-nuclear estrogen signaling	1.83226	0	0.026956	-1.36173	0.040541	0.292831	-1.2781	0.098143	0.690336	-1.00716	0.475132	0.846788	1.09733	0.335805	0.741394	-1.23877	0.13981	0.367007	-1.51459	0.018759	0.206909	-1.19054	0.19322	0.435087
Defective CHST6 causes MCDC1	1.33609	0.141921	0.215865	-1.56964	0.038462	0.179783	0.714453	0.829525	1	-0.82415	0.707214	0.986382	1.27009	0.18314	0.507323	-1.07471	0.376906	0.525777	0.840931	0.650754	0.927587	1.5691	0.0520231	0.300409
Ribosomal scanning and start codon recognition	-2.24089	0	0.000121	1.30742	0.08613	0.435494	1.12186	0.282392	0.814961	-1.03535	0.435155	0.819609	-1.09939	0.223684	0.662746	1.46753	0.025316	0.270968	1.83995	0	0.0460175	-1.13789	0.266509	0.502897
RHOBTB3 ATPase cycle	0.97916	0.468683	0.574198	-0.86428	0.614286	0.788086	0.831522	0.68705	1	-0.73683	0.80274	1	-0.84917	0.623077	0.866946	-1.01082	0.427083	0.610192	1.17984	0.261905	0.540491	1.00735	0.444056	0.7691
TRAF6 mediated NF-kB activation	-0.74219	0.813187	0.898969	1.13227	0.297619	0.672983	0.881286	0.633043	1	0.790972	0.814815	0.922809	1.04367	0.42994	0.816038	1.02879	0.405769	0.701841	-1.11921	0.290625	0.542272	-0.873186	0.654289	0.849017
Synthesis of PI	-1.43407	0.111111	0.137672	0.775243	0.780675	0.99711	-0.69352	0.849345	1	0.908235	0.552326	0.885543	-0.88242	0.56	0.856771	0.881169	0.608782	0.851332	-1.05336	0.419065	0.626556	-1.03629	0.454984	0.653342
Regulation of TP53 Activity	-2.16181	0	0.000357	1.24028	0.079188	0.500045	1.52011	0.001488	0.348955	-1.61438	0	0.117235	1.00786	0.478173	0.864539	-1.33903	0.030928	0.300906	-1.25075	0.0868421	0.380884	-1.97275	0	0.00145653
Disorders of transmembrane transporters	1.17084	0.128492	0.360011	0.851435	0.788618	0.973618	-1.2451	0.054487	0.705412	-1.12604	0.223232	0.706968	0.817848	0.851107	0.992627	-0.96867	0.516827	0.668761	0.954826	0.585657	0.796154	-1.2771	0.0629591	0.319794
FGFR1b ligand binding and activation	1.95338	0.002012	0.013568	0.860438	0.652677	0.970287	-1.7843	0.016393	0.346908	-0.60443	0.9299	1	-1.00203	0.421569	0.757115	0.632167	0.915354	0.989711	-1.27142	0.19598	0.363005	1.45016	0.0963855	0.348108
Acrosome Reaction and Sperm:Oocyte Membrane Binding	0.950598	0.502101	0.612086				-0.78365	0.728665	0.983361				1.14281	0.31433	0.692969				0	0	0	0.757831	0.752604	0.993817
SHC1 events in EGFR signaling	1.25288	0.182573	0.283622	-1.74511	0.008403	0.095435	-1.62093	0.0225	0.44678	-1.13605	0.296154	0.686115	-0.88851	0.613445	0.861619	-1.04515	0.393814	0.558412	-1.12738	0.309951	0.530458	-0.90069	0.601671	0.824885
Creation of C4 and C2 activators	1.50762	0.058594	0.124185	-1.81553	0.012	0.07376	-1.4418	0.073563	0.59642	1.14989	0.253165	0.7003	1.10787	0.346103	0.726137	1.36128	0.126819	0.359258	-1.54131	0.0326797	0.185991	0.707471	0.851724	1
Transcriptional regulation by RUNX2	1.62474	0.005525	0.076254	1.24601	0.111917	0.500303	-0.92168	0.662125	0.923988	0.887316	0.807692	0.876762	1.10773	0.288501	0.725473	1.32574	0.049236	0.387201	-1.50965	0.00544959	0.207412	-1.23896	0.109756	0.368464
RUNX1 regulates transcription of genes involved in differentiation of keratinocytes	-1.74182	0.018975	0.022761	-1.9394	0.003205	0.040249	1.23965	0.218966	0.703706	-0.84163	0.68932	0.981288	-1.03869	0.394649	0.699768	-1.1789	0.270428	0.415199	-0.989848	0.492982	0.692125	-0.581953	0.94582	1
Signaling by CSF3 (G-CSF)	1.66218	0.014151	0.064378	-2.03462	0	0.023346	-1.13666	0.272966	0.76149	-1.0266	0.451688	0.82565	0.812245	0.75381	0.991615	-1.9727	0	0.020564	1.57963	0.0234987	0.181361	-1.27074	0.156658	0.325392
Regulation of RUNX3 expression and activity	0.999276	0.456876	0.547928	1.03233	0.422727	0.824401	-0.96884	0.528646	0.886603	-0.47159	0.995699	1	0.780169	0.795011	0.994743	0.987791	0.484043	0.735701	0.96673	0.495413	0.793143	-1.77494	0	0.0107324
Response of Mtb to phagocytosis	-0.93801	0.546468	0.67908	-1.23156	0.166667	0.383776	-1.05763	0.375959	0.786224	-0.7132	0.855107	1	0.808782	0.74881	0.98968	-1.04199	0.388664	0.564263	1.42118	0.0794521	0.305631	-1.43466	0.054902	0.156182
Terminal pathway of complement	1.22792	0.225108	0.305667	0.903128	0.62406	0.941396	1.01523	0.457895	0.923019	-1.04255	0.42437	0.813026	1.40415	0.091304	0.370946	0.572095	0.950397	0.994025	-0.929051	0.568905	0.754542	1.17953	0.25	0.599431
Acyl chain remodelling of PI	1.14269	0.284444	0.380497	-1.67298	0.01581	0.130622	-0.91174	0.560494	0.929477	-0.82118	0.718471	0.98898	0.90887	0.605905	0.946989	-1.48905	0.059548	0.212739	1.16976	0.254157	0.544662	-0.768255	0.783747	0.946389
Cytosolic tRNA aminoacylation	-0.84046	0.637965	0.794875	1.15586	0.310502	0.632749	1.42851	0.047016	0.402062	-0.67262	0.870149	1	0.889012	0.619632	0.955311	0.640611	0.898707	0.988315	0.677612	0.850112	0.983669	-1.40331	0.0819423	0.185219
Defective ST3GAL3 causes MCT12 and EIEE15	1.69779	0.017621	0.055524	-1.31542	0.155477	0.317202	-0.9982	0.441913	0.844851	-0.55931	0.962751	1	1.27473	0.183432	0.501545	-0.79731	0.709474	0.868938	-0.753332	0.782383	0.931804	1.92236	0.00569801	0.134859
Adenylate cyclase inhibitory pathway	2.34012	0	0.000673	1.3286	0.13172	0.422199	-0.68701	0.884615	1	0.94084	0.502165	0.860511	1.48317	0.041667	0.270974	1.49277	0.05499	0.240824	-1.68314	0.010118	0.129597	1.10196	0.322917	0.669619
Metabolism of vitamins and cofactors	1.85871	0	0.024129	1.60414	0.001021	0.156141	1.18243	0.113264	0.74866	1.08256	0.125	0.745384	1.59118	0	0.155947	1.50107	0.001603	0.236816	-1.56347	0.00258064	0.174355	-0.782599	0.895459	0.939023
Signaling by ROBO receptors	-2.47933	0	0	1.08651	0.274014	0.74063	1.30666	0.042796	0.583154	-0.93891	0.657315	0.916771	-1.22404	0	0.511648	1.28342	0.047096	0.42947	1.66639	0	0.114984	-1.3225	0.0238589	0.262336
Amine ligand-binding receptors	1.55273	0.022936	0.106955	-1.00871	0.447674	0.62098	-1.19202	0.211382	0.729758	-1.01462	0.448354	0.842671	1.04437	0.415245	0.816083	-0.86145	0.689278	0.799984	1.26068	0.127976	0.457536	1.76289	0	0.170888
Transport of the SLBP independent Mature mRNA	-2.21182	0	0.00018	0.640126	0.949112	1	1.06451	0.379549	0.87522	-1.55957	0.011521	0.158127	0.62756	0.943872	1	-1.47014	0.034836	0.224369	-0.656456	0.927162	0.973666	-2.11611	0	0.000161406
Regulation of MITF-M-dependent genes involved in cell cycle and proliferation	-1.44469	0.072222	0.130586	1.27164	0.166445	0.480483	0.71325	0.850772	1	-0.9367	0.557621	0.915479	1.01998	0.467532	0.85008	0.749897	0.829365	0.938904	-1.54856	0.0303514	0.180425	-0.865809	0.625879	0.857124
Inhibition of DNA recombination at telomere	-1.57269	0.037234	0.066286	1.06265	0.406801	0.784317	1.44116	0.049153	0.385238	1.29262	0.112299	0.567644	1.24451	0.198307	0.53458	1.60956	0.019881	0.165632	-1.58604	0.0163399	0.167724	-1.35643	0.0910308	0.225548
Androgen biosynthesis	-0.69717	0.852295	0.929384	1.5336	0.029046	0.225941	0.67558	0.874355	1	-0.54447	0.966033	1	0.984678	0.51355	0.887641	0.997321	0.456967	0.736091	1.48335	0.0736041	0.248531	1.00849	0.410714	0.775482
Oxygen-dependent proline hydroxylation of Hypoxia-inducible Factor Alpha	1.00993	0.436754	0.532094	1.16032	0.253348	0.624546	-0.94303	0.605333	0.907645	0.972224	0.566038	0.833752	0.777427	0.836383	0.995574	1.22848	0.155235	0.487394	-0.862807	0.701649	0.828953	-1.657	0.00348432	0.0328004
Miscellaneous substrates	-0.76633	0.777574	0.883072	-0.5363	0.98893	0.996976	0.811917	0.7328	1	-0.87817	0.632979	0.963035	0.940021	0.548732	0.93599	0.946964	0.521127	0.789222	-0.92915	0.555195	0.755048	1.34346	0.110769	0.446259
Antimicrobial peptides	-1.57385	0.006908	0.066173	-2.34164	0	0.001583	0.8956	0.640902	1	-0.68746	0.908497	1	0.921862	0.614537	0.939631	-1.03373	0.386517	0.574121	2.06304	0	0.00807079	0.965518	0.576271	0.798117
Phospholipase C-mediated cascade: FGFR1	1.50503	0.062762	0.12526	1.52832	0.047106	0.221804	-1.23521	0.191489	0.708484	-0.85545	0.671855	0.975801	-1.03421	0.396154	0.702688	1.08886	0.339768	0.637237	-1.17439	0.263844	0.471296	1.14232	0.260073	0.642629
G1/S Transition	-2.24783	0	0.00011	1.2421	0.093621	0.498675	0.826295	0.856528	1	-1.02494	0.440162	0.827406	0.536981	0.998981	1	0.755215	0.941781	0.936951	-1.23441	0.0968188	0.395084	-2.11696	0	0.000165159
Regulation of CDH11 gene transcription	1.04936	0.405117	0.482616	-1.27971	0.162162	0.348779	-1.0208	0.448198	0.82377	-0.60796	0.919399	1	0.567315	0.96011	0.99935	-0.94305	0.507495	0.704256	-1.00037	0.483498	0.686358	1.51937	0.0659722	0.301308
Translocation of ZAP-70 to Immunological synapse	-2.21343	0	0.000172	-1.45623	0.073276	0.240666	0.675542	0.895904	1	-1.78362	0.002532	0.064027	-1.85763	0.004049	0.087292	-0.97486	0.465447	0.662731	2.46541	0	0	-1.53316	0.0359712	0.0848507
Death Receptor Signaling	-1.2295	0.114977	0.313659	0.785865	0.891505	0.987868	0.923126	0.644118	0.988529	-1.22779	0.091001	0.55399	1.11653	0.236069	0.72065	-1.19528	0.099502	0.401204	-0.891447	0.720403	0.792366	-1.25842	0.0969116	0.342583
Reproduction	-2.07774	0	0.001044	-0.86586	0.877193	0.788477	1.56134	0.001543	0.336199	-1.43076	0.012384	0.303426	0.797312	0.830228	0.991453	-0.86872	0.774536	0.791581	-1.04843	0.387413	0.634011	-1.37014	0.0413408	0.209802
Unblocking of NMDA receptors, glutamate binding and activation	-0.70756	0.86106	0.921201	0.462126	0.996129	0.998814	0.952554	0.521505	0.978021	-1.31895	0.119904	0.441463	1.0454	0.434837	0.814187	-1.22231	0.195426	0.381073	0.851199	0.666667	0.913575	0.760423	0.870445	0.998006
IRAK1 recruits IKK complex	-1.32064	0.147114	0.223248	1.03283	0.44832	0.824198	0.733218	0.806175	1	-0.63685	0.901155	1	-0.72551	0.869748	0.962455	-0.91213	0.559289	0.730775	1.11593	0.313433	0.597681	-1.19826	0.241667	0.42238
Negative regulation of FGFR4 signaling	1.26912	0.154964	0.26962	0.625415	0.963198	1	-1.16643	0.239808	0.762526	-0.95387	0.536385	0.904613	-0.68258	0.941176	0.968598	-1.20889	0.213508	0.386779	-1.20704	0.181677	0.432272	-0.650654	0.914103	1
Defects in cobalamin (B12) metabolism	0.954501	0.505376	0.606963	1.23363	0.198126	0.498948	-0.79054	0.754854	0.976997	0.821432	0.731915	0.916562	-0.90746	0.569721	0.84374	0.801207	0.742633	0.912134	-1.0747	0.380192	0.602467	-0.927913	0.555716	0.801529
Amino acids regulate mTORC1	1.64814	0.013216	0.06909	1.0786	0.355023	0.753976	-0.82357	0.807292	0.967757	0.915775	0.6375	0.890562	1.34475	0.06243	0.425173	0.909891	0.606227	0.830699	-1.71491	0	0.12404	-1.07056	0.369617	0.602507
PTK6 promotes HIF1A stabilization	0.630516	0.923395	0.965399	-1.67451	0.040816	0.131513	1.13764	0.323894	0.795366	-1.08443	0.364539	0.771902	-0.93	0.530864	0.81689	-1.42667	0.096339	0.241768	-1.19392	0.241087	0.442684	1.27276	0.192635	0.508448
Regulation of commissural axon pathfinding by SLIT and ROBO	-1.18558	0.256506	0.357762	-0.69167	0.89375	0.955295	1.47049	0.054054	0.373855	-1.48191	0.04336	0.222447	1.04238	0.419034	0.81671	-1.44659	0.091667	0.242838	0.694164	0.864929	0.987634	-0.944277	0.551524	0.780174
Sphingolipid metabolism	1.76639	0	0.039594	-0.926	0.733333	0.718199	-1.09537	0.259146	0.772904	-0.80098	0.848958	0.990116	1.03705	0.409278	0.828207	-1.21262	0.126214	0.384077	-1.35907	0.042735	0.304212	-0.879892	0.697036	0.845993
NR1H2 & NR1H3 regulate gene expression to limit cholesterol uptake	1.78813	0.006237	0.035796	1.50961	0.024709	0.231894	-1.14741	0.307329	0.771966	1.40671	0.114286	0.459576	1.12088	0.361371	0.714511	1.24646	0.216475	0.469691	-1.59085	0.0198915	0.170707	0.943998	0.521739	0.819317
MyD88 dependent cascade initiated on endosome	1.19756	0.154472	0.336679	-1.20917	0.093023	0.400653	1.00557	0.442006	0.928434	-0.87378	0.755647	0.965767	1.22063	0.141684	0.560684	-1.4422	0.026906	0.239498	-1.20955	0.125352	0.431213	-0.977682	0.520134	0.727819
Downstream TCR signaling	-1.34207	0.062706	0.204586	0.793187	0.835821	0.990798	-0.84421	0.813031	0.945502	-1.17172	0.190083	0.640915	0.661516	0.959794	1	-1.00694	0.424883	0.614831	1.2027	0.133987	0.528486	-1.59724	0.00336323	0.0523589
Defective HDR through Homologous Recombination Repair (HRR) due to PALB2 loss of BRCA1 binding function	-2.44549	0	0	0.89074	0.634236	0.951374	0.934524	0.542714	0.978598	-1.67414	0.003628	0.091759	-1.61427	0.022727	0.226707	-1.2955	0.143162	0.321695	-1.30311	0.145631	0.342602	-1.86122	0	0.00453124
APC:Cdc20 mediated degradation of cell cycle proteins prior to satisfation of the cell cycle checkpoint	-1.41227	0.045918	0.152182	1.33832	0.049669	0.401579	-0.88288	0.72987	0.924681	-0.57789	0.995812	1	-1.01606	0.440678	0.736518	1.01843	0.422261	0.720298	-0.826456	0.790698	0.862977	-1.91989	0	0.00241559
The fatty acid cycling model	-0.71599	0.781676	0.913373	0.873925	0.68	0.96765	-1.30752	0.173246	0.678628	-1.26487	0.172989	0.502583	-1.08475	0.368876	0.675665	-0.82591	0.689516	0.838513	-1.05379	0.423611	0.629363	-0.896787	0.633648	0.825712
RHOB GTPase cycle	2.08512	0	0.004968	1.09639	0.333333	0.724968	0.909294	0.610675	0.999168	-1.01003	0.457895	0.842656	1.4915	0.009615	0.267299	-1.16659	0.202673	0.428345	-1.58625	0.0028777	0.169845	-0.839245	0.743619	0.890646
Multifunctional anion exchangers	-0.57532	0.959108	0.9823	0.826488	0.701601	0.980014	-0.80843	0.718676	0.975601	0.643695	0.918089	0.986951	0.963499	0.519553	0.904396	1.4149	0.107071	0.297685	-0.937196	0.527491	0.745197	-1.36506	0.115836	0.21562
Constitutive Signaling by NOTCH1 HD Domain Mutants	-0.77088	0.793419	0.881287	0.976087	0.508632	0.879062	1.05846	0.368881	0.87789	-0.83232	0.702073	0.98403	0.922277	0.596606	0.939628	1.17521	0.230769	0.55949	1.07311	0.352518	0.644678	-0.742721	0.816619	0.958572
Modulation by Mtb of host immune system	-0.70534	0.86106	0.922348	-1.27998	0.194175	0.349361	-1.06515	0.385882	0.782027	-0.84052	0.663205	0.982501	-0.52331	0.984127	0.992832	-0.79561	0.728953	0.869235	1.7538	0.0121951	0.0776967	-0.553194	0.954614	1
Processing and activation of SUMO	-1.25923	0.180266	0.282187	0.994637	0.47151	0.864167	1.47596	0.052539	0.379213	0.871735	0.613139	0.880354	-1.18474	0.248227	0.555726	-1.09592	0.344358	0.50236	-1.53228	0.0511464	0.188397	-1.50788	0.0377358	0.101744
Glucocorticoid biosynthesis	-0.60406	0.93	0.975137	-1.20928	0.227545	0.401492	-0.80322	0.730415	0.978547	0.943589	0.50165	0.85928	0.622151	0.928986	1	-0.50913	0.992248	0.994419	1.70421	0.0166271	0.0964587	0.696932	0.844512	1
E3 ubiquitin ligases ubiquitinate target proteins	-0.82942	0.736134	0.810161	0.93931	0.571594	0.906397	1.29196	0.100324	0.615976	-0.58532	0.968397	1	1.37626	0.058036	0.403734	1.00774	0.431412	0.737989	-1.38485	0.0720588	0.287216	-1.41125	0.0565584	0.179106
FOXO-mediated transcription of cell cycle genes	1.17633	0.246347	0.356858	0.820705	0.719788	0.983779	1.55581	0.024793	0.336183	-0.86668	0.685961	0.97101	1.51224	0.039541	0.231799	-1.53763	0.055556	0.18759	-1.63007	0.00940439	0.151212	1.04652	0.374126	0.726311
Aflatoxin activation and detoxification	0.982062	0.486667	0.572154	1.3539	0.102886	0.383604	1.04544	0.417335	0.901751	1.63663	0.004975	0.28808	0.784722	0.781095	0.99606	1.86368	0.002049	0.036821	0.997498	0.411028	0.752863	1.79354	0.0111111	0.169494
Formation of the Early Elongation Complex	-1.10711	0.313514	0.446382	1.70367	0.00237	0.077575	1.19734	0.199664	0.729993	1.22938	0.15748	0.638348	1.57382	0.011468	0.176279	1.81244	0.005545	0.052719	-1.59818	0.0108359	0.166011	-1.74429	0.00384615	0.0146403
TNF receptor superfamily (TNFSF) members mediating non-canonical NF-kB pathway	-1.52753	0.041825	0.086112	-0.93731	0.558036	0.714357	0.894078	0.583756	1	-1.66054	0.007481	0.091762	0.659559	0.898477	1	-1.30136	0.124748	0.323313	1.45623	0.084788	0.273957	-1.15799	0.26703	0.484066
POU5F1 (OCT4), SOX2, NANOG repress genes related to differentiation	-0.93188	0.529183	0.687458	-1.32533	0.144295	0.313724	0.814138	0.732517	1	-0.89254	0.615708	0.948358	-1.12231	0.293233	0.658858	0.443477	0.996063	1	1.32289	0.14742	0.409468	1.21762	0.24024	0.569078
Mismatch repair (MMR) directed by MSH2:MSH6 (MutSalpha)	-2.41156	0	7.93e-06	1.26422	0.182306	0.488203	1.01092	0.456294	0.927745	-1.56857	0.016582	0.149777	0.874742	0.643236	0.964802	0.766192	0.776618	0.92913	-1.1961	0.240137	0.440948	-1.8358	0.00142857	0.00577129
Degradation of GLI2 by the proteasome	1.13143	0.220844	0.392173	1.27318	0.122472	0.479063	-1.12374	0.24147	0.765086	-0.51058	0.997861	1	0.882256	0.675906	0.961207	1.06824	0.345324	0.660486	-0.944986	0.532138	0.737173	-1.69199	0.00235849	0.0232048
Phase II - Conjugation of compounds	1.11905	0.23445	0.401472	1.03832	0.416228	0.816109	1.07825	0.320313	0.881444	1.25448	0.052632	0.608722	0.934207	0.617954	0.940296	1.23153	0.124334	0.48206	-1.04392	0.369883	0.63843	1.18679	0.141509	0.596891
Lectin pathway of complement activation	0.931314	0.535857	0.637765	-0.98078	0.435897	0.652749	-1.39848	0.109409	0.631814	1.64398	0.036066	0.298166	0.974968	0.5	0.894589	1.25997	0.176991	0.451948	-1.3473	0.11449	0.312397	0.542273	0.979651	1
Signaling by TGF-beta Receptor Complex	1.50297	0.025641	0.125255	-1.46529	0	0.2375	-1.27932	0.071429	0.689806	-1.26655	0.093168	0.500882	-0.89503	0.633333	0.857357	-1.73992	0	0.087391	-1.27764	0.109244	0.359139	-0.82428	0.800905	0.900934
TP53 Regulates Transcription of Caspase Activators and Caspases	-1.55321	0.052533	0.07401	0.850144	0.686969	0.972756	1.53412	0.041806	0.349116	-1.58836	0.014925	0.136854	0.620718	0.926593	1	-1.19568	0.232794	0.401141	1.06273	0.384224	0.65074	-1.2554	0.183582	0.346362
CTLA4 inhibitory signaling	1.46491	0.059242	0.144268	-0.94656	0.530303	0.7	-1.20395	0.203791	0.735792	-1.47069	0.032335	0.241163	-0.79635	0.79558	0.923789	-1.36229	0.103093	0.283331	0.806775	0.75	0.94033	-1.05315	0.432249	0.627749
Formation of HIV-1 elongation complex containing HIV-1 Tat	-1.07111	0.330357	0.487917	1.5297	0.015012	0.223199	1.14568	0.254545	0.790001	1.01838	0.423423	0.807601	1.54708	0.017957	0.200222	1.5809	0.012891	0.172518	-1.60332	0.0154321	0.164684	-1.80911	0	0.00734201
Release of Hh-Np from the secreting cell	1.0847	0.336082	0.440339	-0.83923	0.622857	0.811534	-1.63101	0.03913	0.450205	-1.13394	0.317647	0.691709	-1.63631	0.042857	0.225526	-1.40134	0.085288	0.255243	0.657928	0.879433	0.977534	1.38087	0.126844	0.433213
Scavenging by Class A Receptors	1.70401	0.024444	0.053943	-1.5565	0.034934	0.186882	-0.90485	0.585052	0.926189	0.803076	0.788889	0.92529	1.3778	0.097784	0.402341	1.34909	0.125969	0.358307	0.700663	0.860215	0.990087	1.1412	0.283186	0.634536
Postmitotic nuclear pore complex (NPC) reformation	-1.96363	0.001818	0.003325	0.689886	0.919018	1	0.978793	0.498175	0.957533	-1.46739	0.047619	0.24702	-1.37214	0.086093	0.368464	-1.07539	0.343816	0.525045	-1.23261	0.200927	0.397954	-2.05788	0	0.000408849
VEGF ligand-receptor interactions	2.05473	0.002088	0.006106	-0.86366	0.628049	0.786902	-1.11057	0.334802	0.773341	0.7186	0.83612	0.986964	1.23657	0.208999	0.540685	-0.69186	0.860941	0.946508	-0.532964	0.97307	0.995093	1.24086	0.204204	0.533435
PRC2 methylates histones and DNA	-2.45293	0	0	1.04021	0.427822	0.819789	1.41205	0.088696	0.42819	-1.32728	0.125945	0.428541	-1.70413	0.012658	0.183831	-1.36609	0.11068	0.2843	-0.59408	0.942339	0.988678	-2.00661	0.0013986	0.000967362
Zygotic genome activation (ZGA)	-0.8534	0.653061	0.780262	1.0922	0.358209	0.735143	-1.33122	0.118227	0.669081	-1.63563	0.012278	0.105258	-0.97192	0.48249	0.793193	-1.26948	0.169734	0.332139	-0.720839	0.83564	0.95167	-0.920538	0.578348	0.807609
Regulation of Homotypic Cell-Cell Adhesion	1.46096	0.055928	0.144773	-1.50264	0.042683	0.214426	-0.77758	0.806604	0.978986	-1.28347	0.152523	0.481571	0.967934	0.525701	0.900952	-1.49435	0.042373	0.207925	-1.20773	0.21131	0.432891	-0.801048	0.753494	0.921258
Cap-dependent Translation Initiation	-2.91997	0	0	1.46501	0.008299	0.280669	1.43197	0.018349	0.395426	-0.96475	0.561798	0.891588	-1.68241	0	0.186102	1.99846	0	0.010196	2.10106	0	0.0053128	-1.15131	0.230937	0.490241
Eukaryotic Translation Elongation	-3.44319	0	0	1.39138	0.033473	0.342695	1.59394	0.004651	0.302505	-0.94237	0.604145	0.919874	-2.57207	0	0	2.31543	0	0.000271	2.94105	0	0	-0.941921	0.592428	0.781736
Prolactin receptor signaling	1.65543	0.022676	0.066458	1.23067	0.206009	0.503546	-1.19968	0.215881	0.740837	-0.74694	0.78543	1	0.931768	0.592822	0.936403	0.771604	0.782	0.933206	-1.68097	0.0130293	0.130597	-1.44778	0.0550964	0.147397
Complement cascade	1.82729	0.002294	0.027152	-2.06237	0	0.019935	-1.13248	0.242105	0.757887	-0.56849	0.977371	1	1.35031	0.07033	0.421412	1.03202	0.385057	0.704312	-0.825102	0.745185	0.86386	1.06854	0.335329	0.692803
RHOV GTPase cycle	1.26256	0.162844	0.275795	-0.76243	0.902256	0.895659	0.791757	0.815832	1	-1.36139	0.073864	0.40514	0.744823	0.85078	1	-1.13945	0.256466	0.458811	-1.3893	0.0712121	0.281598	-1.14157	0.280397	0.500544
Erythropoietin activates Phosphoinositide-3-kinase (PI3K)	1.32544	0.134956	0.221561	-0.8975	0.56383	0.754513	-0.72569	0.851598	0.998073	-1.39676	0.091743	0.351257	1.28461	0.177314	0.49125	-1.67563	0.016064	0.113619	0.973931	0.478697	0.790682	-1.10386	0.359712	0.554339
Caspase activation via Death Receptors in the presence of ligand	0.944284	0.538136	0.617587	-1.74762	0.015444	0.094685	0.623585	0.942373	1	-0.77217	0.781935	1	0.644086	0.906769	1	-0.99557	0.430085	0.631479	-1.31189	0.1376	0.337332	-0.768268	0.791781	0.947087
Pre-NOTCH Transcription and Translation	-1.18629	0.204668	0.358896	0.766679	0.80376	0.995306	-0.56432	0.990172	1	-1.56066	0.011198	0.15743	0.599878	0.965596	1	-1.96267	0.004283	0.022183	-1.16132	0.237421	0.487838	-1.45164	0.0413972	0.144896
Signaling by Non-Receptor Tyrosine Kinases	1.16309	0.211268	0.362934	-1.74344	0	0.093668	0.705868	0.944969	1	-0.93342	0.606949	0.920482	0.962295	0.553728	0.904579	-1.21528	0.172414	0.382506	-1.25961	0.13154	0.372925	-0.992518	0.483557	0.710802
Regulation of pyruvate dehydrogenase (PDH) complex	1.41836	0.090498	0.167276	1.99166	0	0.001827	0.954942	0.527273	0.977569	-0.77668	0.76051	1	1.79652	0.003984	0.025919	1.27805	0.164211	0.435665	-1.27589	0.188618	0.359901	-0.720492	0.819346	0.968297
Impaired BRCA2 binding to RAD51	-2.62842	0	0	1.05092	0.399055	0.804964	1.18101	0.221122	0.751331	-1.83978	0	0.036486	-1.47289	0.03937	0.325642	-1.2817	0.129956	0.328732	-1.31723	0.116314	0.336637	-2.00018	0	0.00107155
Transport of Mature Transcript to Cytoplasm	-2.67326	0	0	0.808699	0.809168	0.989491	1.71158	0	0.155676	-1.39959	0.024262	0.348994	0.673415	0.941545	1	-1.37844	0.038462	0.272058	-1.58605	0.00410397	0.168906	-2.34504	0	0
Regulated proteolysis of p75NTR	0.95093	0.516199	0.612028	0.67158	0.896138	1	0.877862	0.617094	1	-0.68474	0.87037	1	1.20043	0.240915	0.596097	-0.68173	0.876333	0.951499	-1.23552	0.194352	0.394176	-0.610992	0.932568	1
Defective CHST14 causes EDS, musculocontractural type	1.75199	0.012245	0.042027	-0.7693	0.739938	0.891442	1.07079	0.373684	0.872067	-0.80753	0.724823	0.987255	1.7532	0.001445	0.046683	0.709143	0.827853	0.960411	0.937462	0.531579	0.811146	1.36855	0.131737	0.435404
Programmed Cell Death	-1.07898	0.297744	0.485495	0.770419	0.912513	0.995056	-0.93859	0.633803	0.907557	-0.92487	0.692771	0.922835	0.723988	0.961809	1	-1.15995	0.124011	0.434639	-1.63357	0	0.152457	-1.62177	0	0.0434124
RHO GTPases Activate Rhotekin and Rhophilins	1.10931	0.331858	0.413253	-1.06761	0.359223	0.546295	1.05816	0.419355	0.876916	1.84862	0.013889	0.138617	0.621915	0.924554	1	1.39014	0.126459	0.326339	1.09779	0.332518	0.61936	1.3898	0.0994152	0.424673
Metabolism of Angiotensinogen to Angiotensins	2.03077	0.002165	0.007285	0.88234	0.629679	0.96484	-0.99231	0.455696	0.848397	0.782024	0.795918	0.926792	1.68528	0.007752	0.081717	0.905181	0.608108	0.831333	0.952342	0.518957	0.798414	1.75751	0.0134228	0.170359
Keratinization	-2.52006	0	0	-1.12645	0.1875	0.482509	1.03329	0.403125	0.911024	-1.23381	0.136788	0.544568	-1.78046	0	0.1384	1.09853	0.255556	0.626113	1.74965	0	0.0777685	-0.906398	0.669978	0.821861
MyD88:MAL(TIRAP) cascade initiated on plasma membrane	1.25037	0.100592	0.285035	-1.34244	0	0.298524	1.0046	0.448012	0.926202	-0.88182	0.743616	0.959963	1.25286	0.098765	0.53379	-1.53987	0.006928	0.186462	-0.98956	0.476126	0.69128	-1.0779	0.351171	0.590002
EGFR Transactivation by Gastrin	0.603195	0.944898	0.972942	-1.18513	0.211221	0.422424	-0.94223	0.536765	0.908398	-1.14616	0.303401	0.67673	0.834895	0.701408	0.986214	-1.24853	0.196721	0.35555	-0.707488	0.86172	0.959317	-1.04239	0.413235	0.646609
Transcriptional regulation of white adipocyte differentiation	1.10191	0.255319	0.422397	1.07581	0.330481	0.759797	1.09861	0.297904	0.854131	-1.15579	0.231809	0.658266	1.34595	0.032563	0.423144	-0.96634	0.510441	0.673175	-1.60833	0.0027027	0.163029	-1.63687	0.00344828	0.0381564
Regulation of mitotic cell cycle	-1.73513	0.003401	0.023785	1.2632	0.110629	0.485612	-0.8719	0.741047	0.937021	-0.88398	0.718847	0.957206	-1.21381	0.078947	0.519191	0.842894	0.770175	0.881042	-0.980977	0.488338	0.699786	-1.92075	0	0.0024268
CaMK IV-mediated phosphorylation of CREB	1.0065	0.434125	0.536635	-0.90636	0.549451	0.73991	-0.45063	0.992857	1	-1.06452	0.390773	0.789696	1.05751	0.419668	0.795874	-0.92316	0.562241	0.721928	0.883314	0.59759	0.869306	-0.783711	0.740146	0.938089
NFE2L2 regulating tumorigenic genes	-0.82038	0.683267	0.823562	-1.4238	0.094737	0.260132	-0.61489	0.940191	1	-1.02872	0.445638	0.824663	-0.90741	0.57193	0.841196	-1.18972	0.248047	0.404247	-1.11208	0.33557	0.552359	-0.833127	0.705185	0.895719
Negative feedback regulation of MAPK pathway	1.2884	0.196035	0.252317	-0.852	0.636076	0.801668	-1.88897	0.002347	0.209391	-0.96414	0.533528	0.892181	-1.60703	0.044164	0.232458	-1.35256	0.131687	0.291022	0.721989	0.820093	0.989946	-0.563571	0.957413	1
Processing of SMDT1	1.51492	0.056156	0.121868	1.62517	0.017105	0.138301	1.4674	0.05477	0.363415	-0.3859	0.997528	0.999707	1.73402	0.001289	0.056081	1.04471	0.412698	0.684849	-1.34362	0.121008	0.318553	-1.19171	0.239305	0.433757
Mitochondrial translation	1.507	0.007752	0.124346	2.29956	0	0	1.57896	0.004566	0.309316	2.27202	0	0.007286	2.0692	0	7.21e-05	2.77528	0	0	-1.45677	0.023224	0.237431	-1.64416	0.00223464	0.0364624
Condensation of Prometaphase Chromosomes	-2.15452	0	0.000392	0.743692	0.802153	1	-0.97206	0.504854	0.880432	-1.66299	0.009067	0.092818	-1.29807	0.171004	0.437793	-1.5065	0.064516	0.201167	1.05315	0.372751	0.661151	-1.75626	0.00874636	0.0130721
Translesion synthesis by Y family DNA polymerases bypasses lesions on DNA template	-1.72431	0.008961	0.025671	0.93768	0.586729	0.909077	0.740616	0.879282	1	-1.25585	0.146093	0.507205	0.448724	0.99887	1	-1.18407	0.201754	0.410454	-0.896911	0.635671	0.786978	-1.68696	0.00249688	0.0245066
Cargo concentration in the ER	1.77616	0.002433	0.038004	0.87659	0.67093	0.965476	-1.25694	0.161125	0.707893	-1.33995	0.09229	0.412964	0.807841	0.750877	0.988687	-1.30035	0.142241	0.321524	-1.14643	0.271212	0.509662	1.12456	0.236715	0.659919
PTEN Regulation	-1.01069	0.442922	0.570735	1.32824	0.030738	0.418713	-0.97187	0.516616	0.879282	-0.9673	0.567976	0.891712	1.08767	0.314721	0.752357	-1.02265	0.389034	0.589656	-1.46111	0.0135318	0.234788	-1.63749	0	0.0382756
Gap junction trafficking and regulation	1.22666	0.167453	0.306468	-2.13321	0	0.012689	-1.28412	0.114973	0.696472	-0.58065	0.977802	1	0.827725	0.72586	0.99187	-1.05116	0.374207	0.557748	1.02161	0.423881	0.713737	-1.10348	0.316583	0.552793
Pre-NOTCH Expression and Processing	1.01127	0.415274	0.53073	0.905257	0.629672	0.942408	0.640872	0.967532	1	-1.34574	0.066955	0.411328	0.916441	0.617486	0.941802	-1.649	0.006452	0.123714	-1.19409	0.196481	0.442981	-1.39142	0.0562874	0.193352
HDR through MMEJ (alt-NHEJ)	-1.47888	0.058712	0.109769	0.952257	0.52933	0.904501	1.01968	0.444254	0.91974	-1.58506	0.017926	0.140483	0.63275	0.919246	1	-1.59481	0.024668	0.156593	-1.13148	0.339527	0.526378	-1.34476	0.111748	0.23826
Asparagine N-linked glycosylation	2.21144	0	0.002313	0.637478	0.994995	1	-1.42999	0.007634	0.602696	-1.12428	0.169	0.709452	1.08707	0.265531	0.753034	-1.42631	0	0.241552	-1.29756	0.0280146	0.346203	-0.855795	0.836401	0.86936
Respiratory Syncytial Virus Infection Pathway	1.01014	0.414439	0.532274	0.649993	0.970619	1	0.863831	0.733333	1	-1.12064	0.275542	0.715656	0.904449	0.684592	0.953314	-0.96134	0.552693	0.678809	-1.40522	0.0292553	0.27545	-1.69202	0	0.0232818
RUNX2 regulates osteoblast differentiation	1.4073	0.093023	0.172462	1.06616	0.391791	0.775305	1.01702	0.441227	0.92473	-0.47532	0.993969	1	1.2109	0.240629	0.576163	1.05238	0.368522	0.679703	-1.49309	0.0405405	0.213465	0.959322	0.483471	0.805672
DAP12 interactions	-1.04679	0.375	0.520728	-1.43584	0.013889	0.254406	-0.83465	0.78866	0.954856	-1.31013	0.087486	0.448655	0.921796	0.610112	0.93883	-1.28243	0.127083	0.329598	1.69943	0.0031746	0.0986153	-1.29254	0.104294	0.300336
G1/S-Specific Transcription	-2.70286	0	0	0.705193	0.889154	1	1.39275	0.071429	0.459507	-1.1896	0.242873	0.615352	-1.69809	0.005882	0.179176	-1.04648	0.338843	0.559132	-0.77136	0.818471	0.916681	-1.92994	0.00130039	0.00223201
Activated NTRK3 signals through RAS	0.910703	0.550633	0.668621	-0.84044	0.624224	0.811851	-0.66902	0.873272	1	-0.98613	0.499299	0.877045	1.17219	0.266764	0.633467	-0.93493	0.542	0.711859	0.77449	0.763033	0.954272	-1.10446	0.341534	0.554202
Platelet Adhesion to exposed collagen	1.48677	0.053333	0.133081	-0.99396	0.458937	0.631152	0.415379	0.996552	0.999193	-0.66767	0.895861	1	1.36039	0.096229	0.417325	1.2424	0.205479	0.468239	0.778288	0.774359	0.95191	-1.24841	0.205722	0.354433
Synthesis of PG	1.58959	0.049784	0.091095	0.924512	0.585915	0.919221	-1.0824	0.35814	0.781975	-0.76414	0.793741	1	1.01541	0.440845	0.852571	0.804786	0.698444	0.912757	0.966726	0.493917	0.791106	1.42756	0.0965732	0.370691
MASTL Facilitates Mitotic Progression	-0.99647	0.451264	0.596076	0.743688	0.790368	1	0.97138	0.504521	0.973556	1.13234	0.289796	0.693164	1.07457	0.381344	0.767734	0.650627	0.884921	0.984155	-1.12891	0.319797	0.529277	-1.24534	0.211901	0.35782
Ciprofloxacin ADME	-1.02447	0.403346	0.553218				1.41621	0.063269	0.419895				1.35287	0.11194	0.423584				0	0	0	-0.699435	0.856452	0.984095
Defective RIPK1-mediated regulated necrosis	-1.13609	0.287645	0.412063	0.878128	0.624103	0.964524	0.467363	0.991087	1	-0.81807	0.72	0.990778	-0.78211	0.727003	0.923571	0.998512	0.439919	0.73606	-1.08577	0.35	0.591186	-1.51132	0.0345865	0.100268
PI-3K cascade:FGFR4	1.92404	0.002242	0.016906	1.15079	0.284367	0.646953	-0.9977	0.448193	0.844517	-0.75751	0.7875	1	1.04829	0.410579	0.809716	-0.87712	0.613391	0.779758	-1.52442	0.0424144	0.198144	0.954219	0.512821	0.813327
Arachidonic acid metabolism	-0.86518	0.70068	0.76365	-1.67109	0	0.128098	-1.06706	0.341398	0.779849	0.696308	0.970588	0.994647	-1.03652	0.367089	0.699379	0.694792	0.921389	0.969721	1.16245	0.227129	0.547376	1.3585	0.068323	0.432978
Formation of xylulose-5-phosphate	1.5654	0.050885	0.101907	1.46009	0.049844	0.279084	1.085	0.365385	0.883701	-0.66532	0.905325	1	1.34619	0.10479	0.423776	-0.69838	0.850394	0.945436	-0.981624	0.51405	0.699801	0.595045	0.940171	1
Interleukin-15 signaling	1.77653	0.008457	0.038081	0.812896	0.75	0.986642	-1.19772	0.230216	0.73798	-1.62287	0.014194	0.112219	1.03182	0.429313	0.831624	-1.71726	0.004115	0.092538	1.63338	0.0385604	0.140609	-1.08971	0.367978	0.573064
RNA Polymerase I Transcription	-1.24434	0.143357	0.297781	1.56193	0.005556	0.200685	1.04309	0.379968	0.901815	-0.77	0.842623	1	0.895124	0.661589	0.958951	1.10117	0.30303	0.622756	-1.61311	0.00597015	0.166961	-1.71321	0.00363196	0.0194657
TP53 regulates transcription of additional cell cycle genes whose exact role in the p53 pathway remain uncertain	-1.94455	0	0.003924	-0.9769	0.464115	0.657866	0.575685	0.974832	1	-1.47269	0.041212	0.238092	-0.78819	0.806931	0.92328	-1.15696	0.253669	0.437081	-1.43329	0.0707547	0.252729	-1.37536	0.102599	0.205903
SHC-related events triggered by IGF1R	1.27989	0.177966	0.261148	0.96767	0.533145	0.894806	-0.64609	0.903002	1	-0.93306	0.568627	0.919414	1.11411	0.328592	0.719627	-1.12628	0.317025	0.468655	-1.3489	0.123539	0.310141	-1.3712	0.110457	0.20973
NOD1/2 Signaling Pathway	-1.57238	0.016949	0.066197	0.772055	0.80975	0.994671	1.16222	0.230118	0.781168	-1.34681	0.094966	0.416265	1.10112	0.356813	0.735089	-1.632	0.010395	0.132436	-0.79774	0.779789	0.891438	-1.58679	0.0100756	0.0561496
RORA activates gene expression	1.04839	0.376417	0.482196	1.14574	0.277992	0.648853	0.749035	0.826377	1	-1.63803	0.006188	0.10495	1.30099	0.147685	0.482552	-1.68304	0.015086	0.108978	-1.33035	0.126959	0.326908	-1.21285	0.226257	0.404083
NCAM1 interactions	1.03036	0.388889	0.503645	-1.12776	0.262774	0.481265	1.85932	0.001686	0.07203	-0.58493	0.970046	1	1.70974	0.001138	0.066494	1.14259	0.277778	0.576951	-1.13752	0.253879	0.520352	-0.609449	0.970238	1
Pyrimidine salvage	-0.84243	0.666019	0.792485	-1.27655	0.170569	0.349198	-0.52746	0.988038	1	1.0334	0.374558	0.80387	1.35189	0.125166	0.420981	0.893244	0.601167	0.840171	1.20613	0.234828	0.532186	-0.947484	0.545064	0.77537
Signaling by Overexpressed Wild-Type EGFR in Cancer	1.42845	0.094	0.160951	-1.86937	0.013652	0.060341	-1.86499	0.010256	0.199035	-1.19288	0.249296	0.609598	-1.50358	0.078014	0.301719	-0.7054	0.827869	0.942624	-1.29339	0.177258	0.34714	1.82662	0.00280899	0.210195
Leukotriene receptors	0.806117	0.684647	0.821181	-1.01527	0.4	0.615962	0.72239	0.826642	1	-1.11119	0.342812	0.730019	0.892533	0.638669	0.957031	-1.59946	0.020833	0.154087	1.48465	0.0823799	0.248852	1.28408	0.195122	0.504045
CREB1 phosphorylation through the activation of CaMKII/CaMKK/CaMKIV cascasde	-0.76425	0.765595	0.882487	-0.87509	0.57931	0.778647	-0.53426	0.968675	1	-0.93773	0.575246	0.914921	0.752261	0.810072	1	-0.97636	0.474438	0.660134	0.92921	0.543269	0.816228	-1.10545	0.364444	0.554407
Degradation of DVL	1.18966	0.157767	0.343319	1.34626	0.075792	0.397837	-0.918	0.61658	0.926339	0.785558	0.944444	0.930071	0.942434	0.57754	0.931909	1.33532	0.082883	0.371491	0.882172	0.713467	0.870101	-1.80169	0	0.00789253
CLEC7A (Dectin-1) signaling	-1.07358	0.333333	0.487699	0.583081	0.992693	0.998456	-0.89703	0.717949	0.928243	-1.06345	0.373841	0.788715	0.729127	0.91291	1	-1.5388	0.006818	0.186996	-0.775208	0.885154	0.913532	-1.44855	0.0155211	0.147068
CYP2E1 reactions	-0.57478	0.948515	0.981293	0.784898	0.759455	0.987333	-0.74631	0.813679	0.990777	-0.71418	0.836442	1	-1.06263	0.375	0.693641	0.889877	0.589744	0.843458	-0.882407	0.623529	0.803638	1.05197	0.367953	0.718092
Pyrimidine catabolism	-0.93241	0.543689	0.687352	-1.49529	0.057762	0.217693	-0.62368	0.935252	1	0.999864	0.452381	0.818857	0.752486	0.808883	1	0.675441	0.891221	0.979347	0.785349	0.74813	0.953448	-0.892312	0.614286	0.832536
Regulation of signaling by NODAL	-1.22322	0.231776	0.319366	1.23431	0.202365	0.500764	1.11139	0.341463	0.822791	-1.00907	0.469799	0.84337	1.31465	0.134409	0.461463	-0.54927	0.976285	0.991628	-0.950604	0.527687	0.728961	-0.774333	0.767806	0.943973
Cyclin E associated events during G1/S transition	-1.10881	0.277311	0.445892	1.23692	0.128205	0.500608	-0.91028	0.6759	0.928861	0.821877	0.868421	0.918132	0.821489	0.793965	0.994008	1.14645	0.220665	0.58067	-1.36704	0.0494186	0.296816	-1.80268	0	0.00791832
Phenylalanine metabolism	1.13607	0.322581	0.387875	0.753117	0.790663	1	-0.94781	0.501171	0.910294	-0.56557	0.964615	1	0.984501	0.495385	0.887109	0.6807	0.857143	0.977424	0.893217	0.600928	0.861754	-1.23982	0.199081	0.367351
Nef mediated downregulation of MHC class I complex cell surface expression	-0.64125	0.892727	0.9648	-1.03485	0.388112	0.588675	-0.89904	0.585526	0.932344	-1.44477	0.056452	0.285492	-0.64927	0.927273	0.972796	-0.90809	0.589744	0.735521	-0.460657	0.98871	0.997465	-1.06989	0.38897	0.603416
Assembly of collagen fibrils and other multimeric structures	1.9288	0	0.016518	0.783941	0.830786	0.987818	1.3731	0.048819	0.479077	1.12691	0.2	0.700394	1.56763	0.005423	0.182643	1.80018	0.00188	0.058205	-1.48177	0.0293255	0.216234	1.20083	0.131387	0.589838
Diseases associated with O-glycosylation of proteins	1.8558	0	0.024726	-1.4862	0.010417	0.222945	-1.27262	0.109626	0.689607	-0.89491	0.672976	0.949717	1.08153	0.339764	0.757356	0.791897	0.846014	0.918314	0.880952	0.743119	0.868875	1.46125	0.00671141	0.333639
Activation of RAC1	1.00655	0.415984	0.537105	0.522752	0.979367	1	0.88518	0.614853	1	-1.11918	0.310567	0.718171	0.836294	0.703166	0.987987	-1.37825	0.139004	0.271615	0.739065	0.822055	0.979619	0.65707	0.922034	1
TYSND1 cleaves peroxisomal proteins	1.90097	0.008696	0.018973	1.31919	0.142241	0.428849	-1.03368	0.407229	0.82223	1.14277	0.27907	0.701994	1.44468	0.052174	0.318747	1.30167	0.16	0.416801	-1.29655	0.176962	0.345971	1.00001	0.436578	0.763674
Gap junction assembly	-0.739	0.850534	0.901792	-2.14757	0	0.011366	-1.08074	0.336842	0.781063	1.02991	0.380282	0.810396	0.979437	0.506448	0.890703	-0.70625	0.867368	0.945085	1.34949	0.0735695	0.380868	-1.15531	0.279009	0.487028
Common Pathway of Fibrin Clot Formation	1.15927	0.254237	0.365981	-1.91803	0.004608	0.046358	-1.4867	0.035533	0.593316	-0.66725	0.890137	1	-1.24033	0.174359	0.501311	0.516843	0.994094	0.997501	-1.13892	0.288889	0.520183	1.53194	0.0243902	0.301068
Transport to the Golgi and subsequent modification	2.05553	0	0.006161	0.608673	0.990863	1	-1.38855	0.010714	0.626013	-1.09401	0.266868	0.759192	0.869169	0.78147	0.965216	-1.41875	0.005102	0.24644	-1.44567	0.00516796	0.245372	-0.869975	0.76618	0.852853
Glycerophospholipid biosynthesis	1.77235	0	0.038712	1.29354	0.063291	0.453302	-0.90512	0.698171	0.927027	-0.72607	0.917599	1	1.44502	0.009137	0.319401	1.11067	0.25913	0.6176	-0.811126	0.829268	0.879839	-0.76851	0.865071	0.947428
SUMOylation	-2.18689	0	0.000258	1.26927	0.060852	0.481721	1.47562	0.002911	0.37325	-1.58902	0.001013	0.137078	0.860968	0.796781	0.968124	-1.66161	0	0.121583	-1.37462	0.030303	0.292853	-1.91926	0	0.00242054
Ras activation upon Ca2+ influx through NMDA receptor	-1.023	0.422794	0.553321	0.789243	0.746461	0.992847	0.614843	0.9523	1	-1.26912	0.15199	0.497899	1.08487	0.365119	0.753403	-1.17469	0.251627	0.420938	-0.635003	0.928571	0.982747	-0.899135	0.622423	0.82592
Synthesis of active ubiquitin: roles of E1 and E2 enzymes	-1.60857	0.017762	0.05493	-0.96733	0.480226	0.672467	0.910529	0.603589	1	-0.62262	0.946821	1	0.819825	0.736842	0.995246	-1.06245	0.37	0.543145	-0.983774	0.507223	0.698563	-1.34512	0.0973451	0.23855
Metal sequestration by antimicrobial proteins	-1.25602	0.216573	0.285267	-1.8906	0.002899	0.055024	-0.56703	0.95814	1	-0.91644	0.608048	0.932236	0.470866	0.996743	1	-1.23342	0.230303	0.369054	1.819	0.0111607	0.0515127	1.14122	0.289256	0.638096
Anchoring of the basal body to the plasma membrane	-1.54	0.005172	0.07983	0.939721	0.60084	0.909013	-1.17822	0.162319	0.746304	-1.61276	0.001029	0.116733	-1.51002	0	0.314495	-1.2352	0.103286	0.366548	-1.66809	0.00141044	0.132934	-1.61202	0.00221239	0.0467853
Caspase activation via Dependence Receptors in the absence of ligand	-0.87093	0.637708	0.759298	-1.08625	0.328671	0.527103	-0.95481	0.505938	0.909872	-1.11307	0.340599	0.727238	-1.02279	0.398577	0.72535	-0.65339	0.91453	0.962421	-0.714823	0.839138	0.956082	-1.26314	0.188679	0.337047
LDL clearance	2.2074	0	0.002168	-0.99699	0.423423	0.627048	-1.24198	0.172577	0.705888	-0.50006	0.987715	1	1.31261	0.127792	0.462827	0.792966	0.777108	0.917932	-0.487597	0.990354	0.996254	1.04022	0.362963	0.73051
Interferon Signaling	-1.15503	0.146119	0.39262	-1.42382	0	0.261223	-1.01277	0.440625	0.833485	-1.17662	0.112224	0.634381	0.642277	0.991984	1	-1.21866	0.058355	0.383689	-1.25703	0.0527607	0.376598	-1.87313	0	0.00403804
Transport of nucleosides and free purine and pyrimidine bases across the plasma membrane	1.36217	0.122622	0.197446	1.22074	0.217452	0.521725	0.719856	0.830221	1	1.38303	0.100418	0.491894	1.40023	0.107713	0.368241	1.25081	0.21135	0.461916	-0.939956	0.541601	0.744346	-0.807244	0.715505	0.917769
MicroRNA (miRNA) biogenesis	-0.99318	0.483304	0.599878	0.851902	0.696742	0.973809	0.837169	0.688525	1	-0.80274	0.768047	0.99074	1.10502	0.3302	0.730592	1.25135	0.170341	0.462373	-0.57749	0.977778	0.991557	-1.39528	0.0717949	0.191057
Beta-oxidation of very long chain fatty acids	2.43793	0	0.000299	1.52352	0.038943	0.219575	-1.99701	0	0.081218	1.02813	0.390947	0.812076	0.997907	0.464865	0.870389	1.61978	0.026415	0.160455	-1.56059	0.0355932	0.172464	1.17774	0.264605	0.596655
Cellular response to hypoxia	1.1701	0.203791	0.360134	1.06948	0.372376	0.770717	-0.8499	0.779255	0.948333	-0.47381	0.998948	1	0.873884	0.687966	0.965576	0.935182	0.571181	0.79902	-0.961694	0.533333	0.719566	-1.65409	0.00570125	0.0336997
Signaling by EGFR in Cancer	1.20571	0.209607	0.327992	-1.46012	0.020513	0.238915	-1.53943	0.031707	0.566165	-0.96944	0.519704	0.889109	0.765937	0.814947	1	-1.31476	0.113734	0.315178	-0.847759	0.691223	0.845166	-1.1848	0.22526	0.444294
SUMOylation of transcription cofactors	-1.51254	0.03405	0.093436	1.35445	0.068208	0.383697	1.75697	0.004926	0.126428	-1.2027	0.20354	0.592252	1.27942	0.127973	0.500897	-1.53422	0.015982	0.191122	-1.64608	0.00608828	0.150345	-1.48218	0.025958	0.120442
APC/C:Cdc20 mediated degradation of mitotic proteins	-1.51821	0.022071	0.090789	1.33873	0.058114	0.403384	-0.86876	0.765789	0.938838	-0.65271	0.970619	1	-1.05836	0.377358	0.691861	0.972186	0.505357	0.757468	-0.787859	0.855263	0.900278	-1.948	0	0.00180661
HDL remodeling	-0.948	0.493042	0.668101	1.24512	0.196353	0.496508	1.00888	0.447504	0.927015	1.53311	0.078652	0.386356	1.13365	0.321775	0.704495	2.1851	0	0.001034	0.810514	0.697128	0.941008	-0.866279	0.659123	0.856974
Golgi-to-ER retrograde transport	1.42457	0.002577	0.162817	-0.80124	1	0.863596	-1.3826	0.021807	0.61879	-1.26229	0.057377	0.503556	0.584436	0.992908	1	-1.58062	0	0.163924	-1.37662	0.0280374	0.291495	-1.54734	0.00426894	0.0754062
Paradoxical activation of RAF signaling by kinase inactive BRAF	1.71343	0.00716	0.051444	-1.3453	0.073171	0.298034	-1.45751	0.031707	0.578545	-0.89432	0.626411	0.94643	0.935516	0.589165	0.939049	-1.40807	0.044211	0.249575	0.684668	0.944767	0.982658	-0.83086	0.733173	0.892548
Activation of the AP-1 family of transcription factors	1.52462	0.057569	0.117575	0.81384	0.716332	0.987189	-1.0684	0.375276	0.777806	-0.97487	0.519728	0.889528	1.09267	0.360656	0.746413	-1.56435	0.032653	0.175097	-1.13821	0.306931	0.520247	1.07399	0.330247	0.687918
Signaling by RNF43 mutants	1.57794	0.045652	0.09679	0.6875	0.86087	1	-1.50814	0.063679	0.607602	-1.25211	0.193687	0.510613	-0.58701	0.947917	0.991116	-1.28376	0.17418	0.330836	-0.917185	0.588435	0.769448	1.59195	0.0517241	0.293421
Fatty acids	0.774286	0.766667	0.85215	-0.64618	0.942238	0.97183	-0.95206	0.487745	0.911418	-0.85281	0.655509	0.976411	1.17813	0.289009	0.629628	-0.86192	0.635052	0.799834	-0.722344	0.830508	0.95147	0.824589	0.713396	0.964598
Centrosome maturation	-1.62796	0.003497	0.049505	1.16531	0.231931	0.617487	-1.09874	0.273775	0.77766	-1.67255	0	0.090753	-1.23513	0.035088	0.504884	-1.43627	0.026066	0.23989	-1.56149	0.0144928	0.173359	-1.91618	0	0.00246614
RHOF GTPase cycle	1.32453	0.100239	0.222201	-1.25378	0.125828	0.369834	-0.90841	0.638243	0.927651	-1.23156	0.167035	0.548187	0.830147	0.731492	0.990296	-1.38335	0.076759	0.271038	-0.896397	0.611727	0.785845	-1.04389	0.412129	0.644538
Regulation of NPAS4 gene transcription	-0.81495	0.679558	0.827127	-0.7396	0.817143	0.914004	0.758659	0.776557	1	-0.95084	0.545455	0.908351	1.11872	0.355623	0.719231	-0.97331	0.51306	0.664558	-1.25095	0.20531	0.381846	-0.922558	0.56761	0.805495
mTORC1-mediated signalling	1.89206	0	0.019921	1.18296	0.23913	0.586668	-1.17368	0.243038	0.755575	0.867093	0.659864	0.882921	1.27258	0.162651	0.50313	0.785013	0.794922	0.920147	-1.60586	0.0220472	0.165003	-0.800257	0.765481	0.92181
Rab regulation of trafficking	1.54515	0.002703	0.109767	0.840272	0.792453	0.975163	-1.04386	0.322368	0.803673	-1.23361	0.110998	0.544042	1.03705	0.423902	0.827171	-1.39875	0.03066	0.256882	-1.28843	0.0763052	0.351885	-1.10664	0.287269	0.553596
RNA Polymerase III Transcription Initiation From Type 2 Promoter	0.575035	0.979911	0.981517	1.37622	0.09601	0.361084	0.988602	0.481361	0.949704	-0.7103	0.856476	1	1.36136	0.082742	0.418919	1.37267	0.095785	0.348106	-1.29772	0.135861	0.346613	-1.08336	0.346753	0.585039
Cell Cycle Checkpoints	-2.93278	0	0	1.18373	0.11167	0.587053	1.0423	0.324823	0.902518	-1.45108	0	0.272123	-1.42031	0	0.344031	-0.98362	0.514825	0.64947	-1.22888	0.0711563	0.401512	-2.3397	0	0
Lewis blood group biosynthesis	1.17134	0.256637	0.359786	-0.58976	0.980916	0.99028	-1.44194	0.072639	0.602683	-1.3664	0.107143	0.395021	0.99089	0.487374	0.878628	-0.71457	0.85743	0.939013	0.881834	0.65508	0.868893	-0.488135	0.993216	1
Reelin signalling pathway	1.53024	0.052288	0.115167	0.656923	0.900612	1	-1.63495	0.026667	0.449663	-1.3759	0.075893	0.382925	-1.25734	0.212465	0.492968	-1.37588	0.104126	0.273747	-0.52674	0.961404	0.99503	1.23584	0.234501	0.534114
Dermatan sulfate biosynthesis	1.75655	0.008016	0.041093	-1.06064	0.347222	0.554072	0.896531	0.589527	1	-0.66122	0.882749	1	1.63038	0.010914	0.127998	-0.98051	0.474012	0.653156	-0.788251	0.73913	0.901168	1.54647	0.0623053	0.288151
Eicosanoid ligand-binding receptors	1.29761	0.165984	0.245515	0.795828	0.77321	0.993835	1.27855	0.153713	0.645517	-1.14599	0.307298	0.676178	1.64741	0.008963	0.116872	-1.28297	0.152174	0.330653	1.2484	0.179348	0.468028	0.769166	0.818182	0.994986
Activation of RAS in B cells	-1.14964	0.304183	0.398451	-0.6279	0.91018	0.980312	-0.93614	0.504525	0.913033	-1.15669	0.283105	0.659973	-1.50749	0.066298	0.310544	-0.96913	0.525151	0.66927	1.35809	0.138889	0.369754	-1.44956	0.0507132	0.146234
Interleukin-4 and Interleukin-13 signaling	1.02859	0.377834	0.50631	-3.2134	0	0	0.725977	0.944969	1	-0.98271	0.53443	0.881628	0.976772	0.535385	0.895832	-1.95048	0	0.023047	1.44652	0.00682594	0.285847	1.12309	0.192308	0.660184
PI Metabolism	1.35393	0.055138	0.203066	0.712129	0.914013	1	0.76394	0.916031	1	-1.70398	0.001044	0.087982	1.21055	0.175365	0.576177	-1.82341	0	0.055454	-1.18591	0.176718	0.453821	-1.1263	0.258465	0.521062
RHOC GTPase cycle	2.17501	0	0.002409	1.0061	0.462039	0.850059	-0.9035	0.621469	0.926638	-0.95633	0.562368	0.903325	1.42402	0.021142	0.34083	-1.18801	0.175676	0.406554	-1.63339	0.00144718	0.1513	-1.2804	0.126984	0.314783
Signaling by ERBB2 ECD mutants	1.4568	0.072187	0.14531	0.687468	0.877524	1	-1.20538	0.24605	0.736935	-0.81097	0.734015	0.989967	1.10449	0.359593	0.731094	-1.00262	0.429769	0.622678	-1.42357	0.0948553	0.257691	-1.07539	0.370879	0.59315
Formation of apoptosome	1.16322	0.277542	0.363677	0.525084	0.978962	1	0.993629	0.473022	0.950029	-1.07451	0.381402	0.781272	0.659902	0.887075	1	-0.91952	0.553498	0.723342	-1.56903	0.0359589	0.172755	-1.08312	0.366032	0.584378
Cellular response to mitochondrial stress	-0.84884	0.640367	0.785232	1.55932	0.017167	0.201169	1.07746	0.38918	0.877907	-0.62239	0.930791	1	1.04358	0.430216	0.815259	0.668438	0.872	0.981136	-1.32219	0.132302	0.335249	-1.4917	0.0455213	0.113177
Cristae formation	1.83724	0.004292	0.026606	1.62232	0.01385	0.140516	1.0106	0.457976	0.926959	1.49413	0.045662	0.418763	1.86687	0.001342	0.009465	1.43123	0.084942	0.284906	-1.37588	0.0969388	0.291222	0.849246	0.66879	0.926131
G2/M Transition	-1.73492	0	0.023742	0.967106	0.575077	0.892554	-1.18516	0.106164	0.741115	-1.19333	0.09739	0.611639	-1.00957	0.6	0.747147	-0.89517	0.758621	0.751897	-1.40517	0.011658	0.274747	-1.95709	0	0.00169724
Translation of Replicase and Assembly of the Replication Transcription Complex_9679504	1.519	0.052516	0.120145	1.18405	0.255007	0.587387	0.712122	0.872269	1	-0.96106	0.523933	0.899063	1.12118	0.32626	0.714578	-1.3348	0.126556	0.301953	-1.5587	0.0409165	0.174172	-0.916115	0.595804	0.813376
Glycosphingolipid catabolism	1.70715	0.004619	0.05275	-1.0322	0.356643	0.59309	-0.87666	0.67801	0.932693	-0.68412	0.895642	1	1.04764	0.410197	0.809508	1.05601	0.380282	0.678345	-1.24366	0.172897	0.384159	-0.715459	0.869033	0.972717
Defective EXT1 causes exostoses 1, TRPS2 and CHDS	1.3699	0.094382	0.193474	0.791402	0.762803	0.991527	0.840956	0.679245	1	1.03497	0.378378	0.803014	0.92584	0.581818	0.939878	1.59849	0.031022	0.170462	-1.31996	0.130363	0.335077	0.867753	0.628352	0.907548
Interleukin-1 signaling	1.07283	0.277008	0.452934	0.755116	0.886458	0.999842	0.952459	0.564541	0.976632	0.683938	1	0.989369	1.02239	0.443193	0.845364	-1.09319	0.265403	0.506449	-1.08326	0.326761	0.593921	-1.38746	0.0239913	0.196495
Ub-specific processing proteases	-1.35973	0.032012	0.192659	1.09789	0.301538	0.72433	-0.94968	0.582583	0.909776	-1.31322	0.036327	0.447126	0.762328	0.924319	1	-1.12662	0.192105	0.469339	-1.27222	0.0642202	0.362733	-1.73476	0	0.015896
IGF1R signaling cascade	1.82975	0	0.026925	1.27646	0.127418	0.476516	-0.88024	0.698454	0.928239	-1.14085	0.267251	0.679494	1.35036	0.087719	0.422598	-1.32855	0.08172	0.299762	-1.64909	0.00448431	0.147533	-0.594265	0.984524	1
Regulation of pyruvate metabolism	1.02077	0.400955	0.517403	1.82373	0	0.023085	1.07121	0.350158	0.872653	-0.80348	0.755429	0.991269	1.53047	0.02194	0.214032	1.28637	0.147002	0.428343	-1.24381	0.176839	0.384529	-1.19989	0.228869	0.421008
p38MAPK events	0.995306	0.448802	0.553226	-0.9132	0.534799	0.729999	0.781772	0.761062	1	0.774214	0.807339	0.935152	1.38763	0.103401	0.386286	-1.14172	0.287149	0.455892	0.692265	0.863874	0.985989	-1.28349	0.176075	0.311185
Activated PKN1 stimulates transcription of AR (androgen receptor) regulated genes KLK2 and KLK3	-1.23022	0.216981	0.313247	1.27321	0.169731	0.480341	0.722514	0.833622	1	-1.53937	0.020576	0.177311	1.08213	0.387755	0.756631	-1.09813	0.346	0.50061	-1.12691	0.313131	0.530791	-1.34646	0.123648	0.236744
Biological oxidations	1.45989	0.008357	0.145019	1.21542	0.092574	0.531859	-0.91418	0.677419	0.929164	1.21458	0	0.629312	0.8626	0.797392	0.968455	1.46065	0.006525	0.269314	-1.20453	0.121887	0.434674	1.57448	0	0.2977
CD209 (DC-SIGN) signaling	0.747466	0.84375	0.879922	-1.86629	0	0.059109	-1.19486	0.206235	0.732101	-1.25669	0.176687	0.506927	-1.47611	0.036269	0.327868	-1.93256	0	0.026186	1.30325	0.129121	0.433679	-1.30144	0.130081	0.288263
Synthesis of bile acids and bile salts via 27-hydroxycholesterol	1.43999	0.088167	0.15404	1.12406	0.319783	0.682235	0.750743	0.797872	1	1.26937	0.190871	0.597449	1.07507	0.394495	0.7673	-0.95308	0.511879	0.688341	-1.03044	0.420361	0.649289	0.985242	0.467153	0.772899
Gain-of-function MRAS complexes activate RAF signaling	0.910206	0.549296	0.666988	0.762962	0.779184	0.995591	-1.40975	0.115385	0.618108	-1.23498	0.192737	0.543442	-1.40265	0.118881	0.352621	-1.58139	0.030864	0.164018	-1.04571	0.445017	0.635871	-0.90717	0.584203	0.82102
TRAF3-dependent IRF activation pathway	0.674393	0.875	0.940132	1.00922	0.46832	0.84781	-0.55254	0.970732	1	-1.50321	0.036193	0.206597	0.843139	0.667116	0.983383	-1.13812	0.257384	0.459217	-0.90989	0.586992	0.773561	-1.47846	0.0356633	0.123181
FLT3 Signaling	1.22276	0.181592	0.309707	-1.12794	0.185714	0.482016	-0.59573	0.984615	1	-1.46121	0.026286	0.255586	1.19722	0.215333	0.602552	-1.58985	0.013015	0.160297	1.21219	0.184066	0.522751	-1.31208	0.110837	0.275909
DAP12 signaling	-1.23899	0.199275	0.304442	-0.87413	0.668508	0.778199	0.830569	0.73127	1	-1.40775	0.047181	0.335918	0.874909	0.664327	0.965352	-1.07654	0.340862	0.524834	1.53469	0.0262391	0.219433	-1.37133	0.0851334	0.209917
Late Phase of HIV Life Cycle	-1.60891	0.006329	0.054993	1.25041	0.085655	0.499707	1.17878	0.137168	0.754135	-1.09441	0.314491	0.759018	1.02401	0.448065	0.843952	-0.83414	0.857143	0.829646	-1.3904	0.0314208	0.282893	-1.95296	0	0.00172474
Cellular response to chemical stress	1.68193	0	0.059114	0.996834	0.506559	0.865791	-1.14606	0.121622	0.755963	0.906191	1	0.876451	1.26961	0.029146	0.506364	1.21277	0.09472	0.509285	-1.02728	0.40708	0.651197	-1.03249	0.417096	0.659925
Constitutive Signaling by NOTCH1 t(7;9)(NOTCH1:M1580_K2555) Translocation Mutant	1.14975	0.287815	0.37383	0.98264	0.505247	0.870285	0.809754	0.717902	1	-0.93123	0.58237	0.916141	0.901549	0.617994	0.951249	0.824358	0.686888	0.898072	-1.05349	0.401802	0.62702	0.916179	0.542773	0.847221
Defective CSF2RA causes SMDP4	-0.93093	0.53144	0.687288	-1.10562	0.321526	0.506221	-0.92384	0.536408	0.919352	-1.16534	0.296183	0.646889	-0.74	0.814815	0.952443	-1.0987	0.359081	0.500891	1.2601	0.191874	0.45421	-0.664232	0.894574	0.996718
Nucleotide biosynthesis	-1.20361	0.228675	0.340047	1.42816	0.072751	0.290798	-0.81017	0.737557	0.973586	-1.38432	0.085492	0.368269	1.21636	0.217274	0.569203	-0.54874	0.975258	0.990905	0.965764	0.515707	0.787585	-1.51299	0.0338983	0.098994
tRNA Aminoacylation	0.810615	0.767386	0.81541	2.00528	0	0.001509	1.54807	0.030498	0.34256	-0.71499	0.867066	1	1.94666	0	0.002686	1.15191	0.29901	0.573965	-1.05707	0.385737	0.626438	-1.73966	0.00515464	0.0152183
Muscle contraction	1.90415	0	0.018634	-1.16878	0	0.439397	-1.10208	0.209091	0.775865	-0.73903	0.953815	1	1.01648	0.450351	0.853745	0.915982	0.671717	0.822165	-1.15871	0.180101	0.489882	1.33237	0	0.455418
FGFR3 ligand binding and activation	0.949761	0.501104	0.612554	0.855713	0.662534	0.971754	-0.92498	0.557078	0.922518	0.971135	0.472973	0.827182	-1.17961	0.22619	0.560224	1.14402	0.272201	0.576769	-1.56666	0.029316	0.171969	1.37664	0.112628	0.432892
Signaling by Type 1 Insulin-like Growth Factor 1 Receptor (IGF1R)	1.87898	0	0.021347	1.21703	0.170814	0.528742	-0.86836	0.721053	0.938382	-1.08695	0.348584	0.770399	1.33113	0.094195	0.445473	-1.32896	0.060268	0.299848	-1.63941	0.00298954	0.150114	-0.521407	0.996433	1
Mitochondrial tRNA aminoacylation	1.00063	0.451025	0.546014	2.01882	0	0.001409	1.41975	0.066556	0.41249	-0.62533	0.927681	1	1.95938	0	0.002298	1.22243	0.215686	0.497452	-1.18315	0.253589	0.457408	-1.59086	0.0177353	0.0549903
Phase I - Functionalization of compounds	1.5971	0.010076	0.087435	1.31241	0.06424	0.438891	-0.92982	0.611111	0.916809	0.883717	0.787879	0.874438	0.867258	0.716511	0.963612	1.27985	0.082902	0.433579	-1.29563	0.0789116	0.346333	1.53022	0.00980392	0.298842
Nuclear events stimulated by ALK signaling in cancer	-1.59758	0.022684	0.058415	-1.14324	0.232258	0.466815	0.496166	0.994941	1	-1.48883	0.032843	0.217675	0.688405	0.903114	1	-2.04418	0	0.015691	1.12008	0.280347	0.599893	-1.2754	0.145202	0.321861
Amino acid transport across the plasma membrane	-0.99587	0.462478	0.596308	-2.11254	0	0.014036	-1.10598	0.292225	0.772212	-0.6581	0.916569	1	0.608142	0.946698	1	-0.9707	0.477322	0.668005	1.34417	0.0924855	0.388667	-0.569069	0.982278	1
Ribavirin ADME	0.931548	0.532787	0.637951	-0.79177	0.780669	0.875894	-0.85592	0.64186	0.941842	-0.50524	0.983117	1	-0.85766	0.661922	0.871645	0.700284	0.848425	0.965634	1.27964	0.165746	0.453199	-1.10233	0.343523	0.554807
G alpha (i) signalling events	1.36306	0.002933	0.198032	-1.62181	0	0.152159	-0.89652	0.79918	0.922208	-1.28212	0.01002	0.479731	1.01835	0.442	0.851561	-1.17154	0.103261	0.423233	1.41603	0	0.311608	-0.747471	0.953109	0.955171
HSF1-dependent transactivation	0.974344	0.478842	0.579262	-1.82468	0	0.07033	-0.78313	0.818182	0.982873	-0.57122	0.975309	1	-0.95402	0.57931	0.795808	-0.74252	0.887387	0.915095	-1.01589	0.440678	0.665676	-0.614781	0.96384	1
Nonsense Mediated Decay (NMD) enhanced by the Exon Junction Complex (EJC)	-3.37563	0	0	1.20416	0.145985	0.549614	1.53922	0.007634	0.348766	-0.97354	0.550102	0.891145	-2.40083	0	0.001001	1.78343	0	0.060808	2.1446	0	0.00360763	-1.27415	0.0882029	0.321769
Toll-like Receptor Cascades	1.2394	0.07855	0.295372	-1.62084	0	0.151879	0.795528	0.91568	1	-1.21052	0.097586	0.575886	1.0343	0.41776	0.827786	-1.61954	0	0.140437	-0.900565	0.714286	0.787447	-1.18435	0.149582	0.444622
Keratan sulfate degradation	1.66003	0.019608	0.064793	-1.74232	0.004464	0.093412	-0.87031	0.648456	0.93794	-0.567	0.967018	1	0.904856	0.606906	0.953325	-0.606	0.935622	0.980741	-0.831638	0.694175	0.858937	1.3559	0.112281	0.425467
Adherens junctions interactions	1.39387	0.052133	0.177907	-1.42346	0.057377	0.258244	-0.84505	0.756962	0.946436	-0.90017	0.643013	0.947449	0.834155	0.756876	0.986646	-1.13289	0.25814	0.464642	-1.11985	0.280899	0.542251	-0.788692	0.814904	0.934104
Lagging Strand Synthesis	-2.513	0	0	1.56228	0.01375	0.202247	1.21846	0.221477	0.721913	-1.75913	0.00123	0.074512	0.684488	0.886392	1	-0.84597	0.694845	0.817522	-0.941661	0.559105	0.742199	-2.00448	0	0.000979963
Leading Strand Synthesis	-2.19396	0	0.00024	1.34129	0.125819	0.405448	0.949186	0.537931	0.974765	-1.53331	0.036364	0.18049	0.950328	0.528105	0.91922	-0.70474	0.88501	0.941629	-0.735394	0.805825	0.943515	-1.86155	0	0.00464895
The proton buffering model	-0.71599	0.781676	0.913373	0.873925	0.68	0.96765	-1.30752	0.173246	0.678628	-1.26487	0.172989	0.502583	-1.08475	0.368876	0.675665	-0.82591	0.689516	0.838513	-1.05379	0.423611	0.629363	-0.896787	0.633648	0.825712
PLC beta mediated events	1.92661	0.002203	0.016618	1.05965	0.409722	0.789324	-0.49945	1	1	-1.17865	0.242525	0.631283	1.45157	0.027655	0.308253	-1.23664	0.163043	0.365395	-1.5704	0.0137195	0.176538	-1.01982	0.433213	0.677653
Loss of function of MECP2 in Rett syndrome	-1.07717	0.360558	0.483768	0.925847	0.576455	0.919623	0.91025	0.559122	0.999693	-0.99121	0.496042	0.867225	1.27627	0.179452	0.499447	0.767425	0.773585	0.930065	0.644819	0.908629	0.975342	-1.41836	0.0800562	0.171647
VEGF binds to VEGFR leading to receptor dimerization	2.05473	0.002088	0.006106	-0.86366	0.628049	0.786902	-1.11057	0.334802	0.773341	0.7186	0.83612	0.986964	1.23657	0.208999	0.540685	-0.69186	0.860941	0.946508	-0.532964	0.97307	0.995093	1.24086	0.204204	0.533435
Downstream signaling of activated FGFR1	1.6876	0.011628	0.05731	1.08859	0.327522	0.736974	-1.10643	0.300231	0.775286	-1.1895	0.230947	0.61449	1.03415	0.432432	0.827181	-1.0842	0.309829	0.516959	-1.42209	0.0653188	0.25952	-0.766236	0.817481	0.946363
Surfactant metabolism	0.924691	0.556989	0.647483	-1.16324	0.218447	0.445982	-1.04885	0.375635	0.797704	-0.65777	0.911622	1	0.535814	0.989311	1	-0.73945	0.849576	0.91806	1.29101	0.126761	0.43933	-0.59691	0.956349	1
Paracetamol ADME	-1.03415	0.392989	0.538128	1.03993	0.41125	0.819334	0.837569	0.707641	1	-1.09515	0.340992	0.758761	-0.66502	0.955801	0.96777	-0.9177	0.607069	0.723531	0.873531	0.653333	0.877896	0.970752	0.504902	0.790131
Synthesis of diphthamide-EEF2	-0.72941	0.816602	0.905112	1.0278	0.443966	0.831309	1.42126	0.074523	0.411139	0.700601	0.841912	0.994739	1.28849	0.157504	0.483314	0.999468	0.44898	0.735294	-0.680919	0.867412	0.967502	-1.10963	0.338048	0.547989
Glucagon signaling in metabolic regulation	2.13475	0	0.003224	1.18636	0.228395	0.581742	0.598908	0.97351	1	1.65996	0.014184	0.278156	1.56935	0.01397	0.181174	1.53349	0.024952	0.210232	-1.51248	0.0329154	0.206121	-1.03684	0.410486	0.652718
Fcgamma receptor (FCGR) dependent phagocytosis	1.49178	0.018913	0.130675	-1.64102	0	0.142449	0.850279	0.768025	1	-1.58204	0.002073	0.141231	0.951002	0.586639	0.919484	-2.30775	0	0.001291	1.27772	0.0684039	0.452283	-1.35971	0.0544835	0.221872
SUMO E3 ligases SUMOylate target proteins	-2.19987	0	0.000203	1.29007	0.044944	0.45595	1.48475	0.002933	0.372779	-1.62726	0.001013	0.107645	0.892072	0.744209	0.956147	-1.63451	0	0.132727	-1.33149	0.0420918	0.325531	-1.89204	0	0.00335087
SUMOylation of RNA binding proteins	-2.22656	0	0.000157	0.908479	0.631458	0.94214	1.35729	0.059406	0.494539	-1.36978	0.058889	0.390793	0.566613	0.968854	0.998272	-1.30623	0.090909	0.318674	-0.992428	0.475912	0.690036	-1.95749	0	0.00171325
Cargo recognition for clathrin-mediated endocytosis	1.83034	0	0.026979	0.675004	0.962065	1	-1.4944	0.014793	0.58318	-1.24184	0.113613	0.533926	1.12984	0.260736	0.706397	-0.93449	0.611364	0.712076	-1.00473	0.440111	0.680271	-0.802796	0.84027	0.919863
Regulation of IFNA/IFNB signaling	-0.81911	0.689781	0.823475	-1.99983	0	0.028609	-0.85038	0.67217	0.948691	-1.34751	0.127341	0.415718	0.582042	0.944744	1	-1.62637	0.023301	0.13719	-0.910914	0.577703	0.772233	-1.21655	0.211207	0.398993
Transport of vitamins, nucleosides, and related molecules	1.39199	0.057831	0.179237	1.36858	0.063095	0.370256	0.82097	0.765823	1	1.03779	0.32	0.802573	1.25152	0.164399	0.530705	1.16267	0.218324	0.570417	-1.05419	0.362963	0.629944	-0.664651	0.928571	0.99988
Signaling by cytosolic FGFR1 fusion mutants	1.24223	0.193333	0.293016	0.586936	0.943717	1	-0.72379	0.850356	0.996487	-1.4048	0.078915	0.339597	1.19699	0.246867	0.60217	-1.78779	0.008439	0.070832	-1.63126	0.0202361	0.151153	-1.33889	0.130674	0.242482
Signaling by FLT3 fusion proteins	1.32189	0.140515	0.224223	-1.06651	0.348361	0.547423	-1.3284	0.135392	0.669609	-1.41936	0.086575	0.32247	1.21309	0.210074	0.571532	-2.06356	0	0.013121	-1.13571	0.27438	0.519909	-1.12097	0.31586	0.528824
Telomere Maintenance	-2.62506	0	0	1.38477	0.040615	0.35167	1.31069	0.089457	0.586259	-1.08304	0.357067	0.771932	0.796274	0.810582	0.990535	1.26034	0.11512	0.452893	-1.10039	0.302806	0.569478	-2.14226	0	0.000133493
NOTCH4 Intracellular Domain Regulates Transcription	1.64488	0.019272	0.070178	1.15034	0.279597	0.6456	0.623095	0.941176	1	-1.01891	0.464109	0.837554	1.42436	0.068702	0.341458	-1.25032	0.172566	0.35328	-1.40584	0.0738916	0.275262	0.566563	0.983607	1
Cholesterol biosynthesis	1.02765	0.407159	0.507406	2.04486	0	0.000871	1.83784	0.005155	0.081501	2.09305	0	0.029948	2.21831	0	0	2.27845	0	0.000286	-2.01552	0	0.0148592	-1.81046	0.00382166	0.00733062
Growth hormone receptor signaling	1.41733	0.068182	0.167255	-1.18318	0.22549	0.424625	-0.84289	0.699248	0.945605	-0.89734	0.642686	0.947139	1.08474	0.362408	0.752795	-1.31392	0.125265	0.314379	-0.815914	0.723917	0.874063	-1.37021	0.0919842	0.210078
Organic anion transporters	-0.94293	0.538745	0.674189	1.44589	0.065282	0.291611	1.03077	0.417808	0.917593	1.24693	0.199187	0.617923	1.45077	0.068273	0.308733	1.68061	0.024845	0.11358	-0.823827	0.688633	0.8654	-0.681125	0.862553	0.992929
Regulation of necroptotic cell death	-1.10385	0.322204	0.448963	-1.02147	0.454545	0.610995	-1.03107	0.393285	0.820778	-0.90858	0.636469	0.937162	0.512186	0.989437	0.999804	-1.081	0.335456	0.519191	-0.899613	0.621705	0.787226	-1.39149	0.0831234	0.193623
Pexophagy	1.07618	0.360731	0.449615	0.721551	0.828169	1	-1.07103	0.367442	0.781346	-0.7684	0.764216	1	-0.70804	0.819398	0.965505	-0.69629	0.867886	0.945757	1.43788	0.0902256	0.292568	-1.17133	0.259684	0.462895
PI3K Cascade	1.89606	0	0.019265	1.23707	0.176263	0.501402	-0.89747	0.63591	0.928682	-1.1361	0.279689	0.688163	1.31347	0.122748	0.462678	-1.29413	0.12809	0.32254	-1.59475	0.00759878	0.168745	0.613758	0.973822	1
Incretin synthesis, secretion, and inactivation	-1.03997	0.410681	0.529943	1.05193	0.408163	0.803259	1.09512	0.302609	0.861941	-1.00208	0.487148	0.855005	1.04193	0.42665	0.817074	0.654032	0.925781	0.983054	-0.977507	0.4928	0.703087	-1.14025	0.30137	0.501772
Purine salvage	-1.72042	0.013258	0.026487	-0.85335	0.661871	0.802412	0.907414	0.578498	1	-0.68238	0.860858	1	0.878919	0.633015	0.963502	-0.5952	0.952282	0.982372	1.28114	0.162667	0.452372	-1.3394	0.125	0.24452
Transcriptional activation of mitochondrial biogenesis	0.923873	0.612293	0.648387	1.45751	0.025901	0.276102	1.37333	0.063492	0.483977	-1.1811	0.217155	0.62567	1.62759	0.002186	0.129018	-1.02471	0.418182	0.58741	-1.37354	0.0623188	0.294182	-1.6038	0.0107527	0.0493506
Formation of tubulin folding intermediates by CCT/TriC	-0.86118	0.666667	0.76996	-2.23156	0	0.006997	-1.06943	0.345088	0.782328	1.68014	0.017857	0.252914	0.950003	0.547677	0.918985	-1.20065	0.208925	0.396385	1.17003	0.279661	0.546224	-1.83711	0	0.00570824
SLBP independent Processing of Histone Pre-mRNAs	-1.83091	0.013514	0.01134	-0.96043	0.456376	0.682015	0.923767	0.557823	0.988316	-1.01651	0.477716	0.839375	-1.87512	0.010169	0.082599	-1.3013	0.169165	0.322716	1.3796	0.0940594	0.34739	-1.31406	0.137778	0.273437
Antigen Presentation: Folding, assembly and peptide loading of class I MHC	1.87474	0.002217	0.021817	0.485415	0.995215	0.999151	-1.55812	0.016484	0.521755	-1.5124	0.029647	0.198423	0.9841	0.519324	0.887199	-1.18198	0.221074	0.413685	-0.718271	0.875583	0.95372	-1.17348	0.252761	0.45997
Lysosome Vesicle Biogenesis	1.20712	0.182648	0.326402	-0.72248	0.970588	0.929903	0.729365	0.87	1	-0.8585	0.711364	0.974411	0.933993	0.58945	0.939875	0.845382	0.717017	0.880289	-0.787391	0.793722	0.900234	-1.26821	0.130215	0.329744
Aberrant regulation of mitotic exit in cancer due to RB1 defects	-1.58683	0.028626	0.061929	1.20158	0.226633	0.554592	1.00784	0.447368	0.928488	-1.01098	0.473424	0.843863	-1.06833	0.365	0.685531	-0.71	0.865639	0.942042	-1.0786	0.360317	0.5973	-1.40562	0.0659489	0.183699
Listeria monocytogenes entry into host cells	-0.91984	0.585069	0.695806	-1.10556	0.325893	0.505179	-0.88712	0.621483	0.924376	-1.21108	0.211937	0.575213	-0.75881	0.840909	0.944064	-1.49361	0.050955	0.208166	1.29691	0.151261	0.434965	-1.16636	0.282185	0.472098
Integrin signaling	1.4913	0.038462	0.130792	-1.37962	0.096386	0.280533	-1.13149	0.282443	0.758589	-1.16863	0.233766	0.640713	0.997916	0.484375	0.871385	-1.3724	0.07393	0.278601	1.1533	0.217631	0.552035	-1.28299	0.143045	0.311141
Acyl chain remodelling of PS	0.933038	0.540839	0.636226	0.773778	0.762797	0.997246	-0.76334	0.839109	0.989404	-0.61555	0.933742	1	0.826464	0.727384	0.991464	1.04712	0.389199	0.685046	-0.68936	0.885246	0.966656	0.92464	0.575875	0.837502
CS/DS degradation	2.06519	0	0.005924	-0.99244	0.446565	0.632136	0.990997	0.460993	0.947651	-0.8999	0.613941	0.94616	1.72215	0.005277	0.05902	-0.77086	0.762605	0.893826	1.18758	0.230769	0.542233	1.27112	0.153846	0.504072
Biosynthesis of the N-glycan precursor (dolichol lipid-linked oligosaccharide, LLO) and transfer to a nascent protein	2.02795	0	0.00736	-0.89277	0.688312	0.758567	-1.29399	0.08427	0.691255	-0.97055	0.537824	0.889098	1.26052	0.129338	0.520922	-1.26683	0.096998	0.333287	-0.818172	0.792666	0.87245	-0.646976	0.975694	1
RHOT1 GTPase cycle	1.27346	0.185259	0.265783	0.772881	0.770291	0.99749	0.466605	0.994505	0.999393	0.791155	0.703927	0.924915	0.971814	0.535101	0.89692	-0.55446	0.962302	0.991824	-1.02416	0.455631	0.654458	-1.45121	0.0421217	0.144725
Chaperone Mediated Autophagy	0.87634	0.643357	0.718159	-1.59639	0.009132	0.164469	-1.13066	0.316583	0.758942	-0.70294	0.880689	1	-0.91223	0.586387	0.841109	-1.1387	0.259259	0.458863	1.04903	0.380697	0.667646	-0.990916	0.464334	0.713719
Formation of definitive endoderm	1.14333	0.275	0.380509	0.509737	0.989418	0.999906	0.967634	0.48414	0.978393	0.909983	0.594059	0.883996	1.45907	0.056209	0.299012	-0.72409	0.837398	0.932854	-0.70953	0.84375	0.957903	1.20099	0.200743	0.593423
Biosynthesis of DHA-derived SPMs	-1.08705	0.336484	0.473393	0.866076	0.665359	0.970188	-1.04659	0.39801	0.799012	0.935384	0.559783	0.863179	0.903237	0.609694	0.951254	1.20959	0.213333	0.509923	-0.55295	0.976452	0.992994	1.55369	0.0418251	0.291979
Ethanol oxidation	1.6406	0.034623	0.071046	1.67768	0.004087	0.090821	-1.38325	0.100251	0.626749	-0.51397	0.985545	1	1.22579	0.230245	0.557292	-0.96975	0.486022	0.669357	-1.25228	0.195652	0.381962	1.07748	0.297872	0.684857
STAT5 Activation	1.39838	0.125	0.1761	1.10313	0.338757	0.72164	-0.9811	0.460829	0.866876	-1.31831	0.12963	0.439653	0.98643	0.501429	0.886925	-1.5172	0.054435	0.197067	-0.696163	0.841837	0.963834	-1.02981	0.443114	0.662619
Translocation of SLC2A4 (GLUT4) to the plasma membrane	1.65027	0	0.068356	-1.2151	0.060976	0.400787	-1.1736	0.176136	0.753054	-1.05288	0.405291	0.799578	0.924313	0.625397	0.939564	-1.70461	0.002252	0.095518	-1.3284	0.0787966	0.328361	-1.16264	0.219429	0.478962
Neurotransmitter receptors and postsynaptic signal transmission	1.54342	0	0.110653	-1.01516	0.318182	0.615055	-0.72052	0.996855	0.997774	-0.98004	0.548744	0.88579	1.26023	0.04829	0.520565	-1.28177	0.038265	0.329298	0.86505	0.85	0.893026	-1.10368	0.26	0.552897
Highly calcium permeable nicotinic acetylcholine receptors	-1.81956	0.001916	0.012266	-1.20657	0.233533	0.401758	0.95232	0.545455	0.975381	-1.19436	0.223944	0.609525	-0.68205	0.85443	0.964568	-0.93691	0.547131	0.711495	1.32792	0.146572	0.402216	-1.35466	0.119225	0.227021
ER-Phagosome pathway	1.14996	0.189055	0.374439	0.640505	0.976496	1	-1.19808	0.105405	0.739823	-0.68365	0.947095	1	0.904438	0.67086	0.952392	-0.81149	0.850711	0.854176	0.933255	0.579439	0.817933	-1.77097	0	0.0110662
FRS-mediated FGFR4 signaling	1.37567	0.107551	0.189881	1.24946	0.1875	0.495821	-0.85818	0.679707	0.940863	-0.7693	0.781818	1	0.903824	0.621324	0.951893	0.93538	0.560837	0.799962	-1.50815	0.0380349	0.205946	-0.727607	0.837875	0.96825
DARPP-32 events	1.54535	0.01978	0.109935	1.04459	0.427518	0.809428	0.633142	0.955372	1	0.801166	0.808642	0.923873	1.4494	0.045399	0.310584	1.46346	0.064695	0.2739	-1.68977	0.00473934	0.130501	-1.39487	0.0761155	0.191272
Termination of O-glycan biosynthesis	-0.92356	0.583333	0.690534	-0.98225	0.497561	0.652629	-1.02133	0.436893	0.831036	-1.07592	0.374413	0.778881	-0.96919	0.5	0.791535	-0.9956	0.448	0.632134	1.82731	0.0138889	0.0485227	1.15688	0.250996	0.626987
Frs2-mediated activation	1.34374	0.147253	0.210236	-0.86464	0.621399	0.788564	-1.29406	0.155556	0.695165	-0.9848	0.5	0.877745	-0.88422	0.605364	0.855512	-1.61527	0.038229	0.142483	-0.86843	0.636213	0.820909	0.568045	0.978723	1
Wax and plasmalogen biosynthesis	1.40138	0.126068	0.174322	0.573361	0.964549	0.998063	-1.41577	0.115217	0.627061	-0.75949	0.789322	1	-1.0425	0.386819	0.704781	-1.30703	0.15098	0.318769	-1.07582	0.371025	0.600684	0.76983	0.737113	0.996675
FRS-mediated FGFR1 signaling	1.56077	0.04185	0.103441	1.24997	0.185606	0.498309	-1.4524	0.044811	0.581583	-1.18607	0.239024	0.621102	0.656177	0.896719	1	-1.07873	0.341615	0.523112	-1.27182	0.157729	0.362861	-0.767763	0.791722	0.946391
rRNA processing in the nucleus and cytosol	-3.06935	0	0	0.94145	0.634245	0.909758	1.88155	0	0.066738	-0.51554	1	1	-1.46644	0	0.328594	1.39933	0.018033	0.313173	1.73172	0	0.0840807	-1.6774	0	0.0270098
Cell-cell junction organization	1.33436	0.055288	0.215507	-1.37209	0.032787	0.288842	0.843687	0.79321	1	-0.86723	0.720251	0.970809	0.792023	0.835759	0.993906	-0.84943	0.776442	0.814167	-1.25441	0.124654	0.379042	0.875102	0.75	0.902263
SUMOylation of DNA replication proteins	-2.57087	0	0	0.996541	0.47876	0.862735	1.14227	0.251667	0.795089	-1.53556	0.009029	0.180253	-1.13696	0.221154	0.629933	-1.3021	0.091858	0.323556	-0.674104	0.944118	0.970391	-2.27375	0	0
SCF(Skp2)-mediated degradation of p27/p21	1.02551	0.396135	0.510258	1.25195	0.146232	0.499364	-1.08725	0.288828	0.785624	1.02176	0.385965	0.827243	0.827008	0.75508	0.992296	1.41417	0.037433	0.297358	-1.07685	0.356061	0.599071	-1.71052	0.00238379	0.0199378
mRNA Splicing - Minor Pathway	-2.14351	0	0.000477	1.08738	0.353741	0.739263	1.15479	0.22504	0.790816	-0.88059	0.663755	0.960729	0.890299	0.664847	0.957153	0.927673	0.558011	0.808123	-1.31442	0.0926471	0.335979	-1.80235	0	0.00785798
NOTCH1 Intracellular Domain Regulates Transcription	-0.85606	0.693285	0.776407	1.23008	0.168192	0.503913	-0.8064	0.848168	0.975255	-1.01042	0.466009	0.842566	1.00292	0.487668	0.86896	-1.31357	0.102088	0.314337	-1.04086	0.405325	0.636422	-1.08173	0.355911	0.585666
Regulation of APC/C activators between G1/S and early anaphase	-1.50913	0.026622	0.094746	1.31851	0.06325	0.427747	-0.93432	0.594667	0.913469	-0.72991	0.908429	1	-1.03813	0.395833	0.698264	1.00465	0.444251	0.733217	-1.11702	0.259045	0.545004	-1.83511	0	0.00576923
ERKs are inactivated	1.22628	0.216783	0.30662	0.843086	0.686486	0.976539	-0.83896	0.690998	0.947276	-0.6307	0.915344	1	1.1841	0.255937	0.620938	0.99466	0.443089	0.732127	-1.44208	0.0679934	0.248857	-0.545306	0.971223	1
Recognition of DNA damage by PCNA-containing replication complex	-2.09789	0	0.000846	1.01913	0.456227	0.83925	0.722841	0.885057	1	-1.34606	0.093318	0.412955	-0.89484	0.659259	0.855142	-1.05083	0.358862	0.556311	0.874761	0.643454	0.877093	-1.71371	0.00372671	0.0194322
Metabolism of carbohydrates	1.66448	0	0.063984	0.874971	0.811871	0.967737	-0.82772	0.939163	0.963612	-0.85111	0.861862	0.97697	1.31521	0.006006	0.462224	1.15748	0.144654	0.569024	-0.785326	0.945042	0.901187	-0.749283	0.959225	0.954179
HS-GAG biosynthesis	-0.84355	0.69009	0.792679	0.842423	0.712546	0.975593	1.30993	0.115756	0.583106	-0.68896	0.903189	1	0.697135	0.888759	1	1.23642	0.175503	0.477924	-0.845826	0.681335	0.848041	-0.797281	0.772727	0.925766
RND1 GTPase cycle	0.983937	0.444186	0.569143	1.10107	0.344111	0.721332	0.897194	0.652381	1	-1.25461	0.16302	0.508742	0.925308	0.586932	0.940162	-1.33698	0.070539	0.300653	-1.69348	0	0.133217	-1.34494	0.0872727	0.238395
Transcriptional regulation of granulopoiesis	-1.31335	0.104972	0.226799	-2.2208	0	0.007002	-0.61477	0.982368	1	-1.18074	0.235092	0.625636	-0.87963	0.678832	0.857692	-1.21545	0.198732	0.384195	1.02348	0.413408	0.710784	-1.21087	0.199488	0.405991
RUNX1 regulates transcription of genes involved in interleukin signaling	-1.70514	0.009141	0.029832	-1.27764	0.194203	0.349703	1.16914	0.291822	0.771233	-0.954	0.554859	0.905265	-1.00107	0.437666	0.756638	-1.19813	0.248521	0.398754	-0.618452	0.917976	0.985643	-1.30568	0.146302	0.283615
NR1H2 and NR1H3-mediated signaling	1.32621	0.095571	0.221072	1.59106	0.005828	0.169216	1.07478	0.335901	0.876633	-1.18124	0.246681	0.626402	1.69292	0.003319	0.078294	1.55517	0.02214	0.19524	-1.51349	0.0275229	0.206462	-1.39439	0.0698529	0.191629
Sphingolipid catabolism	1.17429	0.261477	0.358052	1.00926	0.47234	0.848985	-0.66495	0.888626	1	-1.37093	0.092033	0.388696	1.08281	0.356941	0.75666	-1.13105	0.315789	0.465536	-0.728195	0.803279	0.946915	-1.3479	0.118594	0.234946
Synthesis of 15-eicosatetraenoic acid derivatives	1.04387	0.405797	0.487156	-1.22135	0.212828	0.396893	-0.76319	0.742291	0.988357	1.51461	0.080268	0.407251	-0.77596	0.709581	0.928673	1.12597	0.315574	0.599368	0.720422	0.825472	0.986344	0.754517	0.766962	0.993415
BH3-only proteins associate with and inactivate anti-apoptotic BCL-2 members	-1.35139	0.121597	0.19863	-1.07686	0.31746	0.532838	-0.94366	0.516667	0.90749	-0.77953	0.75876	1	-0.96391	0.461279	0.793197	-0.80233	0.683544	0.864133	-0.678741	0.845896	0.968667	-1.18708	0.256598	0.440934
Cellular Senescence	-1.8387	0	0.010777	0.86414	0.765381	0.969624	1.38946	0.016897	0.463643	-1.13618	0.220753	0.68902	1.01118	0.469512	0.858201	-1.22393	0.099502	0.379528	-1.2803	0.0729443	0.356671	-1.65753	0.00108342	0.0327612
tRNA processing	-1.71834	0	0.026928	1.09071	0.303932	0.735735	1.29985	0.076205	0.597593	-1.15978	0.210093	0.653389	0.771479	0.865169	1	-1.08765	0.275463	0.511339	-0.995768	0.457931	0.690746	-1.93001	0	0.00225077
YAP1- and WWTR1 (TAZ)-stimulated gene expression	1.6979	0.010684	0.055712	-1.0076	0.406977	0.622149	0.569048	0.975567	1	0.977594	0.467337	0.831553	1.11122	0.332036	0.721163	-0.93179	0.548654	0.715069	-1.26558	0.182266	0.370731	1.21747	0.217241	0.565444
Intrinsic Pathway of Fibrin Clot Formation	1.47761	0.06424	0.137443	-0.55477	0.995025	0.996169	0.802946	0.72788	1	0.980246	0.537634	0.830568	1.10885	0.351051	0.725274	0.854248	0.669202	0.87097	-0.912663	0.608974	0.770774	-0.965033	0.521053	0.745413
Interleukin-37 signaling	1.17948	0.223714	0.353029	-1.36103	0.068966	0.292687	-1.27629	0.14899	0.685099	-1.45827	0.046626	0.260902	-0.63101	0.966667	0.9779	-1.66625	0.020161	0.120914	1.1206	0.271795	0.600646	-0.904933	0.585635	0.822701
Translesion synthesis by POLI	-1.86573	0.005445	0.008332	0.810012	0.734456	0.988373	0.76015	0.802048	1	-1.16499	0.288973	0.646809	-0.67214	0.965347	0.967857	-0.86584	0.634454	0.793925	1.15856	0.24933	0.547958	-1.36891	0.0966443	0.211026
G1 Phase	-1.61543	0.015332	0.053172	-0.91813	0.622047	0.726613	0.578805	0.987097	1	-0.858	0.719163	0.973638	0.59717	0.974359	1	-0.75404	0.892135	0.902879	-1.25008	0.139969	0.378279	-1.38819	0.0620347	0.195827
Assembly of the pre-replicative complex	-1.63572	0.006515	0.048115	1.36388	0.036403	0.377745	0.723223	0.948598	1	-0.71565	0.931651	1	0.596404	0.987487	1	0.981789	0.494078	0.741665	-0.997515	0.451429	0.688289	-1.99578	0	0.00113586
Purine catabolism	-0.83387	0.686025	0.804452	-0.53593	0.996047	0.995759	-0.50086	0.997625	1	-0.83982	0.681472	0.98291	-0.76012	0.775785	0.944298	-0.92153	0.571134	0.721526	1.14655	0.246787	0.563492	-0.683942	0.88359	0.99104
Golgi Associated Vesicle Biogenesis	1.94793	0	0.01419	0.648057	0.955832	1	-1.46654	0.028721	0.598002	-1.11883	0.306277	0.7182	-0.999	0.445946	0.756114	-1.46439	0.017699	0.229009	-1.35496	0.0612245	0.307392	-0.99389	0.484919	0.713074
Signaling by high-kinase activity BRAF mutants	1.32771	0.102804	0.220137	-1.5896	0.012987	0.166213	-1.56412	0.021635	0.521704	-0.83549	0.718037	0.981111	-1.10803	0.271318	0.657902	-1.63429	0.008639	0.131971	0.785934	0.815126	0.958147	-0.993858	0.48799	0.712469
Synthesis of Prostaglandins (PG) and Thromboxanes (TX)	0.705436	0.851528	0.917943	-1.67309	0.019685	0.131476	-0.93401	0.515294	0.912724	-0.39483	0.998695	1	-1.11485	0.279661	0.654186	-0.96126	0.514228	0.678221	-0.580026	0.963333	0.991315	1.79533	0.0105263	0.174619
Nicotinate metabolism	1.08569	0.335586	0.439584	-0.7643	0.843602	0.894067	0.852116	0.712585	1	-1.17034	0.263971	0.643119	1.25612	0.185096	0.527336	-1.20809	0.191358	0.387459	-1.28176	0.1408	0.35548	-0.644622	0.9375	1
N-glycan trimming and elongation in the cis-Golgi	1.63554	0.02714	0.072483	-0.90152	0.530556	0.74817	-0.95294	0.489461	0.913846	-1.04403	0.431718	0.811693	-0.70975	0.788136	0.965749	-1.28635	0.165657	0.329216	-1.02134	0.429487	0.65853	1.4652	0.115789	0.339729
Influenza Infection	-3.14611	0	0	1.0529	0.379837	0.801687	1.2041	0.107511	0.731445	-1.07096	0.345491	0.781678	-1.92879	0	0.067447	1.42895	0.020033	0.285494	2.13725	0	0.00377799	-1.51094	0.00105263	0.100081
Class I MHC mediated antigen processing & presentation	1.41132	0.00361	0.17107	0.834265	0.912913	0.977785	-1.14097	0.089147	0.75485	-1.17397	0.069	0.638311	1.00635	0.469	0.866594	-1.4277	0.002933	0.24195	-1.42686	0.00235018	0.25687	-1.36869	0.00402414	0.210945
Regulation of TLR by endogenous ligand	1.06428	0.343284	0.465158	-1.74941	0.008584	0.095363	-1.28262	0.134474	0.693651	-1.04898	0.418634	0.804097	0.726038	0.852903	1	-1.12531	0.28481	0.469181	1.63065	0.0263158	0.14143	-1.1995	0.251007	0.421343
MET promotes cell motility	2.19884	0	0.002301	0.6221	0.956876	1	0.930186	0.5677	0.982761	-1.03712	0.453423	0.820664	1.59763	0.002222	0.152961	1.23294	0.160221	0.48068	-1.41969	0.0578387	0.261911	0.9392	0.590909	0.823125
Autodegradation of the E3 ubiquitin ligase COP1	0.922776	0.608696	0.648654	1.34836	0.077803	0.395404	-1.05694	0.35443	0.786413	0.706641	1	0.99229	0.723486	0.881264	1	1.14038	0.236599	0.577432	0.951822	0.52	0.795763	-1.80401	0	0.00783485
Phospholipase C-mediated cascade; FGFR3	0.9572	0.509761	0.602817	1.17551	0.265449	0.59823	-0.91427	0.580046	0.930483	1.31558	0.121212	0.550864	-1.07239	0.334661	0.68732	1.45954	0.077519	0.269218	-1.55102	0.0325203	0.179838	1.18291	0.221088	0.594732
RNA polymerase II transcribes snRNA genes	-1.59702	0.014196	0.058452	1.30163	0.08061	0.441988	1.26668	0.096273	0.65561	-0.92914	0.602524	0.916427	1.22269	0.132984	0.561157	0.960592	0.521959	0.769368	-1.71731	0	0.1275	-1.66684	0	0.0299803
Activation of HOX genes during differentiation	0.978605	0.466321	0.574137	1.1016	0.308872	0.721055	0.959417	0.537459	0.977743	-1.03423	0.423158	0.817815	1.11633	0.315565	0.718085	1.08496	0.296501	0.637299	-1.00799	0.439607	0.674315	-1.23701	0.160947	0.370788
Assembly of active LPL and LIPC lipase complexes	1.72697	0.021978	0.048541	0.819033	0.704663	0.984583	-1.35378	0.107417	0.654841	1.1082	0.276382	0.715816	1.19456	0.257106	0.60637	1.20972	0.198473	0.511325	-1.05669	0.403454	0.626513	-1.53598	0.0345304	0.0831416
CaM pathway	1.74644	0.006787	0.043356	1.13515	0.299879	0.670794	0.481941	0.998342	0.999903	-1.05305	0.405998	0.800132	1.36208	0.071345	0.418324	1.2052	0.200368	0.513375	-1.45533	0.0461049	0.23734	-0.925657	0.580311	0.801947
Deubiquitination	-1.30512	0.031484	0.233069	1.03862	0.401416	0.816587	-1.00275	0.438596	0.84687	-1.33649	0.007021	0.416537	0.80859	0.901705	0.989127	-1.35759	0.008523	0.286225	-1.4912	0.00249066	0.215637	-1.85308	0	0.00472675
Regulation of HSF1-mediated heat shock response	-1.31517	0.101523	0.226213	-1.41091	0.044776	0.264859	0.947829	0.563579	0.972343	-1.18975	0.196203	0.615996	0.691841	0.940043	1	-1.46577	0.021327	0.228816	-1.31879	0.0810056	0.335106	-1.71125	0	0.0198422
Regulation of cholesterol biosynthesis by SREBP (SREBF)	1.44654	0.037037	0.150879	1.72847	0.001127	0.064119	1.51735	0.022801	0.34858	-1.02274	0.433902	0.83171	2.07318	0	7.82e-05	1.3701	0.066176	0.349447	-2.08542	0	0.00599722	-1.55429	0.00976801	0.0724489
Signaling by LTK in cancer	1.70762	0.008493	0.053176	0.857461	0.669129	0.97281	-1.39651	0.111111	0.621062	-1.18587	0.256598	0.620553	0.932061	0.557123	0.937676	-1.36656	0.126233	0.284349	-1.2995	0.160494	0.343836	0.912421	0.543417	0.853589
Formation of paraxial mesoderm	1.33062	0.072319	0.218165	1.24617	0.129386	0.501128	-0.84877	0.771505	0.948043	-0.62391	0.972632	1	1.09912	0.334755	0.73923	1.026	0.412297	0.705722	-1.18853	0.184799	0.450502	-1.64155	0.00116686	0.0370726
RAS signaling downstream of NF1 loss-of-function variants	-0.88089	0.61236	0.753434	-1.42526	0.111111	0.260511	-0.85961	0.634383	0.938955	-0.74472	0.804598	1	-0.84035	0.656891	0.870303	-1.08998	0.348928	0.510836	-1.01263	0.468803	0.669969	-1.00096	0.47807	0.706193
Cleavage of the damaged purine	-1.95214	0	0.003621	1.03907	0.420757	0.817919	1.7561	0.003356	0.114359	1.17694	0.235521	0.681102	1.35815	0.113079	0.419422	1.35101	0.132039	0.356415	-1.30572	0.157051	0.343885	-1.6189	0.0145773	0.0440429
Josephin domain DUBs	1.18079	0.253333	0.35152	0.567586	0.969822	0.997626	-1.573	0.052219	0.512447	0.78349	0.720307	0.931364	-0.93024	0.575875	0.819094	-0.67029	0.907407	0.955114	1.07276	0.359694	0.643521	-0.783837	0.756024	0.93865
Insulin receptor signalling cascade	1.91877	0	0.017377	1.31198	0.100115	0.438573	-1.09277	0.298969	0.774587	-1.09583	0.352236	0.757726	1.2761	0.140044	0.498768	-1.28739	0.092135	0.32889	-1.60868	0.00603318	0.163942	-0.529703	0.997558	1
Reversal of alkylation damage by DNA dioxygenases	0.789575	0.75	0.835271	1.10449	0.353801	0.721573	0.700319	0.852431	1	-0.72562	0.832117	1	0.96697	0.510145	0.901452	-1.09002	0.385892	0.511449	-1.27738	0.173684	0.358279	-0.902684	0.605547	0.824508
Synthesis of 5-eicosatetraenoic acids	0.777603	0.734967	0.849671	-1.11549	0.309524	0.494766	-1.12294	0.318707	0.765422	1.43933	0.080769	0.485601	-1.16167	0.286765	0.587456	0.966883	0.472763	0.762895	1.17455	0.264484	0.544367	1.0542	0.385965	0.721761
Defective CSF2RB causes SMDP5	-0.93093	0.53144	0.687288	-1.10562	0.321526	0.506221	-0.92384	0.536408	0.919352	-1.16534	0.296183	0.646889	-0.74	0.814815	0.952443	-1.0987	0.359081	0.500891	1.2601	0.191874	0.45421	-0.664232	0.894574	0.996718
Signaling by Hippo	1.66024	0.006579	0.064959	0.604887	0.954545	1	-1.13827	0.266344	0.758638	-1.35811	0.092637	0.401572	0.761547	0.81203	0.999604	-1.85768	0.006173	0.044198	-1.70155	0.008	0.128835	-0.5381	0.978723	1
STAT3 nuclear events downstream of ALK signaling	-1.32945	0.148362	0.215836	-1.52102	0.060606	0.203378	1.11695	0.329289	0.81465	-1.49917	0.039947	0.209354	0.926485	0.590278	0.941312	-1.35484	0.131524	0.288965	1.1872	0.254545	0.540845	-1.48727	0.0466472	0.116545
Signaling by NOTCH1 PEST Domain Mutants in Cancer	0.960737	0.50348	0.597212	1.36169	0.063474	0.373967	1.02319	0.420402	0.923566	-0.97165	0.526998	0.888169	1.29686	0.097826	0.481311	1.16311	0.25	0.571114	-1.33717	0.0710059	0.320833	-1.06422	0.380332	0.609933
Cell-Cell communication	1.96244	0	0.012588	-1.14342	0.153846	0.467714	-1.15126	0.138973	0.775302	-0.99948	0.507071	0.85527	1.0015	0.503043	0.868757	-1.15005	0.168269	0.444498	-1.25166	0.0944149	0.382498	0.804097	0.983051	0.981296
FGFRL1 modulation of FGFR1 signaling	1.49873	0.058065	0.127732	0.889148	0.632514	0.953718	-1.21279	0.226328	0.73432	-0.61059	0.937082	1	0.697154	0.861073	1	1.05355	0.396414	0.679912	-0.778133	0.747088	0.91067	1.00522	0.423729	0.765516
FGFR2b ligand binding and activation	1.56332	0.031315	0.102911	0.797781	0.753934	0.994913	0.692625	0.851399	1	-0.67893	0.860215	1	1.18349	0.277286	0.621695	-0.95197	0.537313	0.689295	-0.852693	0.660988	0.839623	1.05242	0.359736	0.723411
activated TAK1 mediates p38 MAPK activation	-0.80686	0.701188	0.838283	0.91901	0.588235	0.928399	1.05682	0.37774	0.879301	-0.61396	0.941392	1	1.25273	0.181132	0.532986	-1.12443	0.285149	0.469572	0.854332	0.669468	0.908629	-1.34905	0.0971129	0.234326
Chaperonin-mediated protein folding	1.19287	0.152913	0.340198	-1.10762	0.227273	0.504609	0.823664	0.814529	1	1.16255	0.159091	0.692442	1.13357	0.283316	0.701354	-1.06816	0.333333	0.534429	-0.892865	0.6625	0.790852	-1.7334	0	0.0161569
Constitutive Signaling by Overexpressed ERBB2	1.19329	0.252632	0.340086	-0.95571	0.485612	0.686539	-1.06237	0.370933	0.784681	0.971775	0.458333	0.831735	0.878787	0.64276	0.962865	-1.12509	0.303462	0.468985	-0.916449	0.553512	0.769448	-1.03194	0.436123	0.660491
SHOC2 M1731 mutant abolishes MRAS complex function	0.910206	0.549296	0.666988	0.762962	0.779184	0.995591	-1.40975	0.115385	0.618108	-1.23498	0.192737	0.543442	-1.40265	0.118881	0.352621	-1.58139	0.030864	0.164018	-1.04571	0.445017	0.635871	-0.90717	0.584203	0.82102
C-type lectin receptors (CLRs)	-1.07894	0.303279	0.48473	-1.25137	0.035714	0.36463	-0.89748	0.741279	0.93018	-1.19289	0.133603	0.611869	0.562305	0.998986	0.99928	-1.6632	0	0.120806	1.10001	0.246212	0.615942	-1.31187	0.0526882	0.275403
Signaling by activated point mutants of FGFR1	1.42569	0.102564	0.162455	1.00928	0.463235	0.850214	-1.20388	0.222749	0.73305	0.952146	0.482877	0.851318	-1.46077	0.097122	0.334701	0.713676	0.823762	0.963399	-1.24538	0.2	0.38347	1.35711	0.118182	0.43129
PCP/CE pathway	1.47896	0.005249	0.137932	1.01466	0.474414	0.849357	-1.12862	0.211699	0.758538	-0.66592	0.947959	1	0.890136	0.696466	0.956609	1.14405	0.220459	0.579969	0.971251	0.517572	0.793648	-1.05086	0.383929	0.631769
Regulation of PTEN mRNA translation	-0.97632	0.482309	0.626711	-1.04433	0.352727	0.579412	-0.55218	0.962704	1	-1.65272	0.006649	0.095873	0.985804	0.482044	0.887557	-1.88967	0.004175	0.032446	-1.11316	0.338435	0.55074	-1.40245	0.0952381	0.185649
tRNA modification in the mitochondrion	-0.98135	0.467681	0.618348	1.37595	0.108793	0.360217	1.44126	0.060071	0.387791	-0.64143	0.912799	1	1.52256	0.026352	0.225196	0.912578	0.556008	0.82582	-1.01905	0.446128	0.662121	-1.08493	0.377644	0.582706
Glycine degradation	1.60684	0.039095	0.083327	1.63492	0.010145	0.132193	1.47585	0.060071	0.376085	1.13251	0.294498	0.696756	1.59253	0.013235	0.156654	1.4838	0.084479	0.250824	-1.62914	0.0202703	0.15114	1.04335	0.363112	0.725324
Sensory processing of sound	-1.23243	0.151899	0.310721	-1.54563	0	0.189185	1.21251	0.152866	0.72466	-0.69656	0.931915	1	0.88271	0.684989	0.961183	-1.08237	0.320088	0.517823	-0.957214	0.543296	0.726243	-1.07868	0.34937	0.589395
Peptide chain elongation	-3.42884	0	0	1.38116	0.030591	0.354581	1.57508	0.009288	0.309145	-0.98693	0.521421	0.876918	-2.59167	0	0	2.2417	0	0.000546	2.94878	0	0	-0.876582	0.701019	0.847401
L1CAM interactions	1.86257	0	0.023631	-1.77178	0	0.087228	-1.37356	0.019943	0.623084	-1.07795	0.334694	0.78022	1.25132	0.083333	0.529055	-1.41793	0.023364	0.245989	-1.19917	0.160691	0.438021	-0.809542	0.820088	0.916913
Glycogen synthesis	1.39157	0.095238	0.179339	1.55263	0.019204	0.208036	-0.74635	0.804147	0.99198	1.41314	0.093458	0.473735	1.33266	0.112549	0.443366	1.71584	0.012121	0.09039	0.965249	0.505181	0.786936	-0.552993	0.961003	1
ChREBP activates metabolic gene expression	1.75235	0.014957	0.042109	1.86703	0.001471	0.013447	1.34608	0.119377	0.512313	1.14201	0.267606	0.695518	1.86878	0	0.00935	1.76585	0.00998	0.068202	-1.69927	0.0100503	0.129867	1.27156	0.172973	0.507037
Processive synthesis on the C-strand of the telomere	-2.25124	0	9.41e-05	1.45874	0.032663	0.278758	1.45498	0.060177	0.374674	-1.29633	0.135377	0.461113	1.2933	0.165195	0.485685	1.17084	0.256705	0.568279	-1.66092	0.0144695	0.137749	-1.8318	0.00137931	0.0059254
EPH-ephrin mediated repulsion of cells	1.30904	0.107306	0.235828	-1.00158	0.434426	0.625776	0.621094	0.987342	1	-0.8592	0.72467	0.976673	1.11206	0.318232	0.720613	0.866057	0.693694	0.865821	-0.898953	0.639517	0.787083	0.507744	1	1
Drug ADME	-1.19609	0.169748	0.349787	1.09667	0.315902	0.72545	1.09971	0.257967	0.852694	0.913436	0.666667	0.893437	0.65399	0.954737	1	1.19647	0.175747	0.52844	1.12921	0.197917	0.592266	-0.814008	0.804469	0.911695
Nef Mediated CD8 Down-regulation	1.21157	0.218062	0.323238	-0.68873	0.84984	0.957099	-1.50167	0.079518	0.59218	-1.2366	0.195833	0.541865	-0.58075	0.958333	0.991803	0.624844	0.930894	0.988528	-1.08442	0.359929	0.592798	0.731745	0.790831	1
Resolution of D-loop Structures through Holliday Junction Intermediates	-2.53482	0	0	1.22881	0.174171	0.505152	1.43718	0.069421	0.390019	-1.53623	0.016166	0.181612	-1.20277	0.172662	0.529829	-0.76665	0.817568	0.897294	-1.51368	0.0345912	0.207142	-1.95257	0	0.00171834
Transcriptional activity of SMAD2/SMAD3:SMAD4 heterotrimer	0.769583	0.876214	0.857845	-1.25189	0.057692	0.364882	-1.05204	0.358974	0.791703	-1.33432	0.077596	0.414897	-0.87889	0.770115	0.856797	-1.6661	0.011737	0.120039	-1.0847	0.318713	0.592979	-0.972098	0.528211	0.734754
Trafficking of AMPA receptors	0.805799	0.746032	0.820188	0.677018	0.923353	1	-0.58964	0.985222	1	-1.29996	0.125145	0.461124	1.03675	0.419169	0.825943	-1.52171	0.032587	0.198249	-0.661607	0.933333	0.973581	-1.00411	0.471279	0.703071
FOXO-mediated transcription of cell death genes	0.965161	0.477801	0.592174	1.32614	0.117197	0.417114	0.710676	0.854237	1	-1.32941	0.120558	0.42383	1.13422	0.298429	0.705037	-1.23242	0.212185	0.369564	-1.41511	0.0761589	0.269111	-0.587444	0.953039	1
IRAK2 mediated activation of TAK1 complex	-1.39602	0.091727	0.163512	0.845267	0.65903	0.977906	-0.82619	0.659472	0.965203	-1.05091	0.42532	0.800317	-1.1135	0.303571	0.651036	-1.03095	0.412134	0.579072	1.46918	0.0954774	0.263379	-1.017	0.444928	0.681407
TRAF6 mediated IRF7 activation in TLR7/8 or 9 signaling	-1.58761	0.042202	0.061827	-0.81495	0.760163	0.848119	0.80783	0.713073	1	-0.99978	0.49328	0.856421	-0.6744	0.93133	0.967884	-0.68416	0.89313	0.950193	1.27279	0.171285	0.455483	-1.59278	0.024531	0.0541302
Disinhibition of SNARE formation	-1.02369	0.43301	0.553867	-1.04016	0.396601	0.584959	0.864513	0.644781	1	-1.05974	0.403298	0.789337	-0.96453	0.465374	0.79448	-1.56028	0.031189	0.177605	0.696155	0.836879	0.989332	-1.33086	0.127358	0.251303
PERK regulates gene expression	-1.25782	0.159555	0.283492	-1.39601	0.026316	0.271929	0.98488	0.496025	0.952746	-1.06563	0.386468	0.792631	0.555873	0.985748	0.998919	-1.31765	0.116228	0.312757	-0.850336	0.69195	0.841857	-1.18029	0.241423	0.450495
p53-Dependent G1/S DNA damage checkpoint	-1.22012	0.17301	0.322337	1.2286	0.153761	0.503348	-0.80156	0.848958	0.976086	-0.57146	0.988372	1	0.69089	0.925263	1	1.15817	0.219601	0.572426	-0.861724	0.716642	0.828164	-1.88639	0	0.00352644
MET activates PTK2 signaling	2.10069	0	0.00444	0.857525	0.673421	0.973813	1.08182	0.32623	0.888259	-0.78291	0.795799	0.99957	1.56213	0.012987	0.186306	1.50819	0.028681	0.231742	-1.49994	0.0459418	0.210859	1.18789	0.172249	0.598029
Major pathway of rRNA processing in the nucleolus and cytosol	-3.04983	0	0	0.99769	0.508147	0.864725	1.90021	0	0.076722	-0.55379	0.99799	1	-1.46927	0	0.327855	1.41918	0.016694	0.297128	1.73159	0	0.0830891	-1.63709	0	0.0382085
PI5P Regulates TP53 Acetylation	-1.17291	0.25947	0.371881	1.50961	0.034532	0.233788	1.80455	0.001789	0.102318	-1.31496	0.122363	0.444319	1.54379	0.031019	0.202733	1.07258	0.356415	0.654095	-1.7172	0.0031348	0.12526	-1.14955	0.281155	0.49115
CREB3 factors activate genes	0.929794	0.544643	0.63948	-0.9065	0.540441	0.740778	-1.21984	0.198646	0.720393	-0.80291	0.72863	0.991323	0.809413	0.722759	0.990356	-0.7589	0.759328	0.901496	-1.50868	0.0618557	0.208163	0.98496	0.439873	0.770738
Toll Like Receptor 7/8 (TLR7/8) Cascade	1.22811	0.143243	0.30582	-1.25225	0.068182	0.367616	0.990861	0.474097	0.946295	-0.89438	0.714579	0.949945	1.20727	0.152107	0.581816	-1.48395	0.018182	0.216656	-1.20294	0.13931	0.435879	-0.978333	0.52	0.727008
Thrombin signalling through proteinase activated receptors (PARs)	1.45625	0.053364	0.145431	-1.1013	0.254545	0.507946	0.634867	0.950847	1	1.00776	0.367647	0.817622	1.05415	0.412186	0.798485	-1.05095	0.36044	0.557466	-0.985626	0.473201	0.695799	-0.806603	0.740127	0.917381
IFNG signaling activates MAPKs	2.10941	0.00207	0.004296	-1.08084	0.332258	0.531552	-1.82318	0.004619	0.254559	-0.99972	0.474966	0.855575	-0.98951	0.435986	0.766211	-1.40157	0.125773	0.255641	0.932275	0.524155	0.818526	0.938697	0.508929	0.821668
Influenza Viral RNA Transcription and Replication	-3.3484	0	0	1.23186	0.101643	0.502687	1.36641	0.020772	0.496899	-1.10758	0.268293	0.739364	-2.08572	0	0.025158	1.57641	0.005051	0.176553	2.41816	0	0	-1.42263	0.0171674	0.168705
PI-3K cascade:FGFR1	2.06542	0.002193	0.005988	1.10089	0.325828	0.720534	-1.43806	0.054502	0.589897	-1.20332	0.232877	0.592606	0.90204	0.596469	0.951973	-1.07121	0.376321	0.530799	-1.43355	0.0834671	0.25398	1.04575	0.361111	0.725155
Downstream signal transduction	1.82866	0.004577	0.027016	0.723986	0.854545	1	-0.94474	0.502564	0.907646	-1.2985	0.113953	0.460478	1.24633	0.182568	0.537147	-1.72172	0.006623	0.089509	-1.38811	0.0803709	0.282876	-1.07993	0.374346	0.587283
EGR2 and SOX10-mediated initiation of Schwann cell myelination	1.47938	0.050114	0.137902	-0.64307	0.959641	0.972716	-0.7144	0.883905	0.999724	-0.61378	0.940351	1	1.27647	0.159812	0.503597	-0.86725	0.645349	0.792047	-1.84069	0.00318979	0.0492629	-0.61683	0.951058	1
Protein lipoylation	1.04829	0.372951	0.481852	1.62683	0.011252	0.137596	1.87519	0	0.06248	-0.48984	0.98939	1	1.79155	0	0.027334	1.21697	0.234343	0.501344	-1.44217	0.0755906	0.249587	-1.16194	0.29771	0.478734
Constitutive Signaling by Aberrant PI3K in Cancer	1.45271	0.026128	0.147748	-1.08451	0.302632	0.527094	-1.17886	0.163324	0.747011	-1.59796	0.001042	0.128325	0.740517	0.87605	1	-1.74874	0	0.083506	-1.06311	0.350575	0.619406	-0.666136	0.95189	0.999287
Post-chaperonin tubulin folding pathway	0.868144	0.667421	0.731923	-1.48859	0.046512	0.221539	-1.37166	0.097324	0.624109	1.71276	0.010152	0.245559	0.787008	0.773585	0.996713	0.590388	0.974708	0.996287	0.818726	0.751309	0.935049	-1.27099	0.14	0.325889
TGFBR1 KD Mutants in Cancer	1.46274	0.093682	0.144432	-1.09985	0.32659	0.508472	-1.09597	0.324885	0.773291	-1.03515	0.435556	0.818115	-0.69879	0.84472	0.962456	-1.27325	0.167689	0.332316	-0.836481	0.681818	0.854004	-0.664606	0.89065	0.998509
Activation of NF-kappaB in B cells	-0.87107	0.672185	0.761203	0.919692	0.634066	0.927999	-1.07707	0.329787	0.780079	-0.68403	0.933824	1	0.714693	0.896809	1	-0.82473	0.804545	0.839778	-0.819275	0.789318	0.871989	-1.59465	0.00346821	0.053476
Coenzyme A biosynthesis	0.619677	0.929936	0.967662	1.21274	0.233284	0.534684	0.778017	0.740143	1	-0.53774	0.980583	1	0.764683	0.759941	1	0.901267	0.581897	0.834891	-1.4492	0.0746753	0.242936	-1.35782	0.0938462	0.224291
Membrane binding and targetting of GAG proteins	1.16196	0.253796	0.362329	0.637024	0.923695	1	-0.99418	0.461176	0.846409	0.907316	0.576	0.882192	0.851374	0.674355	0.976788	1.41741	0.071721	0.296653	1.10422	0.315545	0.609631	-0.559945	0.962697	1
HDMs demethylate histones	-1.48286	0.046992	0.108018	0.598305	0.955056	1	1.42532	0.077441	0.405437	-1.79347	0.001186	0.058193	0.975728	0.535414	0.895573	-1.91052	0.002137	0.029802	-0.758334	0.824793	0.92957	-1.59064	0.0169713	0.0549557
ROS and RNS production in phagocytes	1.10953	0.277405	0.413377	-1.38567	0.066667	0.277548	0.595077	0.977987	1	-0.83469	0.724654	0.98168	1.27892	0.149184	0.499859	-1.36797	0.086768	0.282994	1.24928	0.147727	0.468366	-0.845339	0.711757	0.882577
Cyclin A:Cdk2-associated events at S phase entry	-1.15163	0.208609	0.396753	1.28506	0.088298	0.463506	-0.90944	0.68232	0.929586	0.759281	0.945946	0.947511	0.800936	0.837306	0.989099	1.14579	0.202487	0.580642	-1.35475	0.0548341	0.30701	-1.81348	0	0.0071119
Defective B3GALTL causes PpS	2.43797	0	0.000336	-1.94854	0.005747	0.038587	-1.76634	0.002584	0.359772	-0.84903	0.727684	0.9782	1.09225	0.356725	0.746589	-0.7969	0.794816	0.867987	0.59309	0.988506	0.988904	1.93523	0	0.171582
Activation of the TFAP2 (AP-2) family of transcription factors	1.05041	0.384314	0.481333	0.69245	0.857538	1	-0.73479	0.836538	0.998149	-0.94233	0.549479	0.919037	-0.81278	0.738007	0.909054	-0.98742	0.45102	0.64486	-0.854398	0.676375	0.837144	1.12698	0.27707	0.657156
Detoxification of Reactive Oxygen Species	1.66029	0.007194	0.065172	-1.27704	0.095808	0.349468	-1.44871	0.042184	0.58696	0.988494	0.504132	0.823631	0.756956	0.82659	1	-0.88451	0.62039	0.768295	1.16693	0.205128	0.545158	1.12795	0.237864	0.658482
Signaling by NOTCH1 in Cancer	0.960737	0.50348	0.597212	1.36169	0.063474	0.373967	1.02319	0.420402	0.923566	-0.97165	0.526998	0.888169	1.29686	0.097826	0.481311	1.16311	0.25	0.571114	-1.33717	0.0710059	0.320833	-1.06422	0.380332	0.609933
RHO GTPases Activate NADPH Oxidases	0.623525	0.951754	0.966329	-1.36886	0.117073	0.290445	0.765737	0.794872	1	-1.54412	0.021609	0.172738	0.841524	0.719363	0.984593	-1.71498	0.010661	0.090865	1.51242	0.0326087	0.232454	-0.63932	0.926893	1
mitochondrial fatty acid beta-oxidation of saturated fatty acids	2.22465	0	0.002403	1.61437	0.01683	0.144226	-0.92873	0.539906	0.918255	1.01461	0.425703	0.804917	1.5982	0.012431	0.153604	1.38481	0.106719	0.330924	-1.3261	0.133768	0.331261	1.08458	0.33119	0.689021
Zinc influx into cells by the SLC39 gene family	0.803853	0.717105	0.8225	-1.13993	0.271062	0.468345	-0.54693	0.97973	1	0.867469	0.640625	0.884677	0.989467	0.498592	0.88055	0.907886	0.564103	0.831106	-0.954959	0.520799	0.725959	-1.03976	0.415452	0.650166
Synthesis of Lipoxins (LX)	0.765798	0.751479	0.862224	-1.59739	0.051515	0.165552	-1.06343	0.361305	0.785203	0.684477	0.847134	0.991127	-1.08331	0.361446	0.672921	-0.62226	0.90593	0.975539	1.09328	0.331742	0.62246	1.61239	0.0511364	0.284996
trans-Golgi Network Vesicle Budding	1.94039	0	0.015146	0.67805	0.943784	1	-1.36811	0.042017	0.625575	-1.03046	0.452256	0.822708	0.787743	0.839662	0.99726	-1.37063	0.045553	0.280546	-1.36344	0.0517986	0.302418	-0.924732	0.620922	0.803143
Alpha-protein kinase 1 signaling pathway	-1.64528	0.027322	0.045487	0.80699	0.736486	0.991297	1.07339	0.376712	0.873294	-1.08901	0.368932	0.766033	-0.88064	0.614173	0.857979	-1.33037	0.163522	0.299875	1.50209	0.0656566	0.238213	-1.14012	0.324006	0.500857
CTNNB1 S37 mutants aren't phosphorylated	1.12944	0.280973	0.392462	-0.68504	0.906977	0.949261	-0.79531	0.744949	0.97395	-1.21368	0.236111	0.571812	0.784007	0.77356	0.992226	-1.3322	0.150943	0.298344	-1.39279	0.0912	0.281115	-1.33896	0.132128	0.242779
Diseases of Immune System	0.922982	0.592075	0.648881	-1.84611	0.006024	0.063774	0.550167	0.986509	1	-1.53014	0.016393	0.1825	0.853237	0.694836	0.97674	-1.73959	0.018141	0.085674	1.62994	0.0148368	0.139055	-1.15219	0.241645	0.490604
Role of LAT2/NTAL/LAB on calcium mobilization	1.50345	0.055188	0.125547	-1.41531	0.068182	0.265342	0.830391	0.694772	1	-1.48017	0.045963	0.224864	1.29191	0.150633	0.486179	-1.9656	0	0.021899	1.20294	0.238579	0.530165	-0.933939	0.56	0.793701
Dual Incision in GG-NER	-1.59681	0.008562	0.058359	1.4254	0.043478	0.294154	0.985017	0.488152	0.954084	-1.36504	0.06495	0.396071	1.22637	0.191489	0.557777	-0.74688	0.879913	0.91126	-1.1543	0.257669	0.497464	-1.72027	0	0.018258
p130Cas linkage to MAPK signaling for integrins	1.56898	0.042793	0.100438	-1.53684	0.055085	0.191346	-1.1882	0.235294	0.734121	0.808939	0.754386	0.924131	0.747443	0.797635	1	-1.4128	0.096899	0.248335	-0.506524	0.991554	0.996535	-1.12664	0.320728	0.520974
Telomere C-strand synthesis initiation	-1.87664	0.007561	0.007667	1.38729	0.091033	0.348285	1.58451	0.02921	0.305687	-0.90969	0.594702	0.938344	1.53844	0.026596	0.207382	0.94706	0.523992	0.79046	-1.71956	0.00793651	0.129212	-1.7429	0.00140845	0.0147646
CD28 dependent PI3K/Akt signaling	1.35067	0.096491	0.204522	0.787934	0.79803	0.988664	-0.5777	0.981959	1	-1.3756	0.088452	0.382332	1.26285	0.160934	0.519524	-1.69843	0.012526	0.099014	0.821831	0.729885	0.936622	-0.739571	0.828061	0.961146
Transcriptional regulation by RUNX1	-1.4272	0.013636	0.142103	0.996749	0.509146	0.864749	0.885847	0.747415	1	-1.20406	0.084677	0.591442	0.965856	0.583418	0.900233	-1.05863	0.341772	0.546952	-0.966433	0.564171	0.718062	-1.82866	0	0.00606605
Homologous DNA Pairing and Strand Exchange	-2.73723	0	0	1.28798	0.109195	0.459144	1.26024	0.143328	0.670221	-1.85371	0	0.036864	-1.44216	0.042105	0.349735	-1.15723	0.238532	0.437219	-1.42661	0.0714286	0.256467	-2.07318	0	0.00031091
Respiratory syncytial virus (RSV) attachment and entry	1.82387	0.004357	0.027638	0.797531	0.754765	0.994295	0.699366	0.893617	1	-0.55417	0.966706	1	1.20868	0.230488	0.579685	1.03969	0.408015	0.694153	-1.25509	0.190994	0.37918	-0.733309	0.823455	0.96555
SUMO is proteolytically processed	-1.07393	0.353271	0.487906	-0.77237	0.743363	0.890495	1.11739	0.341241	0.815361	0.905657	0.535928	0.875064	-0.99823	0.432353	0.755189	-1.08882	0.365613	0.511101	-1.26174	0.171004	0.372847	-1.43651	0.0702028	0.155061
Regulation of gene expression in beta cells	-0.72301	0.83066	0.910212	-0.87681	0.632959	0.777398	-0.60566	0.961722	1	1.21465	0.179825	0.633703	0.665229	0.884422	1	1.41212	0.101124	0.299174	-0.875989	0.644013	0.812001	1.77489	0.0139373	0.177061
Nucleotide-like (purinergic) receptors	-0.75688	0.791103	0.885694	-0.72944	0.855469	0.925046	1.00954	0.450085	0.928559	-1.17652	0.252538	0.633575	0.803736	0.741488	0.989555	-1.02256	0.409639	0.589151	1.36913	0.123989	0.359394	-0.976447	0.513032	0.727144
Role of phospholipids in phagocytosis	1.15827	0.257206	0.366992	-1.06936	0.32973	0.543822	-0.81119	0.776382	0.972983	-1.61528	0.009547	0.118452	1.35221	0.101296	0.421314	-1.75285	0.009881	0.083285	1.26298	0.179894	0.457559	-1.13263	0.298429	0.511612
Tie2 Signaling	1.43078	0.08204	0.160204	-0.91419	0.590717	0.729124	-0.93164	0.568765	0.914683	-1.28567	0.140704	0.480905	1.09347	0.361146	0.747132	-1.72383	0.007874	0.091702	-1.30829	0.145188	0.342497	-1.19935	0.229839	0.421129
Striated Muscle Contraction	-0.69404	0.925267	0.931258	-0.78562	0.842105	0.880605	-1.16117	0.243108	0.766363	-0.78667	0.798883	1	-1.7415	0	0.161157	1.07856	0.331481	0.648857	-0.807976	0.752518	0.880523	1.35641	0.0732984	0.428544
Regulation of gene expression in late stage (branching morphogenesis) pancreatic bud precursor cells	1.13811	0.268657	0.385602	1.10161	0.340996	0.723688	-0.75171	0.821101	0.98964	-1.50472	0.040741	0.204652	0.811279	0.718963	0.98984	-1.72382	0.008511	0.09076	-0.764902	0.785366	0.921966	-0.821911	0.7223	0.904171
Telomere C-strand (Lagging Strand) Synthesis	-2.59324	0	0	1.6616	0.001167	0.105638	1.48147	0.039216	0.374821	-1.3797	0.06865	0.376744	1.17188	0.25	0.633304	1.11043	0.298587	0.614914	-1.56109	0.0247295	0.17284	-2.05075	0	0.000478288
Glucuronidation	-1.39272	0.101365	0.164805	-0.73771	0.823718	0.915469	1.48846	0.046794	0.37002	-0.82541	0.724138	0.985876	0.609444	0.933151	1	-0.88609	0.592668	0.766501	-1.15402	0.303541	0.497341	-0.867432	0.658501	0.856202
Negative regulation of TCF-dependent signaling by DVL-interacting proteins	0.744471	0.772824	0.881249	1.26273	0.169697	0.485571	0.946843	0.544304	0.972022	-0.75658	0.796636	1	0.94115	0.582278	0.934239	1.53079	0.054475	0.212427	-0.494008	0.980392	0.997632	0.999492	0.439024	0.762086
Blood group systems biosynthesis	1.26288	0.158482	0.27582	-1.03688	0.39749	0.587723	-1.50268	0.052764	0.597625	-0.96972	0.507879	0.889338	0.952716	0.525403	0.916962	-0.91123	0.56	0.731952	1.11272	0.281768	0.603257	0.637902	0.956	1
Mitotic Prophase	-1.82981	0	0.011392	0.896193	0.679957	0.951161	0.746621	0.914557	1	-1.73366	0	0.074239	0.721576	0.914013	1	-1.74509	0	0.084551	-1.13048	0.245416	0.527205	-2.03052	0	0.000650353
FOXO-mediated transcription	1.04712	0.357843	0.483422	1.07448	0.354803	0.762507	0.920233	0.604938	0.990305	-1.0006	0.486716	0.856129	1.32448	0.078834	0.45453	-1.19004	0.157385	0.404317	-1.64251	0.00430416	0.14886	-0.843446	0.744159	0.884537
FGFR2 alternative splicing	-2.01684	0	0.001957	0.873427	0.667874	0.966373	1.29992	0.125209	0.600149	-0.78482	0.783333	1	0.755354	0.806338	1	1.24115	0.166987	0.469396	-1.45523	0.0548148	0.23666	-1.5513	0.035488	0.0736663
TICAM1-dependent activation of IRF3/IRF7	-0.77025	0.774368	0.880987	-0.91236	0.578182	0.730561	-0.68243	0.87619	1	-1.28295	0.179894	0.479603	0.61526	0.928378	1	-1.27219	0.169456	0.331547	1.3317	0.134211	0.397766	-0.977627	0.493827	0.727263
SARS-CoV-2 targets host intracellular signalling and regulatory pathways	1.58249	0.03532	0.094583	0.839108	0.696599	0.973013	-0.60412	0.944584	1	0.666812	0.898734	0.98786	1.08903	0.376471	0.751364	-1.04592	0.392197	0.558218	-1.93789	0	0.0315513	0.96912	0.518152	0.791612
Chromatin modifications during the maternal to zygotic transition (MZT)	-1.88506	0.007828	0.007117	-1.00534	0.423221	0.623642	1.20471	0.22695	0.731765	-1.28893	0.143969	0.474722	0.755157	0.800813	1	-1.05213	0.398422	0.556372	1.2025	0.254408	0.526613	-1.445	0.0579915	0.149727
SIRT1 negatively regulates rRNA expression	-1.42247	0.075758	0.145098	0.989419	0.493207	0.862007	1.08991	0.347979	0.873645	-1.14119	0.308411	0.67955	0.722038	0.813699	1	-1.09818	0.325678	0.501187	-1.03408	0.409722	0.64459	-1.13769	0.301887	0.502774
Interleukin-36 pathway	-0.98003	0.472868	0.620105				1.47811	0.046901	0.377016				1.14484	0.287081	0.69227				0	0	0	-1.0496	0.439441	0.633863
RHOT2 GTPase cycle	1.09009	0.348606	0.433662	1.07909	0.389302	0.755205	0.93186	0.589928	0.984512	0.679982	0.869427	0.986568	1.2085	0.231332	0.579155	0.821454	0.713996	0.899411	-0.961406	0.507666	0.719484	-1.39309	0.0909091	0.193042
mitochondrial fatty acid beta-oxidation of unsaturated fatty acids	1.84007	0.006329	0.026458	1.51614	0.019939	0.227549	-0.69652	0.841379	1	0.563353	0.963576	1	1.58071	0.015965	0.170172	1.16575	0.26694	0.575306	-1.06705	0.401033	0.61404	0.896116	0.563218	0.873275
Dopamine Neurotransmitter Release Cycle	1.46818	0.060538	0.142722	0.798318	0.740227	0.996142	-0.64358	0.956835	1	-0.76016	0.789926	1	1.24515	0.186298	0.534865	0.884697	0.630769	0.849326	-1.19706	0.207752	0.440337	-0.878209	0.648438	0.84639
Nuclear events mediated by NFE2L2	1.47816	0.015584	0.137324	0.729858	0.918259	1	-1.46393	0.00578	0.599298	1.21993	0.045455	0.638578	0.8329	0.781314	0.987985	1.00141	0.45	0.731978	-1.15577	0.21733	0.495594	-1.10977	0.281147	0.548931
Defective binding of VWF variant to GPIb:IX:V	1.04069	0.393375	0.490333	-0.77162	0.747405	0.889179	0.857811	0.650264	1	0.887609	0.583333	0.878915	1.408	0.088235	0.363371	1.46285	0.087824	0.271241	1.16238	0.26943	0.543461	-1.34862	0.113703	0.234247
RNA Polymerase II Promoter Escape	-0.92913	0.566434	0.682677	1.30823	0.092571	0.434651	1.36527	0.083607	0.483894	-0.80911	0.751406	0.987184	1.32312	0.089305	0.449402	0.995804	0.461825	0.730842	-1.5349	0.0163934	0.186457	-1.38386	0.0502994	0.197323
RUNX1 regulates transcription of genes involved in differentiation of HSCs	-1.04292	0.375209	0.527052	1.04577	0.387061	0.807325	-0.95065	0.554377	0.912104	-0.74525	0.882979	1	0.814225	0.794023	0.992622	0.933796	0.576991	0.79934	0.911205	0.682216	0.835682	-1.7709	0.00115207	0.0110266
TNFR2 non-canonical NF-kB pathway	-1.194	0.179229	0.352137	0.575094	0.996832	0.999108	-0.78207	0.910615	0.982003	-1.07706	0.337102	0.779705	0.598394	0.989648	1	-0.77037	0.919463	0.893689	1.07744	0.305369	0.643894	-1.44206	0.0216685	0.151217
SARS-CoV-2 modulates autophagy	1.92699	0.002169	0.016705	1.49894	0.0427	0.249446	0.788625	0.755672	1	-1.14707	0.299738	0.674917	1.51391	0.034819	0.231107	-1.27747	0.172	0.32894	-0.973624	0.492635	0.708028	-0.781751	0.746398	0.93881
Signaling by MAPK mutants	1.01171	0.429787	0.530452	-0.91769	0.501493	0.725285	-1.1055	0.317241	0.771534	-0.66741	0.875882	1	-0.91332	0.521886	0.841194	-0.94282	0.519841	0.704017	-0.897167	0.611314	0.787166	0.916295	0.537572	0.852668
Synaptic adhesion-like molecules	1.27883	0.172632	0.262043	1.21479	0.223514	0.531185	0.963946	0.530017	0.979208	-0.74116	0.806135	1	1.40137	0.088861	0.366552	-0.93069	0.552795	0.716671	1.11817	0.293956	0.602548	-1.20428	0.214953	0.414782
SMAC, XIAP-regulated apoptotic response	-0.86763	0.616788	0.762327	-0.88041	0.597523	0.774716	1.4947	0.05914	0.360103	0.783066	0.761745	0.92981	0.948047	0.51809	0.921945	0.661268	0.876768	0.982925	-1.05362	0.396639	0.628231	-1.43477	0.0572687	0.156371
TP53 Regulates Transcription of Genes Involved in Cytochrome C Release	-1.40436	0.089888	0.156899	1.1417	0.298527	0.657175	1.08181	0.326565	0.88612	-1.34983	0.108586	0.413017	0.704063	0.860553	1	-0.66317	0.89172	0.957045	0.820994	0.74359	0.936341	-1.2245	0.20439	0.385878
Interaction between L1 and Ankyrins	1.18309	0.238426	0.349509	-1.15143	0.248555	0.46094	0.769493	0.821667	1	-1.07109	0.391657	0.782322	1.2411	0.188746	0.540489	-1.51312	0.043388	0.196776	-1.27263	0.147866	0.362663	-0.688121	0.900901	0.987737
The canonical retinoid cycle in rods (twilight vision)	1.23086	0.186364	0.302477	0.901993	0.608696	0.942875	-1.31773	0.141487	0.674262	-0.7402	0.818293	1	1.13972	0.299387	0.698499	1.02248	0.415709	0.713017	-0.833571	0.70451	0.857777	1.08048	0.362934	0.686612
Formation of the anterior neural plate	0.906035	0.558704	0.674444	-1.50174	0.09571	0.214194	-0.96729	0.46934	0.88773	-1.0708	0.369253	0.779984	-1.54751	0.083333	0.264557	-0.85206	0.664557	0.812494	0.89375	0.583756	0.862508	0.636128	0.917647	1
Negative regulation of the PI3K/AKT network	1.57205	0.002681	0.098657	0.679517	0.963617	1	-1.09164	0.269841	0.776108	-1.545	0.00102	0.172382	1.05083	0.404737	0.806489	-1.50037	0.002392	0.203984	-1.28344	0.104539	0.353597	-0.726992	0.92053	0.967594
TNFR1-induced proapoptotic signaling	-1.44525	0.063492	0.130522	0.939553	0.577295	0.908222	0.890356	0.636213	1	-1.31125	0.112559	0.446644	0.706291	0.874396	1	-0.85853	0.678363	0.803116	-1.19298	0.193303	0.443324	-1.37855	0.0890052	0.203268
Deadenylation-dependent mRNA decay	-2.14697	0	0.000444	1.00262	0.48307	0.854679	1.19778	0.189274	0.733361	-1.49243	0.02407	0.219018	-0.87154	0.759036	0.862641	-1.31286	0.075862	0.31347	-1.4294	0.0434153	0.255825	-1.86989	0	0.0041702
Mitochondrial RNA degradation	1.14277	0.265306	0.380869	1.42898	0.077475	0.293471	1.21222	0.223183	0.723022	-1.0179	0.451398	0.838492	1.72757	0.005658	0.060104	0.622457	0.925773	0.988549	-0.837615	0.680532	0.854837	-1.23135	0.216885	0.376395
Regulation of PTEN localization	-1.01627	0.439201	0.56356	0.59147	0.944681	1	-1.06184	0.346154	0.782639	-0.9605	0.537226	0.899544	0.762096	0.77591	0.999613	-0.86239	0.622984	0.799737	1.18659	0.239535	0.537827	-1.29251	0.164029	0.299919
PI5P, PP2A and IER3 Regulate PI3K/AKT Signaling	1.51348	0.005277	0.122695	-0.98544	0.512195	0.646704	-1.14539	0.182099	0.755597	-1.57168	0	0.145871	0.894277	0.670431	0.957965	-1.5325	0.002387	0.192503	-1.15922	0.215084	0.489494	-0.804846	0.813901	0.919499
Transport of connexons to the plasma membrane	0.827363	0.685268	0.789906	-2.38048	0	0.000916	-1.23337	0.182519	0.704593	1.36676	0.123077	0.493081	1.07764	0.387218	0.764971	-1.15567	0.264706	0.437415	1.28403	0.164948	0.448712	-1.12	0.310902	0.530422
Degradation of the extracellular matrix	1.83094	0	0.027026	-1.54139	0	0.192145	1.19558	0.127753	0.733584	0.833333	0.944444	0.917753	1.4883	0.004065	0.266579	1.58651	0.001748	0.173383	-0.927565	0.633858	0.75553	1.25842	0.0740741	0.516614
Acyl chain remodeling of DAG and TAG	1.21344	0.245322	0.321523	1.64714	0.004545	0.120332	0.963747	0.521127	0.97455	1.83457	0.003546	0.146682	1.40219	0.088757	0.371742	1.57246	0.035417	0.178564	-1.44715	0.0623917	0.244561	-1.17979	0.247312	0.450946
Interleukin-18 signaling	0.546935	0.974684	0.98903	-1.68129	0.016234	0.129881	-0.63151	0.919811	1	-1.05782	0.409027	0.791994	-0.70087	0.883959	0.964784	-1.82449	0	0.055927	1.46338	0.0859951	0.26548	0.758993	0.760479	0.994751
Interaction With Cumulus Cells And The Zona Pellucida	-0.76246	0.77193	0.882614	0.608389	0.931446	1	1.34803	0.124088	0.511842	-0.97236	0.516358	0.891265	1.11708	0.346726	0.722248	0.814817	0.674651	0.904646	1.44054	0.0992908	0.290576	-0.94388	0.557329	0.780354
RNA Polymerase II Transcription Pre-Initiation And Promoter Opening	-0.92913	0.566434	0.682677	1.30823	0.092571	0.434651	1.36527	0.083607	0.483894	-0.80911	0.751406	0.987184	1.32312	0.089305	0.449402	0.995804	0.461825	0.730842	-1.5349	0.0163934	0.186457	-1.38386	0.0502994	0.197323
Trafficking and processing of endosomal TLR	0.991261	0.488518	0.558448	-1.99135	0.003704	0.028392	-0.95513	0.51049	0.910678	-1.31835	0.135135	0.440766	-0.69807	0.909871	0.960977	-1.43744	0.078313	0.240477	0.792754	0.761039	0.952293	-0.613327	0.928671	1
MET interacts with TNS proteins	1.6337	0.012526	0.073177	-0.84145	0.635616	0.811027	-1.66147	0.025641	0.459035	-1.42818	0.051242	0.306982	-0.78537	0.708589	0.925671	-1.57211	0.026515	0.168404	0.707148	0.812065	0.988691	1.51018	0.0888889	0.293051
Signaling by NOTCH1 HD Domain Mutants in Cancer	-0.77088	0.793419	0.881287	0.976087	0.508632	0.879062	1.05846	0.368881	0.87789	-0.83232	0.702073	0.98403	0.922277	0.596606	0.939628	1.17521	0.230769	0.55949	1.07311	0.352518	0.644678	-0.742721	0.816619	0.958572
Activation of IRF3, IRF7 mediated by TBK1, IKKε (IKBKE)	0.947664	0.538976	0.612787	-1.47704	0.046296	0.228433	-0.55007	0.983133	1	-1.10612	0.339332	0.739658	0.759688	0.790464	0.999798	-1.43851	0.061024	0.240546	1.06052	0.362468	0.652325	-0.438964	0.997323	1
RAF-independent MAPK1/3 activation	1.33885	0.109557	0.213688	-1.7755	0.004367	0.086731	-1.62816	0.014388	0.446558	-1.01257	0.448521	0.842448	0.631289	0.92723	1	-1.57206	0.027719	0.16752	-0.733576	0.853503	0.944904	1.06451	0.346774	0.696816
Deposition of new CENPA-containing nucleosomes at the centromere	-3.05062	0	0	1.0498	0.413998	0.80431	1.47005	0.049404	0.368662	-0.83791	0.705471	0.978561	-1.71267	0	0.177325	-1.273	0.139004	0.331402	-0.709919	0.882812	0.958277	-2.07767	0	0.000270547
NADE modulates death signalling	-0.99331	0.44486	0.600585	-1.36671	0.155367	0.291063	0.656984	0.906643	1	-0.90871	0.595054	0.938721	0.83783	0.704293	0.987826	-0.91591	0.576772	0.725726	0.666132	0.86618	0.982874	0.736135	0.818697	0.998065
Collagen degradation	1.44627	0.034483	0.150446	-1.27543	0.060976	0.34979	1.47239	0.012903	0.375337	-0.60097	0.976395	1	1.43105	0.026853	0.32997	1.71666	0	0.090971	-0.735929	0.905983	0.944393	0.806772	0.833333	0.982126
Relaxin receptors	-1.24758	0.215094	0.295326	0.640263	0.911555	1	1.22764	0.22087	0.707946	-1.63361	0.008596	0.10528	1.13178	0.321045	0.702485	-1.24619	0.222656	0.357707	1.37906	0.128806	0.346044	-1.24883	0.201309	0.354574
Association of TriC/CCT with target proteins during biosynthesis	-0.97569	0.49009	0.627012	0.671077	0.922987	1	0.832402	0.740678	1	-0.68577	0.888388	1	1.13433	0.290931	0.705786	-1.2	0.197065	0.39691	-1.28144	0.137313	0.355426	-1.71892	0.00124844	0.0185396
Regulation of CDH19 Expression and Function	1.36231	0.154786	0.198012	0.76005	0.776935	0.997707	1.31008	0.145833	0.585387	0.881481	0.611307	0.871407	1.4345	0.052711	0.328712	-0.53077	0.97379	0.992803	-1.25016	0.221071	0.379402	1.12022	0.255882	0.653124
Negative regulation of activity of TFAP2 (AP-2) family transcription factors	-0.94117	0.517308	0.674732	0.842336	0.672938	0.97463	1.34753	0.116751	0.510682	1.40835	0.101887	0.472965	-1.38975	0.124542	0.36349	0.909595	0.552941	0.828476	-1.26057	0.206169	0.373738	1.23839	0.201923	0.535513
Citric acid cycle (TCA cycle)	2.26588	0	0.001468	2.35075	0	0	1.79775	0	0.105103	2.06295	0	0.03552	2.11466	0	0	2.14085	0	0.002007	-1.91949	0.00161031	0.031246	-0.958499	0.538462	0.757006
Smooth Muscle Contraction	2.58682	0	0	-1.23566	0.125	0.382365	-1.42364	0.048	0.612832	1.24138	0.113208	0.622631	1.35482	0.071032	0.421985	-0.72193	0.901075	0.933521	-1.49579	0.0349345	0.21217	1.88074	0	0.172695
Defective LFNG causes SCDO3	1.53316	0.040685	0.114077	1.56983	0.004608	0.197288	0.770673	0.784698	1	0.928539	0.519337	0.878631	1.3354	0.095694	0.443164	1.33555	0.148	0.372746	-1.049	0.413559	0.634163	1.14229	0.291878	0.639029
Glucose metabolism	-1.19059	0.177554	0.355832	0.991164	0.48984	0.866099	0.792797	0.852146	1	-1.14164	0.24127	0.679123	1.36812	0.043979	0.412444	1.03168	0.403197	0.703616	-0.626574	0.990251	0.984787	-1.43162	0.023622	0.159295
MAP kinase activation	1.45971	0.012987	0.144853	0.907404	0.633696	0.942252	0.839263	0.75	1	-0.87244	0.718143	0.964844	1.16502	0.232684	0.650144	-1.56093	0.01232	0.177559	-1.13666	0.24531	0.519989	-0.904246	0.646081	0.822711
Ca2+ pathway	1.35327	0.071253	0.202959	-0.87787	0.735294	0.777716	0.741139	0.923077	1	-1.37174	0.053854	0.390596	1.07585	0.36129	0.768165	-1.39328	0.054176	0.262907	0.89244	0.682594	0.86171	-1.11885	0.277518	0.532354
Resolution of Sister Chromatid Cohesion	-2.6745	0	0	-0.85341	0.925	0.803522	-0.77685	0.923304	0.977631	-1.56218	0.001016	0.156083	-1.84839	0	0.090821	-1.55606	0.00463	0.175999	-0.808808	0.850606	0.881401	-2.3388	0	0
PP2A-mediated dephosphorylation of key metabolic factors	1.32215	0.173246	0.224311	1.10087	0.367188	0.719331	0.837222	0.671902	1	0.975007	0.450512	0.829425	1.41343	0.064179	0.354319	1.28442	0.2	0.428963	-1.3681	0.118375	0.296373	-1.01049	0.470326	0.693461
DNA Replication	-2.40656	0	7.76e-06	1.42093	0.013416	0.298503	0.832664	0.853731	1	-1.14749	0.196356	0.675862	-1.02868	0.266667	0.713531	0.839579	0.82266	0.886421	-0.915699	0.639726	0.770202	-2.14113	0	0.000130071
DNA methylation	-1.99572	0	0.002431	0.843397	0.671171	0.97815	0.966847	0.525641	0.977218	-1.22392	0.200594	0.56357	-1.58768	0.062874	0.256871	-1.14361	0.30814	0.45288	0.7938	0.706573	0.952354	-1.62081	0.00617284	0.0437441
M Phase	-2.37164	0	2.19e-05	0.987486	0.54008	0.862255	-0.80143	0.976471	0.974972	-1.52847	0	0.18423	-1.33303	0	0.3944	-1.55879	0	0.178423	-1.33722	0.0144058	0.324533	-2.32572	0	0
Activation of Ca-permeable Kainate Receptor	1.23852	0.216036	0.295715	-0.53069	0.980707	0.994258	-1.00568	0.445727	0.843035	-1.30191	0.158035	0.460028	1.2464	0.191761	0.538112	-0.95624	0.489066	0.685313	-1.02984	0.434992	0.647681	0.442277	1	0.999015
Switching of origins to a post-replicative state	-1.82789	0	0.011516	1.417	0.019355	0.300489	0.713028	0.959311	1	-0.81976	0.810114	0.988767	-0.8587	0.918919	0.871931	1.046	0.373514	0.684723	-0.955827	0.541844	0.725545	-1.94805	0	0.0018226
Signaling by WNT in cancer	1.49368	0.049065	0.130832	0.585354	0.98063	0.999182	-1.07416	0.337469	0.785298	-1.12435	0.313636	0.710336	0.666284	0.915411	1	-1.44293	0.042353	0.240314	-1.44044	0.0580153	0.249888	-0.697296	0.888325	0.984925
Defective HLCS causes multiple carboxylase deficiency	1.85555	0.002141	0.024456	1.86978	0	0.013107	1.23371	0.232925	0.7163	0.863119	0.650327	0.889261	1.92386	0	0.003788	1.56266	0.040777	0.189012	-1.4591	0.0676819	0.234483	-0.832651	0.699102	0.894407
Loss of Function of FBXW7 in Cancer and NOTCH1 Signaling	0.947821	0.505241	0.613702	1.18249	0.265941	0.585585	-0.64267	0.88196	1	-0.72514	0.83915	1	-0.72507	0.777778	0.955849	-0.85169	0.668016	0.811597	-1.04307	0.422559	0.636605	1.79879	0.0107527	0.179257
GPER1 signaling	2.53936	0	0	0.952644	0.554907	0.904841	-0.81952	0.792929	0.967578	1.58331	0.010309	0.331404	1.48868	0.020202	0.268787	1.44686	0.050752	0.276182	-1.4093	0.0616114	0.273474	-0.90937	0.600724	0.820967
MET Receptor Activation	-0.74422	0.775148	0.898686	-1.23168	0.186391	0.38461	-0.78391	0.766055	0.984265	-0.88123	0.641369	0.96029	-0.72464	0.782857	0.954135	-0.88351	0.613861	0.769492	1.59965	0.0421286	0.161831	0.781018	0.744986	0.997752
PI3K events in ERBB4 signaling	1.18991	0.245868	0.343451	-1.36195	0.139623	0.293635	-1.2854	0.155941	0.69617	-1.22975	0.226902	0.550182	0.88897	0.61528	0.95449	-1.50648	0.070866	0.2003	-0.837697	0.687813	0.855449	1.15509	0.272727	0.623983
RND2 GTPase cycle	-1.01284	0.441739	0.568367	1.47179	0.023364	0.274268	0.924534	0.578275	0.98773	-1.12173	0.318777	0.713334	1.0595	0.390869	0.794177	-1.10852	0.286325	0.487695	-1.54378	0.0164918	0.184404	-1.4204	0.052439	0.171033
MAPK1/MAPK3 signaling	1.83634	0	0.026164	0.656743	0.997994	1	-1.34938	0.007246	0.659692	-1.06211	0.334669	0.78637	0.894124	0.782129	0.957351	-1.36271	0.008333	0.284142	-1.26242	0.0645963	0.372147	-0.987587	0.54277	0.717
CTNNB1 S45 mutants aren't phosphorylated	1.12944	0.280973	0.392462	-0.68504	0.906977	0.949261	-0.79531	0.744949	0.97395	-1.21368	0.236111	0.571812	0.784007	0.77356	0.992226	-1.3322	0.150943	0.298344	-1.39279	0.0912	0.281115	-1.33896	0.132128	0.242779
Signaling by ERBB2 in Cancer	1.47692	0.045455	0.137686	-1.07887	0.31746	0.53102	-1.37088	0.075	0.621457	-0.92894	0.576087	0.915992	1.04853	0.402395	0.810013	-1.07098	0.332627	0.530647	-1.30117	0.131868	0.342852	-0.981407	0.503268	0.725084
ER Quality Control Compartment (ERQC)	1.07522	0.337778	0.450268	0.814434	0.749684	0.98723	-1.16083	0.244131	0.764788	-1.11878	0.339045	0.717292	0.809294	0.716233	0.989701	-1.16648	0.262097	0.427229	0.916417	0.591623	0.82861	-1.02455	0.446112	0.672784
Regulation of MITF-M-dependent genes involved in lysosome biogenesis and autophagy	1.55848	0.035794	0.104073	0.794598	0.761273	0.991648	-0.94821	0.515152	0.910845	0.682333	0.896907	0.988759	1.19114	0.25	0.612386	-1.29033	0.135776	0.325467	-1.58679	0.0209003	0.170248	0.886672	0.605735	0.878338
Type I hemidesmosome assembly	-1.34067	0.16381	0.205573	1.31764	0.133059	0.428685	1.07903	0.363158	0.88093	1.01472	0.390977	0.808001	0.957077	0.542741	0.909989	1.63605	0.016736	0.144625	-1.37707	0.112397	0.291539	0.796362	0.772881	0.990395
TRIF (TICAM1)-mediated TLR4 signaling	1.19699	0.129577	0.336603	-1.23413	0.097561	0.381506	1.07916	0.31563	0.882521	-0.85218	0.775281	0.97585	1.13362	0.255165	0.702337	-1.5571	0.004515	0.175602	-1.36093	0.0389972	0.303003	-1.02356	0.433921	0.673001
Biosynthesis of maresin-like SPMs	-1.18385	0.280156	0.359757	0.497502	0.99239	0.998471	-0.84254	0.656716	0.944992	0.893247	0.561873	0.882234	0.733799	0.808735	1	1.20193	0.245726	0.519226	-0.840087	0.710824	0.855583	0.906348	0.513966	0.859819
Peptide ligand-binding receptors	-1.10755	0.231013	0.447235	-1.99513	0	0.029085	-0.92405	0.67101	0.921942	-1.282	0.040323	0.478911	0.76881	0.918264	1	0.726826	0.982229	0.950878	2.00732	0	0.0124741	1.17576	0.0740741	0.598059
RNA Polymerase III Transcription Termination	1.57216	0.028889	0.09885	1.42023	0.049618	0.295822	0.648747	0.937605	1	1.18906	0.143791	0.672695	1.41108	0.053922	0.357598	1.43738	0.046602	0.283304	-1.53257	0.0309598	0.188927	0.548321	0.987654	1
Prostanoid ligand receptors	1.34673	0.138672	0.207606	0.862002	0.659026	0.969393	1.38774	0.108514	0.465988	-0.95686	0.542069	0.902876	1.60964	0.014986	0.145294	-0.79775	0.721992	0.869026	-0.750558	0.771242	0.93322	-0.910654	0.597651	0.820432
SARS-CoV-2 activates/modulates innate and adaptive immune responses	-0.96001	0.519481	0.6537	-0.97838	0.581395	0.655701	-1.00856	0.446927	0.839298	-1.61332	0	0.117319	0.823863	0.818088	0.992526	-1.75588	0	0.081696	0.735369	0.97551	0.982561	-1.73243	0	0.0162885
TRAF6 mediated induction of NFkB and MAP kinases upon TLR7/8 or 9 activation	1.20057	0.152174	0.333925	-1.21672	0.095238	0.400219	1.01295	0.421217	0.926668	-0.87604	0.749743	0.965666	1.21986	0.135942	0.561922	-1.4456	0.024554	0.24246	-1.21864	0.126741	0.417691	-0.936074	0.600446	0.792111
Chromatin modifying enzymes	-2.09036	0	0.000893	1.48134	0	0.271617	1.81139	0	0.098977	-1.68591	0	0.09071	1.21595	0.077699	0.568232	-1.71544	0	0.091358	-1.57764	0.0025974	0.168395	-2.08489	0	0.000289871
Keratan sulfate biosynthesis	1.32811	0.115646	0.220029	-1.53816	0.023952	0.19221	1.03495	0.39934	0.909345	-0.58387	0.966825	1	1.22288	0.208183	0.561675	-0.82364	0.734177	0.83923	-0.856203	0.677177	0.835878	1.39485	0.042735	0.419278
Glycosphingolipid biosynthesis	1.22606	0.189979	0.306473	-1.35038	0.084337	0.297715	-0.98949	0.4375	0.853517	-1.23494	0.190773	0.542421	-0.99313	0.453608	0.762583	-1.50844	0.03838	0.200309	-1.10604	0.325397	0.560855	0.746681	0.844262	0.994055
Serine biosynthesis	0.775256	0.742574	0.851517	1.12681	0.344214	0.678943	0.759065	0.787387	1	-0.57496	0.948753	1	0.867948	0.667139	0.963132	-0.57016	0.973435	0.988713	-0.991282	0.492754	0.690393	-0.917878	0.577612	0.811112
Disorders of Nervous System Development	-1.07717	0.360558	0.483768	0.925847	0.576455	0.919623	0.91025	0.559122	0.999693	-0.99121	0.496042	0.867225	1.27627	0.179452	0.499447	0.767425	0.773585	0.930065	0.644819	0.908629	0.975342	-1.41836	0.0800562	0.171647
G beta:gamma signalling through BTK	1.22744	0.218263	0.305908	-0.78338	0.780172	0.882928	1.31301	0.136126	0.587459	1.26502	0.121827	0.6027	1.32787	0.116492	0.451067	0.80015	0.760396	0.911191	1.39661	0.0851648	0.334207	-1.49317	0.0377358	0.111994
Highly sodium permeable postsynaptic acetylcholine nicotinic receptors	-2.06622	0	0.001213	-1.12561	0.303116	0.48195	1.26086	0.164912	0.670738	-0.91495	0.609642	0.933859	0.711287	0.815562	1	-0.86839	0.632323	0.790674	1.68076	0.0255814	0.107534	-1.16942	0.278207	0.466542
Viral mRNA Translation	-3.44398	0	0	1.35159	0.043295	0.388062	1.62194	0.006231	0.25153	-1.0139	0.469175	0.842613	-2.62349	0	0	2.18325	0	0.001019	2.94017	0	0	-0.865121	0.720137	0.857663
Transport of the SLBP Dependant Mature mRNA	-2.29056	0	4.44e-05	0.612888	0.961859	1	1.11511	0.285223	0.816641	-1.54563	0.015081	0.172532	-0.90563	0.666667	0.842845	-1.44024	0.043033	0.238885	-0.702758	0.899096	0.959562	-2.08219	0	0.000279876
Glutathione conjugation	1.5485	0.030702	0.108601	1.38752	0.065166	0.349376	0.891574	0.63252	1	1.8782	0	0.136677	1.23225	0.192352	0.54559	1.58977	0.01912	0.174464	-1.35893	0.077044	0.303728	0.948743	0.561856	0.821926
Metabolism of fat-soluble vitamins	1.40385	0.050847	0.173045	1.19116	0.227325	0.57654	0.896439	0.621891	1	1.27722	0.118644	0.594176	1.20308	0.205721	0.589039	1.50586	0.023593	0.231628	-1.16626	0.232143	0.481472	-0.850423	0.707879	0.876215
Mitochondrial translation elongation	1.44207	0.019851	0.152947	2.34055	0	0	1.51297	0.015456	0.348365	2.40563	0	0.002205	2.05711	0	0.000134	2.87442	0	0	-1.38961	0.0365682	0.281845	-1.63462	0.00112108	0.0387949
Defective homologous recombination repair (HRR) due to BRCA2 loss of function	-2.65966	0	0	1.24529	0.160508	0.49865	1.22973	0.181669	0.708613	-1.86954	0	0.031129	-1.50303	0.027273	0.29551	-1.24604	0.142529	0.356668	-1.38126	0.0892308	0.289572	-2.02853	0	0.000646776
RUNX3 regulates p14-ARF	-1.58101	0.041825	0.063941	-1.67753	0.024055	0.131019	1.15341	0.287395	0.790714	-1.44266	0.058824	0.287995	-1.2177	0.184397	0.520895	-1.31408	0.163968	0.314819	-0.851087	0.686084	0.841201	-1.49851	0.056338	0.108793
Inwardly rectifying K+ channels	1.47846	0.038005	0.137699	-1.01861	0.416149	0.61361	0.98008	0.501712	0.958902	1.4589	0.039063	0.458431	1.07264	0.38273	0.770409	0.857076	0.703704	0.872001	1.11747	0.293103	0.600178	-0.994624	0.475716	0.712037
Chylomicron remodeling	0.627466	0.926978	0.966486	1.52135	0.028443	0.220044	0.936474	0.545455	0.987698	0.919811	0.51495	0.895649	1.3965	0.088698	0.369623	1.43946	0.096774	0.283179	-0.707037	0.850082	0.95904	-1.18411	0.276657	0.444568
FGFR1 ligand binding and activation	1.9674	0	0.012472	1.02991	0.44186	0.827598	-1.67525	0.021845	0.463342	-0.71018	0.840358	1	-1.27362	0.155039	0.470293	0.810972	0.708415	0.91022	-1.26398	0.166118	0.371724	1.41858	0.0864662	0.378349
Extension of Telomeres	-2.78699	0	0	1.46026	0.027242	0.282276	1.56177	0.016181	0.34038	-1.32181	0.085683	0.438269	0.835082	0.739978	0.986727	0.893721	0.636998	0.840586	-1.16456	0.209091	0.482914	-2.20475	0	7.51519e-05
Prostacyclin signalling through prostacyclin receptor	1.4266	0.04646	0.162317	0.606049	0.938642	1	0.995835	0.457483	0.946637	1.71059	0.020513	0.228121	1.29182	0.139896	0.485283	1.11834	0.300188	0.608429	1.08718	0.358904	0.625146	-1.42303	0.0761905	0.168563
Tristetraprolin (TTP, ZFP36) binds and destabilizes mRNA	-1.37014	0.099448	0.183683	-0.76903	0.854626	0.890528	-1.08692	0.340967	0.784532	-0.82899	0.715174	0.983892	-1.15664	0.226667	0.592898	-1.21842	0.207113	0.383449	-0.648792	0.909532	0.975327	-1.31797	0.129506	0.267913
Transmission across Chemical Synapses	1.51077	0.003003	0.123182	-0.88138	1	0.775239	0.76917	0.969957	1	-0.89052	0.772317	0.949833	1.24003	0.04008	0.541401	-1.10272	0.171504	0.495749	-0.757437	0.959698	0.929276	-1.02403	0.433402	0.673234
ERK/MAPK targets	1.40378	0.07947	0.17281	0.991794	0.475655	0.865623	-0.7028	0.903529	1	-0.80817	0.731946	0.987885	1.38417	0.089372	0.39152	0.95879	0.504912	0.772343	-1.30201	0.141935	0.341912	-0.91168	0.592297	0.821195
Interleukin-6 family signaling	1.17142	0.255125	0.360122	-1.92123	0	0.045467	-0.89644	0.622449	0.919442	-0.95537	0.552381	0.903797	1.29024	0.158022	0.484013	-1.26915	0.150538	0.332104	-0.704889	0.862442	0.959722	-0.76111	0.814171	0.947233
Phosphate bond hydrolysis by NTPDase proteins	1.17541	0.267635	0.357289	-1.29495	0.162338	0.342304	0.431266	0.992767	0.999604	-1.38794	0.065551	0.361313	1.07966	0.379408	0.761975	-1.28235	0.187747	0.329057	1.12516	0.328431	0.595612	-0.954194	0.526158	0.761506
Signaling by TGFB family members	1.69825	0.002681	0.055778	-1.45275	0	0.240983	-1.27664	0.062147	0.687642	-1.03634	0.419388	0.821909	0.58196	0.99187	1	-1.44418	0.01355	0.241191	-1.37007	0.0408163	0.294091	0.936935	0.689189	0.823202
TFAP2 (AP-2) family regulates transcription of growth factors and their receptors	1.14391	0.296218	0.380036	-0.73962	0.813688	0.915264	-0.62018	0.917476	1	-1.30865	0.134115	0.450683	0.889399	0.628	0.955407	-1.02836	0.419417	0.583126	0.702863	0.828645	0.989626	1.28022	0.149847	0.508237
Recruitment of NuMA to mitotic centrosomes	-1.49332	0.012007	0.1025	0.783434	0.842781	0.987567	-1.34275	0.035294	0.662417	-1.49961	0.007231	0.20983	-1.25353	0.047619	0.494407	-1.41869	0.020785	0.245767	-1.30399	0.0932945	0.345136	-1.823	0	0.00653182
Sperm Motility And Taxes	-1.1384	0.313576	0.41047	-0.55415	0.958599	0.995046	1.23984	0.231041	0.705777	-0.65769	0.90483	1	0.505781	0.982833	1	0.41713	1	0.999398	0.929479	0.540865	0.817492	0.737831	0.78125	1
Cytochrome P450 - arranged by substrate type	-0.72133	0.88296	0.909814	0.880003	0.67583	0.963999	0.845412	0.748418	1	-0.58963	0.974973	1	0.807994	0.777778	0.989255	1.00369	0.451493	0.731009	-0.915105	0.602322	0.770026	1.3003	0.0722892	0.492621
Phase 1 - inactivation of fast Na+ channels	1.09859	0.329032	0.424946	0.669948	0.877219	1	-1.04181	0.412442	0.807952	-1.29407	0.144663	0.463038	0.967939	0.528274	0.902932	-0.57693	0.966667	0.987138	-0.610725	0.953255	0.986777	0.976666	0.456456	0.777652
Kinesins	-1.62126	0.011844	0.051814	-1.32886	0.052083	0.311265	-1.38466	0.04712	0.627544	-1.28116	0.103448	0.479178	-1.33577	0.014706	0.392541	-1.34146	0.063084	0.301591	1.06081	0.319355	0.653538	-1.65884	0.0034965	0.0324353
Downstream signaling of activated FGFR2	1.6968	0.013575	0.055744	1.20999	0.206683	0.541328	-1.10689	0.31477	0.778203	-1.07393	0.383991	0.779861	1.12128	0.311594	0.716491	-1.12344	0.260965	0.470223	-1.42552	0.0627943	0.256716	-0.832847	0.716495	0.894782
Metabolism of amine-derived hormones	0.688409	0.876923	0.931136	0.95121	0.529015	0.906023	0.847181	0.67591	1	-0.80796	0.736909	0.987401	-0.89653	0.612335	0.856374	0.963638	0.506641	0.767904	0.984068	0.457627	0.774219	1.82204	0.00341297	0.203225
Regulation of NPAS4 mRNA translation	0.945357	0.510417	0.616123	-1.27212	0.207483	0.353296	-0.78551	0.744526	0.984194	-1.59171	0.01992	0.134069	1.06459	0.412342	0.786119	-1.7477	0.012685	0.083344	-0.788009	0.738617	0.900799	-1.44044	0.0733138	0.152405
Glutamate binding, activation of AMPA receptors and synaptic plasticity	0.805799	0.746032	0.820188	0.677018	0.923353	1	-0.58964	0.985222	1	-1.29996	0.125145	0.461124	1.03675	0.419169	0.825943	-1.52171	0.032587	0.198249	-0.661607	0.933333	0.973581	-1.00411	0.471279	0.703071
Defective B3GAT3 causes JDSSDHD	1.4229	0.068966	0.163954	0.789226	0.765605	0.991844	1.0807	0.36532	0.887938	0.970354	0.502618	0.826221	1.67322	0.006234	0.092699	1.49289	0.044316	0.242343	-0.885063	0.6049	0.802027	0.66279	0.943182	1
HCMV Infection	-1.50164	0.013582	0.098443	0.755104	0.879237	0.998848	0.781375	0.902174	1	-1.00653	0.468394	0.846485	0.972927	0.561331	0.894955	-1.10512	0.257541	0.493727	-1.18721	0.180822	0.452541	-1.99607	0	0.00114834
Receptor-type tyrosine-protein phosphatases	0.930765	0.548523	0.638208	1.01388	0.454432	0.849021	0.771566	0.765886	1	-1.24109	0.198788	0.532816	1.39381	0.084455	0.375851	-0.9081	0.58209	0.736264	-1.06139	0.368259	0.618078	1.07845	0.341365	0.685584
DNA Double Strand Break Response	-1.98221	0	0.002749	1.45313	0.021469	0.281522	1.90746	0.001667	0.078856	-0.93066	0.609081	0.914716	0.922644	0.610034	0.940697	0.878036	0.673835	0.851062	-1.87449	0	0.0377999	-1.90006	0	0.00297066
TP53 Regulates Metabolic Genes	1.46108	0.01292	0.145298	1.42829	0.025586	0.291974	0.916967	0.639017	0.994927	-0.71719	0.921956	1	1.56755	0.004224	0.181138	1.52833	0.008636	0.212528	-1.26485	0.101449	0.371478	-0.877684	0.693182	0.846003
Interactions of Rev with host cellular proteins	-2.36095	0	2.1e-05	0.683232	0.911007	1	1.07781	0.365646	0.880879	-1.63467	0.003409	0.105174	-0.98622	0.46875	0.760023	-1.36488	0.089172	0.284516	-0.520401	0.992401	0.995536	-2.16149	0	0.00014091
Processing of Capped Intronless Pre-mRNA	-2.13294	0	0.000538	1.24101	0.160305	0.500475	1.20984	0.183306	0.728832	-1.08682	0.371824	0.769702	-1.11586	0.271523	0.661331	-1.02429	0.414966	0.587603	-0.958835	0.525298	0.724258	-1.90925	0	0.00264994
Heme degradation	0.611873	0.950673	0.971047	0.646244	0.908851	1	-0.73588	0.841981	0.998081	-0.52753	0.971466	1	0.959087	0.52584	0.907847	0.972056	0.465483	0.754826	0.792147	0.767089	0.951422	-0.990125	0.470085	0.714821
Cohesin Loading onto Chromatin	-1.81439	0.003738	0.012805	1.07737	0.379009	0.756333	-0.63369	0.92665	1	-1.71567	0.002759	0.087897	-0.8505	0.653199	0.871646	-1.65473	0.017928	0.121994	-1.23942	0.216306	0.388486	-1.85116	0.00294118	0.0048162
Nephrin family interactions	1.80789	0.013575	0.030642	1.21329	0.202614	0.534291	-0.94431	0.5575	0.907214	-1.20325	0.223022	0.591646	0.849482	0.700489	0.979455	-1.01569	0.423154	0.601789	-1.22831	0.195548	0.401964	0.963965	0.523404	0.796416
Nuclear Receptor transcription pathway	1.61665	0.009732	0.079189	1.03171	0.423251	0.823617	0.829328	0.767661	1	-1.10561	0.341622	0.739077	1.60194	0.007778	0.148503	-1.1675	0.217687	0.427384	-1.41113	0.0530303	0.27196	0.604096	0.994253	1
Nucleotide salvage	-1.39411	0.102377	0.163968	-1.28678	0.12844	0.345961	0.796045	0.751634	1	0.707648	0.879781	0.993508	1.30569	0.14873	0.473747	0.803054	0.763206	0.911733	1.51213	0.0461095	0.230819	-1.2549	0.189295	0.346359
GRB2 events in ERBB2 signaling	0.886192	0.608787	0.702503	-1.29311	0.142202	0.341588	-1.10619	0.290155	0.773778	-1.11316	0.328264	0.728059	0.559951	0.960103	0.998801	-1.07657	0.329897	0.52546	-1.11478	0.323718	0.547767	-0.923999	0.580163	0.803202
Gap junction degradation	1.39106	0.11039	0.179473	-1.91241	0	0.047988	-1.14442	0.304245	0.756377	-0.85904	0.671123	0.976072	1.39146	0.091877	0.380919	-1.00861	0.423372	0.612713	-0.808366	0.706755	0.881372	-0.528658	0.974474	1
NCAM signaling for neurite out-growth	1.46375	0.022277	0.144573	-0.7786	0.941176	0.882931	1.07334	0.338843	0.871409	-0.97724	0.541442	0.885221	1.33029	0.072354	0.446715	-1.07013	0.334071	0.531726	-1.38984	0.044733	0.282345	-0.893301	0.654249	0.831925
p75NTR signals via NF-kB	-0.9305	0.535055	0.686078	-1.68042	0.009346	0.129709	-0.52793	0.994832	1	-0.60645	0.934109	1	0.5218	0.969072	1	-0.80302	0.761431	0.863856	1.38982	0.0961039	0.339078	-0.705483	0.85048	0.980472
CD163 mediating an anti-inflammatory response	1.7285	0.026144	0.048337	-1.21468	0.201987	0.399246	1.02757	0.447735	0.924321	-0.67133	0.883853	1	1.33516	0.138614	0.442603	-0.82884	0.693582	0.835783	-0.600477	0.940663	0.988771	1.36445	0.117647	0.438863
G2/M Checkpoints	-2.55789	0	0	1.30623	0.051095	0.437661	0.973306	0.525114	0.969316	-1.32159	0.034413	0.437587	-1.10113	0.2	0.664882	-0.83611	0.874384	0.828501	-1.12754	0.236559	0.530841	-2.21458	0	7.80423e-05
Toll Like Receptor TLR6:TLR2 Cascade	1.25037	0.100592	0.285035	-1.34244	0	0.298524	1.0046	0.448012	0.926202	-0.88182	0.743616	0.959963	1.25286	0.098765	0.53379	-1.53987	0.006928	0.186462	-0.98956	0.476126	0.69128	-1.0779	0.351171	0.590002
Synthesis of PIPs at the late endosome membrane	0.955986	0.488613	0.604654	0.906022	0.599723	0.943085	-0.75937	0.781022	0.986375	-1.65859	0.009383	0.092856	0.883388	0.61413	0.960803	-1.57263	0.035052	0.168785	-1.32497	0.120339	0.332782	-1.51102	0.0335196	0.100276
Orexin and neuropeptides FF and QRFP bind to their respective receptors	-0.96774	0.502913	0.640053	-0.97633	0.452962	0.656729	0.835582	0.680887	1	-0.8505	0.67036	0.977205	1.17851	0.276109	0.630706	0.890616	0.59144	0.843182	1.39561	0.103275	0.333799	0.721463	0.825444	1
HDL assembly	1.46009	0.08316	0.145183	1.23733	0.2	0.503179	-1.0354	0.384798	0.820479	-0.99326	0.493314	0.868408	1.06302	0.397399	0.78662	0.993996	0.466403	0.732351	-1.11686	0.32737	0.54461	-0.668836	0.862891	0.99769
ADORA2B mediated anti-inflammatory cytokines production	2.18176	0	0.002396	0.988318	0.505855	0.861216	0.804429	0.766063	1	1.42393	0.018349	0.487687	1.69019	0.003382	0.078221	1.49649	0.029038	0.240385	-1.43629	0.0688073	0.253547	-1.12805	0.306351	0.518391
PPARA activates gene expression	1.09895	0.261307	0.424892	1.36417	0.03043	0.378542	1.13086	0.230882	0.801114	-1.38947	0.016293	0.359913	1.4478	0.009146	0.313483	-1.3026	0.052885	0.323463	-1.58497	0.00401606	0.165833	-1.30788	0.0759912	0.280702
HDR through Single Strand Annealing (SSA)	-2.39075	0	1.5e-05	1.06688	0.368669	0.774475	1.12213	0.284526	0.820578	-1.75165	0	0.07129	-1.24428	0.141667	0.499883	-1.23677	0.155056	0.365837	-1.32452	0.101796	0.332882	-1.95466	0	0.00172849
RIP-mediated NFkB activation via ZBP1	1.21123	0.194093	0.323255	-1.28382	0.157407	0.347927	0.797977	0.752613	1	0.791184	0.806931	0.927279	1.0787	0.377721	0.762751	-0.87381	0.636929	0.783963	-1.02506	0.42623	0.653185	-1.59876	0.0136426	0.0516785
Defective Intrinsic Pathway for Apoptosis	-1.07778	0.336237	0.486065	0.587082	0.97867	1	-0.52664	0.994667	1	0.847994	0.722222	0.904664	0.887359	0.628159	0.955193	1.08913	0.330206	0.638158	-1.68656	0.0109546	0.128791	-0.898174	0.62293	0.82573
Downregulation of TGF-beta receptor signaling	1.53024	0.053269	0.11487	-0.93038	0.566327	0.718379	-1.32056	0.108295	0.669033	-1.13359	0.307876	0.691707	-0.79485	0.852113	0.919052	-1.31323	0.136364	0.314174	-0.958827	0.515298	0.723537	-0.778082	0.784516	0.941459
Activation of the mRNA upon binding of the cap-binding complex and eIFs, and subsequent binding to 43S	-2.21509	0	0.000173	1.24982	0.129651	0.497392	0.974873	0.484245	0.966194	-1.01928	0.457844	0.837525	-1.2161	0.083333	0.521072	1.43749	0.027574	0.284832	1.83909	0	0.0453826	-1.10203	0.309859	0.554876
Activation of Matrix Metalloproteinases	0.871213	0.646489	0.72709	-1.21474	0.169492	0.40023	0.607277	0.967632	1	1.23738	0.128571	0.627681	1.43267	0.053613	0.332041	1.46158	0.0394	0.27155	0.988897	0.452196	0.76754	0.982237	0.474654	0.769145
Reactions specific to the complex N-glycan synthesis pathway	-0.69093	0.863118	0.93303	-0.58892	0.954704	0.989303	0.858532	0.661996	1	-1.0137	0.476389	0.842148	-0.90879	0.568421	0.846296	-1.086	0.354582	0.513962	1.43122	0.0884521	0.300665	-0.815374	0.713224	0.910884
Transcriptional Regulation by VENTX	-1.27461	0.144385	0.265305	0.965964	0.525882	0.892982	1.00922	0.434057	0.927778	-1.27008	0.151345	0.499652	0.523372	0.989796	1	-1.28417	0.111359	0.331394	-1.28784	0.111111	0.351578	-1.18279	0.237267	0.446877
AKT phosphorylates targets in the nucleus	1.11003	0.325581	0.413545	0.787626	0.728395	0.986067	0.718138	0.837931	1	-0.50495	0.983849	1	1.36512	0.120879	0.415118	0.803405	0.690647	0.912482	-1.69292	0.0150502	0.131661	0.610445	0.928571	1
Resolution of Abasic Sites (AP sites)	-2.2866	0	4.4e-05	1.56799	0.008403	0.198439	1.1517	0.249221	0.789612	-1.1635	0.261504	0.646988	1.25775	0.14637	0.524691	1.07311	0.35316	0.655948	-1.21583	0.171429	0.420476	-1.87653	0	0.00396158
Butyrate Response Factor 1 (BRF1) binds and destabilizes mRNA	-1.2178	0.196941	0.325086	0.56301	0.970513	0.995802	-0.72397	0.836228	0.997541	-0.793	0.761606	0.996638	-0.77233	0.808036	0.932155	-1.13899	0.274892	0.45898	-0.651544	0.926635	0.974921	-1.3745	0.0980392	0.206735
Evasion by RSV of host interferon responses	-0.73604	0.819343	0.901907	0.520211	0.981156	0.99974	-0.75254	0.813559	0.990964	-1.07765	0.378277	0.780097	0.713499	0.834586	1	-1.06891	0.366667	0.533512	1.06368	0.372032	0.656331	-1.41049	0.0810811	0.179741
Synthesis of GDP-mannose	1.46843	0.084567	0.142859	0.758076	0.797823	0.99958	-1.64429	0.024499	0.488633	0.740583	0.770186	0.971485	0.481194	0.993641	1	0.654842	0.90411	0.983825	-0.897871	0.617597	0.787191	-0.600401	0.953871	1
Regulation of localization of FOXO transcription factors	1.23949	0.19798	0.295692	1.11454	0.3206	0.701788	0.949463	0.517298	0.9772	0.93564	0.53112	0.865551	1.26832	0.18414	0.509045	0.833789	0.659774	0.893671	-2.03301	0	0.0122392	0.993634	0.447531	0.765678
Myoclonic epilepsy of Lafora	0.747177	0.798611	0.87948	1.19832	0.232194	0.560436	-0.7019	0.871264	1	1.04409	0.324818	0.799529	0.835531	0.698061	0.988522	1.2777	0.190763	0.434664	1.36681	0.126794	0.359079	-0.616841	0.938416	1
NR1H2 & NR1H3 regulate gene expression to control bile acid homeostasis	1.30686	0.169133	0.237961	1.59808	0.01676	0.160005	-0.51127	0.990566	1	-1.09181	0.366295	0.763954	1.29117	0.165179	0.486042	-1.08782	0.352697	0.511672	-0.91409	0.568333	0.770016	-0.961654	0.524096	0.751453
Synthesis of Dolichyl-phosphate	1.16685	0.277344	0.363544	1.39208	0.087591	0.342447	-1.1417	0.290094	0.754965	0.988302	0.422741	0.820993	1.07648	0.390169	0.767326	1.15723	0.289628	0.567937	-1.36796	0.110733	0.29584	-1.22041	0.209703	0.39213
mRNA decay by 5' to 3' exoribonuclease	-1.93895	0.001859	0.004137	1.08647	0.345598	0.739449	1.14305	0.284314	0.794556	-1.0815	0.382051	0.773459	-1.58246	0.033333	0.256594	-0.60559	0.940816	0.980112	-1.04269	0.419405	0.636704	-1.48715	0.055325	0.116398
Plasma lipoprotein remodeling	1.4143	0.063736	0.169438	1.1459	0.290557	0.649712	-0.95104	0.506849	0.912673	1.3582	0.082707	0.495272	1.30401	0.12691	0.476103	1.89775	0.00381	0.026089	-0.838746	0.705069	0.855722	-0.891972	0.647208	0.832521
Urea cycle	1.25493	0.185022	0.281218	0.614403	0.935393	1	-0.7012	0.860566	1	1.21631	0.197674	0.638481	1.31611	0.143262	0.460798	1.34854	0.145418	0.357778	-1.33533	0.133791	0.323504	-1.05545	0.397678	0.624452
Synthesis of PIPs at the plasma membrane	1.43421	0.040865	0.15763	-0.68741	0.963964	0.955818	0.7716	0.875946	1	-1.6888	0	0.092189	1.05419	0.406798	0.799401	-2.00437	0	0.01905	-1.23238	0.157061	0.397096	-0.838586	0.745803	0.891106
Syndecan interactions	2.22591	0	0.002492	-1.01984	0.433673	0.612147	-0.77899	0.804569	0.980543	-0.80491	0.771056	0.990673	1.51511	0.021661	0.231517	1.2937	0.130189	0.424962	-1.16564	0.239938	0.482083	1.05234	0.349138	0.720369
PKA-mediated phosphorylation of CREB	1.89481	0.002105	0.019423	1.43697	0.055844	0.290761	0.611179	0.958541	1	-0.93069	0.578492	0.91556	1.46897	0.047088	0.283553	1.40793	0.099415	0.301397	-1.86333	0.00487805	0.0384108	-1.03775	0.412742	0.653347
VLDL clearance	1.33488	0.16408	0.216419	0.710299	0.857367	1	0.749389	0.815552	1	0.822643	0.656051	0.921708	1.51915	0.029542	0.227782	0.815846	0.683367	0.904154	-0.55334	0.957672	0.993635	-1.03587	0.451817	0.652976
TP53 Regulates Transcription of Death Receptors and Ligands	-0.80925	0.730994	0.835504	-1.145	0.227758	0.467074	-0.94071	0.532374	0.909531	-1.03609	0.435419	0.821545	0.861153	0.651656	0.968666	-0.79371	0.730223	0.870664	1.19548	0.217494	0.538067	1.06629	0.357367	0.695566
The role of Nef in HIV-1 replication and disease pathogenesis	-1.17827	0.235081	0.364872	-1.66434	0.005988	0.130981	-1.47366	0.044444	0.605812	-1.92058	0	0.018936	-1.25554	0.113208	0.493696	-1.34104	0.1	0.300788	1.20325	0.214076	0.531745	-1.18175	0.253947	0.447971
GP1b-IX-V activation signalling	1.52112	0.066806	0.119234	-1.03688	0.358025	0.586554	0.747974	0.784247	1	-0.79305	0.74677	0.997408	1.2595	0.16989	0.52171	-1.27848	0.184211	0.329255	1.10977	0.338583	0.606232	-1.28481	0.181568	0.309238
RNA Polymerase II Transcription Initiation And Promoter Clearance	-0.92913	0.566434	0.682677	1.30823	0.092571	0.434651	1.36527	0.083607	0.483894	-0.80911	0.751406	0.987184	1.32312	0.089305	0.449402	0.995804	0.461825	0.730842	-1.5349	0.0163934	0.186457	-1.38386	0.0502994	0.197323
RUNX3 regulates YAP1-mediated transcription	1.6391	0.041958	0.071666	-1.11087	0.298413	0.500308	-0.95283	0.487805	0.910726	0.951206	0.501818	0.847771	1.11646	0.331871	0.719846	0.543462	0.976395	0.997031	-1.09306	0.350671	0.581723	1.36443	0.127841	0.434404
Fructose metabolism	1.05151	0.370902	0.479981	1.15712	0.297256	0.632963	-1.10768	0.323944	0.780118	0.984437	0.455738	0.825165	0.831329	0.701201	0.989121	1.21993	0.236295	0.501544	-1.06795	0.418089	0.612677	0.771874	0.770308	0.996218
Prolonged ERK activation events	1.53096	0.045767	0.114972	-0.95969	0.508696	0.682509	-1.50717	0.053922	0.601203	-1.08903	0.372032	0.767076	-0.90119	0.6125	0.847933	-1.83516	0.012448	0.052203	-0.91546	0.600671	0.769987	0.597254	0.972414	1
FLT3 signaling in disease	-0.93343	0.550749	0.686427	-1.2017	0.15625	0.40631	-1.30006	0.125313	0.691159	-1.34482	0.10119	0.40853	0.879086	0.653983	0.964058	-2.01449	0	0.017531	1.16232	0.24282	0.54153	-1.36001	0.0826873	0.221805
Mitochondrial translation initiation	1.40633	0.032581	0.172766	2.35403	0	0	1.56011	0.003067	0.333922	2.36836	0	0.002757	2.0564	0	0.000125	2.84254	0	0	-1.39598	0.0428769	0.28387	-1.61009	0.00225734	0.0472769
Sodium/Proton exchangers	-1.11135	0.3407	0.443888	0.910146	0.607542	0.941943	0.949908	0.522613	0.977499	-1.45203	0.056657	0.271162	0.743796	0.796562	1	-1.27185	0.189753	0.330814	1.12154	0.319249	0.600505	-0.766865	0.785605	0.946213
Signaling by the B Cell Receptor (BCR)	-1.29208	0.060656	0.246618	0.589629	0.995829	1	-0.81892	0.885886	0.967386	-1.39128	0.01636	0.358109	0.654164	0.968303	1	-1.39707	0.020833	0.257865	1.3846	0.0211268	0.345851	-1.70396	0	0.0210776
Iron uptake and transport	1.71928	0	0.050257	-1.20583	0.151515	0.401905	-1.38298	0.043228	0.622463	0.806404	0.836066	0.926462	0.99868	0.476718	0.871314	-1.06179	0.361656	0.542462	0.923496	0.616715	0.822618	0.668181	0.993377	1
L13a-mediated translational silencing of Ceruloplasmin expression	-3.14856	0	0	1.42213	0.016598	0.297249	1.48704	0.012384	0.370244	-0.9384	0.630769	0.916094	-1.82687	0	0.104049	2.07799	0	0.003942	2.33308	0	0.000305146	-1.17235	0.212389	0.4612
Regulation of RAS by GAPs	-0.87167	0.680672	0.761198	1.0855	0.351322	0.739821	-1.00883	0.442623	0.840244	-0.72228	0.915433	1	0.716598	0.910352	1	-0.92018	0.587156	0.723513	-0.963968	0.530827	0.71904	-1.8025	0	0.00788079
RNA Polymerase III Transcription Initiation From Type 3 Promoter	0.830886	0.755708	0.786049	1.2564	0.172202	0.493153	0.88331	0.612479	1	1.16316	0.222973	0.695274	1.25266	0.162515	0.531979	1.21908	0.172608	0.501771	-1.47644	0.0591806	0.218603	-0.92681	0.574873	0.801677
Chemokine receptors bind chemokines	-1.94277	0	0.003961	-2.61329	0	0	1.01245	0.416933	0.926534	-1.56551	0.005429	0.152073	0.554281	0.99235	0.998846	-1.44449	0.015837	0.242383	2.30995	0	0.000277405	-0.767669	0.850588	0.945806
Transcriptional Regulation by TP53	-1.82468	0	0.011831	1.20843	0.044088	0.544553	1.34978	0.004021	0.509304	-1.30607	0.006	0.457071	1.16401	0.093	0.652321	-1.12731	0.131805	0.46865	-1.39752	0.00480769	0.282859	-1.82451	0	0.00636207
Signaling by FGFR	-1.11475	0.255068	0.440446	0.768018	0.854995	0.996479	0.844437	0.793157	1	-0.79648	0.82206	0.996213	1.08563	0.356768	0.754274	1.11419	0.264505	0.617228	-1.45911	0.0180556	0.23533	-1.1117	0.298889	0.545224
Protein-protein interactions at synapses	1.49255	0.012376	0.130449	0.825957	0.785638	0.979893	-0.8961	0.696532	0.917423	-1.16879	0.219235	0.641256	1.35609	0.037461	0.422492	-1.38636	0.038835	0.268066	0.828307	0.846715	0.941211	-0.757358	0.876957	0.948909
Signaling by PTK6	1.16309	0.211268	0.362934	-1.74344	0	0.093668	0.705868	0.944969	1	-0.93342	0.606949	0.920482	0.962295	0.553728	0.904579	-1.21528	0.172414	0.382506	-1.25961	0.13154	0.372925	-0.992518	0.483557	0.710802
TCR signaling	-1.86994	0	0.008153	-0.81516	0.930233	0.849072	0.711288	0.966309	1	-1.47433	0.004077	0.235496	0.609471	0.979695	1	-1.4731	0.009685	0.223	1.5187	0	0.226031	-1.77785	0	0.0104517
Activation of the phototransduction cascade	-0.66907	0.856874	0.948792	0.710743	0.839557	1	0.487174	0.996604	1	-0.69038	0.839523	1	0.646653	0.914651	1	-0.64181	0.893224	0.967005	1.06318	0.361809	0.651605	0.892501	0.579882	0.87603
Regulation of TP53 Expression and Degradation	-1.82317	0.003373	0.011902	0.724649	0.881797	1	1.029	0.41206	0.921491	-1.40277	0.04822	0.343567	0.910069	0.617411	0.948029	-1.19037	0.198198	0.404982	0.750802	0.884298	0.972901	-1.38386	0.0699746	0.196969
Neurotoxicity of clostridium toxins	-0.76083	0.754613	0.883751	1.00729	0.47427	0.850555	-1.01315	0.428571	0.836054	-0.69376	0.865591	1	0.878445	0.639889	0.96271	1.12273	0.302231	0.600643	1.32153	0.142145	0.409913	-0.888809	0.615721	0.837307
Inhibition of Signaling by Overexpressed EGFR	1.42845	0.094	0.160951	-1.86937	0.013652	0.060341	-1.86499	0.010256	0.199035	-1.19288	0.249296	0.609598	-1.50358	0.078014	0.301719	-0.7054	0.827869	0.942624	-1.29339	0.177258	0.34714	1.82662	0.00280899	0.210195
Cell recruitment (pro-inflammatory response)	0.948587	0.505593	0.613562	-2.41969	0	0.000604	1.20628	0.226073	0.731156	-0.8572	0.692951	0.973388	1.00407	0.484597	0.868835	-1.53002	0.035088	0.192932	0.930612	0.560976	0.8186	-0.75008	0.822686	0.953842
Signaling by AXIN mutants	1.1636	0.250549	0.365477	0.621116	0.932692	1	-1.14639	0.283619	0.759914	-1.35849	0.110256	0.401836	0.578478	0.960988	1	-1.38023	0.108559	0.270791	-1.37136	0.104762	0.292596	-1.3383	0.123783	0.240977
Branched-chain amino acid catabolism	2.41063	0	0.000269	2.06839	0	0.000503	1.42794	0.080617	0.400918	1.14393	0.239766	0.703131	2.13674	0	0	1.99662	0	0.009847	-1.90361	0.00154799	0.0348898	-1.24853	0.195767	0.354701
Rap1 signalling	0.885486	0.639004	0.703154	0.76779	0.768627	0.994761	-0.7343	0.837209	0.996282	-1.18908	0.241245	0.61471	1.06765	0.387648	0.780314	-1.06401	0.373281	0.540695	1.6165	0.0342298	0.148792	-1.29194	0.146006	0.300021
Negative regulation of NOTCH4 signaling	1.41443	0.037129	0.169675	1.42764	0.039548	0.290465	-1.22478	0.142857	0.716682	1.14196	0.166667	0.691525	0.959853	0.541353	0.908804	1.36371	0.075439	0.356475	-0.9785	0.490991	0.701648	-1.58611	0.0059312	0.0562811
Heme signaling	1.10996	0.296552	0.413179	-1.02408	0.380597	0.607716	0.853712	0.716561	1	-1.64468	0.002203	0.099128	1.09017	0.358916	0.748889	-2.28502	0	0.001936	-1.13685	0.266055	0.520299	-1.06288	0.375931	0.612351
APC-Cdc20 mediated degradation of Nek2A	-2.14657	0	0.000441	1.06879	0.397022	0.771423	0.839872	0.740678	1	-0.86149	0.668258	0.976749	-1.50734	0.027211	0.307012	0.77456	0.804924	0.929949	0.805278	0.779614	0.941257	-1.64747	0.00774194	0.0354734
RHO GTPases Activate ROCKs	1.93643	0.004454	0.015681	-1.64894	0.017316	0.138788	-0.86894	0.641975	0.939802	-0.61167	0.941606	1	1.0442	0.414842	0.815578	-1.15472	0.267544	0.438445	-1.041	0.391975	0.636852	1.00203	0.414545	0.761544
RHOJ GTPase cycle	1.78281	0.002342	0.036555	-1.0185	0.447619	0.612638	0.85895	0.710863	1	-1.05222	0.41783	0.800419	1.36427	0.054466	0.416104	-1.51795	0.019231	0.198005	-1.19684	0.189759	0.440102	-1.26216	0.140811	0.338408
Synthesis of Ketone Bodies	1.51222	0.077551	0.12272	1.5468	0.034483	0.215104	0.635749	0.930582	1	0.694956	0.870445	0.991276	1.43159	0.065734	0.331638	1.53378	0.05383	0.211542	-1.43896	0.0707071	0.251539	-0.471299	0.99115	1
LDL remodeling	1.17611	0.297645	0.356755				-0.85805	0.637717	0.939809				0.914281	0.608025	0.942979				0	0	0	1.71115	0.0302198	0.204115
Attachment of GPI anchor to uPAR	1.3404	0.144958	0.212723	1.10688	0.343373	0.717006	1.09422	0.347594	0.862886	-0.621	0.928671	1	1.32827	0.115616	0.451297	0.952352	0.501027	0.780489	0.704347	0.852535	0.989857	0.67887	0.871429	1
Response to metal ions	1.50789	0.07384	0.124315	-2.55183	0	0	-2.16039	0	0.058571	1.61432	0.035874	0.299595	-1.97505	0.007874	0.051147	-0.86869	0.628571	0.790837	1.22911	0.193467	0.501097	1.67593	0.0375	0.222009
APOBEC3G mediated resistance to HIV-1 infection	-1.99505	0	0.002437	-0.74992	0.748649	0.912343	0.915432	0.597198	0.996099	-0.75274	0.785047	1	-1.56435	0.066667	0.26378	0.899202	0.591376	0.838248	0.697333	0.84	0.989966	-1.29537	0.136218	0.296067
FGFR1c ligand binding and activation	1.74444	0.010616	0.043671	0.850642	0.654545	0.974062	-1.42078	0.094203	0.616333	1.21889	0.185328	0.636574	-1.36484	0.114286	0.371887	0.731806	0.807018	0.952736	-1.4114	0.084048	0.27229	1.34018	0.132013	0.448541
Cell junction organization	1.89196	0	0.019823	-1.12258	0.2	0.485716	-1.0252	0.376471	0.824353	-0.64299	0.974333	1	1.09274	0.313464	0.747267	0.895012	0.698305	0.840529	-1.47223	0.0148048	0.221806	0.936015	0.571429	0.822641
Transport of inorganic cations/anions and amino acids/oligopeptides	-0.87349	0.731667	0.75985	-1.33513	0	0.304631	-0.8876	0.742515	0.924559	-0.8127	0.821391	0.991282	0.877207	0.734164	0.96337	-0.96551	0.542793	0.672721	0.930221	0.642105	0.817645	-0.704527	0.941307	0.980816
Protein localization	2.15186	0	0.00302	1.93651	0	0.004024	1.15023	0.185612	0.789946	2.12217	0	0.025224	1.88534	0	0.007472	2.29417	0	0.00031	-1.55659	0.00133333	0.176285	-0.878457	0.720085	0.846619
Retrograde transport at the Trans-Golgi-Network	1.81451	0.007557	0.029359	1.00844	0.472222	0.848732	-1.76963	0	0.373683	-1.68417	0.002188	0.087865	1.18097	0.236842	0.626269	-1.99913	0	0.018913	-1.33804	0.0784024	0.324556	-1.09517	0.3269	0.565507
Processing of Capped Intron-Containing Pre-mRNA	-2.87854	0	0	1.40974	0.003015	0.31622	2.02613	0	0.026631	-1.08257	0.276276	0.77233	0.95228	0.629	0.917182	-0.99619	0.46	0.632297	-2.2025	0	0.0032128	-2.56869	0	0
RUNX1 regulates expression of components of tight junctions	1.09616	0.378495	0.427108	-1.01679	0.413889	0.613791	-0.89647	0.6	0.920847	1.01973	0.399425	0.825461	-0.8644	0.577904	0.872946	1.15439	0.282353	0.569627	-0.669603	0.876122	0.971819	0.809582	0.68144	0.985537
MAP3K8 (TPL2)-dependent MAPK1/3 activation	1.12818	0.287912	0.393501	-0.96949	0.476415	0.669026	-0.54753	0.985748	1	-0.61482	0.940051	1	0.605587	0.932398	1	-1.5096	0.041339	0.199593	0.940361	0.514667	0.805658	0.75111	0.788732	0.993108
Dual incision in TC-NER	-1.50349	0.027444	0.097574	1.45917	0.014333	0.279515	0.871183	0.718153	1	-1.074	0.384533	0.781793	1.14884	0.273396	0.685369	0.931079	0.564982	0.801509	-1.23473	0.137574	0.395117	-1.78098	0	0.0100487
NR1H2 & NR1H3 regulate gene expression linked to gluconeogenesis	1.59536	0.019068	0.088187	1.47332	0.047184	0.276465	0.789299	0.772563	1	0.919532	0.517906	0.893268	1.33592	0.127559	0.442939	1.2433	0.215116	0.468064	-1.47919	0.0418848	0.21946	0.945983	0.486911	0.822939
Peptide hormone metabolism	1.02047	0.4	0.516305	0.788777	0.832094	0.99049	-0.94708	0.552561	0.909048	-1.01855	0.460084	0.837571	1.13678	0.271488	0.699961	-0.86137	0.752809	0.799356	0.999475	0.462783	0.751698	-0.874043	0.705747	0.848784
ESR-mediated signaling	1.10114	0.246459	0.42314	-1.12172	0.190476	0.486081	0.912167	0.659794	1	-1.3033	0.030334	0.460618	1.21473	0.097782	0.570936	-1.59947	0	0.155094	-1.50437	0.00659631	0.208783	-1.4682	0.00631579	0.13074
Vpu mediated degradation of CD4	1.04685	0.362283	0.483465	1.23517	0.169725	0.50077	-1.20371	0.17	0.730536	0.681028	0.972603	0.987758	0.74242	0.857918	1	1.14457	0.229358	0.580366	-0.83163	0.74924	0.858206	-1.60641	0.00476191	0.048561
Late endosomal microautophagy	1.37572	0.069767	0.190168	-1.09715	0.27933	0.511834	-0.59859	0.981333	1	0.805475	0.779412	0.925778	1.18928	0.224158	0.612629	0.800738	0.78	0.91152	-1.30706	0.112324	0.343465	-1.03691	0.409091	0.653225
Regulation of IFNG signaling	-0.88515	0.595707	0.749456	-1.6655	0.032389	0.131164	-0.7963	0.709677	0.980137	-1.13607	0.316327	0.687146	-0.5433	0.996063	0.990157	-1.70982	0.016701	0.092298	1.31482	0.138021	0.418117	-0.86726	0.65368	0.8558
InlA-mediated entry of Listeria monocytogenes into host cells	-1.12779	0.305455	0.424099	-0.84198	0.677903	0.812462	0.935716	0.547297	0.984841	-0.96983	0.503989	0.889996	0.63547	0.919771	1	-0.93636	0.538012	0.711891	1.4245	0.108173	0.302536	-1.15932	0.282828	0.48284
Dectin-2 family	-1.15997	0.248619	0.389838	-2.20978	0	0.007141	0.833933	0.707563	1	-1.58335	0.013621	0.141559	-1.06227	0.378882	0.691445	-1.59853	0.014	0.154258	2.08153	0	0.00673698	1.09334	0.303279	0.682272
Toll Like Receptor 9 (TLR9) Cascade	1.30289	0.081301	0.241722	-1.18063	0.131579	0.426712	0.930333	0.580247	0.983941	-0.92012	0.670443	0.925593	1.18908	0.165128	0.612128	-1.45524	0.022779	0.236851	-1.24151	0.0995851	0.386533	-1.00271	0.478212	0.704261
Post-translational protein phosphorylation	1.87404	0	0.021796	-1.41489	0	0.264681	-0.88018	0.747826	0.926958	0.794773	0.969697	0.923194	1.31047	0.062822	0.46556	1.18769	0.182283	0.540138	-1.28739	0.0784314	0.350995	0.993902	0.455696	0.771073
Regulation of RUNX2 expression and activity	1.34298	0.064838	0.210761	1.37416	0.043478	0.36337	-0.97657	0.516216	0.87546	0.782103	0.958333	0.92906	0.993806	0.495248	0.875756	1.11064	0.261566	0.616041	-1.19538	0.173977	0.441699	-1.60403	0.00344432	0.0493641
Fertilization	-0.76009	0.792517	0.882446	0.760156	0.803896	0.998571	1.46215	0.044828	0.370675	-0.59443	0.95599	1	1.09433	0.364676	0.745472	0.956217	0.518939	0.772714	1.07465	0.366048	0.648885	1.07001	0.34127	0.69206
Defective GALNT12 causes CRCS1	-1.7818	0.00566	0.016626	-1.36821	0.071429	0.290117	-0.77242	0.801887	0.980673	-1.23234	0.187423	0.546921	-1.538	0.044444	0.275117	-1.04902	0.380855	0.555202	1.8168	0.00773196	0.051497	1.09093	0.304029	0.681802
Resolution of D-Loop Structures	-2.53088	0	0	1.27092	0.145369	0.481186	1.39044	0.079339	0.463667	-1.51239	0.022753	0.19727	-1.17846	0.206107	0.556591	-0.75611	0.829885	0.901872	-1.45013	0.0621118	0.242273	-1.98188	0	0.00137017
Amyloid fiber formation	-0.78208	0.833055	0.870589	-1.63408	0	0.146105	-1.19562	0.163889	0.741232	-1.0122	0.469546	0.842501	-1.11874	0.217949	0.657419	-0.94052	0.582969	0.706821	1.19501	0.158358	0.536863	-0.806684	0.780401	0.917963
Ubiquitin-dependent degradation of Cyclin D	1.1151	0.269608	0.407344	1.29534	0.113402	0.455278	-1.14998	0.238961	0.774252	0.71836	0.986111	0.98477	0.785978	0.818381	0.997477	1.09179	0.3	0.636232	-0.912419	0.615385	0.770581	-1.77922	0.00118203	0.0102465
Regulation of activated PAK-2p34 by proteasome mediated degradation	1.05606	0.345238	0.473556	1.24381	0.150289	0.498903	-1.23143	0.143223	0.704358	0.670062	0.961039	0.987225	0.708869	0.884783	1	1.01543	0.420578	0.723319	0.961629	0.539773	0.790401	-1.81331	0	0.00708686
Sensing of DNA Double Strand Breaks	-1.19717	0.235294	0.348977	-0.94886	0.492795	0.696223	0.79258	0.762923	1	-1.19874	0.237189	0.600333	-0.85009	0.601744	0.867542	-1.09736	0.367769	0.500814	-1.22026	0.228374	0.415717	-1.49757	0.0376766	0.109389
Cross-presentation of particulate exogenous antigens (phagosomes)	1.4439	0.101053	0.151733	-1.78253	0.016667	0.086164	-0.84523	0.67581	0.947425	-1.33767	0.142857	0.415712	0.515224	0.977337	1	-1.65501	0.022822	0.122731	1.18675	0.241895	0.53973	1.29814	0.166163	0.48939
Nef Mediated CD4 Down-regulation	1.07628	0.349892	0.44995	-0.7728	0.755034	0.891033	-1.4989	0.069378	0.592508	-1.506	0.052917	0.203507	-0.83484	0.690972	0.876137	0.655122	0.919255	0.98495	-0.934256	0.538843	0.748644	0.592847	0.964392	1
DNA Damage/Telomere Stress Induced Senescence	-2.19937	0	0.000202	0.6988	0.881563	1	1.72488	0.003436	0.143349	-1.08855	0.3539	0.766463	1.07946	0.373081	0.761484	-0.58985	0.974895	0.983845	-1.63142	0.0168196	0.152327	-2.04378	0	0.000507275
TGF-beta receptor signaling activates SMADs	2.00357	0	0.009019	-1.54115	0.016393	0.191279	-1.53639	0.012953	0.556069	-1.03464	0.448505	0.818628	-0.75514	0.935897	0.944814	-1.57834	0.014799	0.164708	-1.21617	0.190691	0.420438	1.31757	0.0842697	0.464543
Synthesis of (16-20)-hydroxyeicosatetraenoic acids (HETE)	-1.0524	0.382576	0.511032	0.637193	0.920561	1	0.928486	0.574913	0.982948	-0.5525	0.970914	1	0.959385	0.54321	0.909053	0.846621	0.628099	0.880662	1.4004	0.101562	0.332594	-0.502609	0.983533	1
Depolymerization of the Nuclear Lamina	-1.50601	0.04927	0.096263	0.836553	0.681997	0.975631	0.855454	0.665041	1	-1.45232	0.055487	0.271881	1.29871	0.147327	0.484533	-1.08403	0.342159	0.51662	0.569004	0.981283	0.993352	-1.49646	0.0463768	0.109612
snRNP Assembly	-2.42001	0	8.1e-06	1.12628	0.292655	0.677943	1.40189	0.04894	0.43613	-1.50898	0.015351	0.198998	0.805686	0.788483	0.988014	-1.15748	0.216401	0.437368	-0.769957	0.849415	0.917192	-2.11259	0	0.000198499
Signaling by FGFR1	1.82689	0.002387	0.027106	-0.87588	0.712	0.778126	-1.19554	0.175182	0.738503	-1.04317	0.408743	0.813239	0.95379	0.547645	0.91525	-1.17391	0.198178	0.420983	-1.20503	0.169096	0.43504	-0.807606	0.77524	0.918601
Amino Acid conjugation	1.17207	0.272165	0.359629	1.25839	0.177068	0.488496	0.738618	0.822262	1	0.839822	0.689781	0.91495	-0.55434	0.975694	0.993391	1.4585	0.08142	0.267331	-0.896813	0.617284	0.785748	0.552173	0.984	1
RUNX3 Regulates Immune Response and Cell Migration	-2.01239	0	0.00207	-1.62575	0.056604	0.151776	0.814516	0.71529	1	-1.55833	0.021802	0.158952	-1.57718	0.046512	0.260413	-1.31211	0.17341	0.313957	1.96808	0	0.0173746	-1.33206	0.130898	0.249806
TP53 Regulates Transcription of Genes Involved in G1 Cell Cycle Arrest	-1.81208	0.003731	0.013011	1.07961	0.36828	0.754945	0.828158	0.70068	1	-0.61937	0.911392	1	0.639579	0.92887	1	1.03123	0.392045	0.701626	-0.899045	0.603618	0.78762	-1.65066	0.00987306	0.0345869
Regulation of TP53 Activity through Association with Co-factors	-0.94042	0.539623	0.675192	1.18696	0.256831	0.583881	0.689286	0.887324	1	-0.92835	0.566265	0.916459	1.26192	0.176393	0.518789	1.24369	0.198444	0.468912	-0.986226	0.4699	0.695161	-0.733632	0.798551	0.96588
Transport of bile salts and organic acids, metal ions and amine compounds	1.36309	0.056266	0.19835	-1.59659	0	0.165304	-1.00743	0.446281	0.840891	-1.02889	0.435282	0.825225	1.09901	0.31679	0.738483	-1.29187	0.054054	0.324267	1.07351	0.319355	0.647693	1.12024	0.246154	0.656608
Transcriptional Regulation by E2F6	-2.52554	0	0	0.94354	0.55633	0.907038	1.5184	0.035473	0.349658	-1.34092	0.105991	0.412706	-1.05495	0.392308	0.694488	-1.28431	0.12311	0.331841	-1.00223	0.456086	0.684358	-1.78573	0.002574	0.00942744
Defective EXT2 causes exostoses 2	1.3699	0.094382	0.193474	0.791402	0.762803	0.991527	0.840956	0.679245	1	1.03497	0.378378	0.803014	0.92584	0.581818	0.939878	1.59849	0.031022	0.170462	-1.31996	0.130363	0.335077	0.867753	0.628352	0.907548
Truncations of AMER1 destabilize the destruction complex	1.1636	0.250549	0.365477	0.621116	0.932692	1	-1.14639	0.283619	0.759914	-1.35849	0.110256	0.401836	0.578478	0.960988	1	-1.38023	0.108559	0.270791	-1.37136	0.104762	0.292596	-1.3383	0.123783	0.240977
Disorders of Developmental Biology	-1.07717	0.360558	0.483768	0.925847	0.576455	0.919623	0.91025	0.559122	0.999693	-0.99121	0.496042	0.867225	1.27627	0.179452	0.499447	0.767425	0.773585	0.930065	0.644819	0.908629	0.975342	-1.41836	0.0800562	0.171647
Infection with Mycobacterium tuberculosis	-0.81534	0.737794	0.827583	-1.49183	0.02994	0.220344	-1.01236	0.421836	0.832902	-0.98648	0.512456	0.877115	0.865652	0.672577	0.964983	-1.13125	0.280808	0.465811	1.30433	0.149296	0.433844	-1.4047	0.0611183	0.18425
mRNA Editing: C to U Conversion	-1.35062	0.137097	0.198464	-1.17441	0.239394	0.433952	1.25171	0.208633	0.683816	-1.75291	0.001477	0.07239	-0.64511	0.896936	0.971777	-1.13187	0.323232	0.465218	0.782895	0.716981	0.950124	-1.12604	0.327273	0.520519
CTNNB1 S33 mutants aren't phosphorylated	1.12944	0.280973	0.392462	-0.68504	0.906977	0.949261	-0.79531	0.744949	0.97395	-1.21368	0.236111	0.571812	0.784007	0.77356	0.992226	-1.3322	0.150943	0.298344	-1.39279	0.0912	0.281115	-1.33896	0.132128	0.242779
Vitamin B5 (pantothenate) metabolism	1.19979	0.217002	0.334067	1.43797	0.064103	0.293294	0.866052	0.644781	1	-0.6145	0.938331	1	1.23525	0.20202	0.540239	0.943071	0.534553	0.795736	-1.39319	0.0811639	0.285321	-0.781154	0.764468	0.939007
RNA Polymerase III Transcription Initiation	-0.57379	0.98574	0.980438	1.51362	0.01907	0.227414	1.08731	0.333333	0.878102	0.952394	0.524752	0.853707	1.42525	0.035469	0.340585	1.34811	0.100733	0.356901	-1.5189	0.0253353	0.201608	-1.28864	0.137546	0.305062
Noncanonical activation of NOTCH3	1.49328	0.080169	0.130526	1.04884	0.424779	0.80316	0.949962	0.530988	0.978997	1.05022	0.381119	0.793175	1.45245	0.059155	0.309187	1.308	0.173913	0.405487	-1.72163	0.00986842	0.128575	-0.612428	0.93553	1
Neuronal System	1.42645	0	0.162143	-0.93224	1	0.716589	0.767781	0.985411	1	-1.0113	0.467	0.843948	1.18832	0.05	0.613428	-1.27117	0.018519	0.33126	0.988653	0.52	0.766123	-0.879702	0.813065	0.844955
Abacavir ADME	1.20871	0.237991	0.326027	1.26912	0.179562	0.480752	1.27143	0.174359	0.650147	0.830667	0.691176	0.921045	1.51832	0.034632	0.228065	0.549411	0.963532	0.996836	-0.810115	0.719864	0.880743	-0.791866	0.75	0.930009
Integrin cell surface interactions	1.69161	0.002519	0.056675	-1.44284	0.015625	0.247797	1.05361	0.358779	0.883995	-0.82665	0.785489	0.985403	1.44138	0.016701	0.3242	1.49483	0.014414	0.241098	0.77024	0.909091	0.959062	0.847891	0.8125	0.923378
Synthesis And Processing Of GAG, GAGPOL Polyproteins	1.16196	0.253796	0.362329	0.637024	0.923695	1	-0.99418	0.461176	0.846409	0.907316	0.576	0.882192	0.851374	0.674355	0.976788	1.41741	0.071721	0.296653	1.10422	0.315545	0.609631	-0.559945	0.962697	1
Proton-coupled monocarboxylate transport	1.55142	0.04888	0.107517	0.673513	0.900459	1	0.834777	0.673179	1	1.2031	0.2375	0.644846	1.43587	0.06184	0.329656	-0.77813	0.750476	0.88501	-0.530754	0.968439	0.994877	-1.14067	0.324655	0.50143
Hedgehog 'off' state	1.59955	0	0.086491	1.12115	0.271474	0.688321	-1.08049	0.277143	0.773815	-0.76201	0.904615	1	1.12367	0.26386	0.715572	-1.03701	0.369305	0.570528	-1.34019	0.0429958	0.323362	-1.38475	0.0271739	0.198326
Synthesis of PIPs at the ER membrane	-1.12183	0.292929	0.432921	1.12912	0.324117	0.675861	-0.81248	0.671296	0.971832	-1.16231	0.296296	0.647502	-1.07281	0.381089	0.68937	-0.78712	0.751938	0.877543	-1.07153	0.4	0.606879	-1.4257	0.0649351	0.165932
Defects of contact activation system (CAS) and kallikrein/kinin system (KKS)	1.56137	0.042596	0.103639	0.517589	0.990679	0.999404	-1.16241	0.253521	0.7677	1.32885	0.105769	0.542752	0.875716	0.6457	0.964566	0.97163	0.497099	0.754381	-0.991466	0.490998	0.69073	-0.970569	0.524544	0.73677
Phospholipid metabolism	1.81664	0	0.028983	1.13125	0.207452	0.674686	-0.95622	0.573826	0.909024	-1.24752	0.053266	0.520939	1.36243	0.007028	0.420207	-1.31084	0.015625	0.313949	-1.0173	0.422446	0.665373	-0.900967	0.726708	0.825067
DDX58/IFIH1-mediated induction of interferon-alpha/beta	-1.22651	0.165275	0.317256	0.748754	0.874728	1	0.552268	0.995114	1	-1.17009	0.220711	0.641596	0.636536	0.954936	1	-1.47768	0.022173	0.21844	-1.19026	0.170423	0.447497	-1.44576	0.0211268	0.149436
Abortive elongation of HIV-1 transcript in the absence of Tat	-1.48281	0.051095	0.107755	1.54368	0.022727	0.218884	1.27746	0.166667	0.643489	1.47121	0.06135	0.438858	1.35542	0.094431	0.422976	1.96627	0	0.013544	-1.26364	0.174326	0.371721	-1.60974	0.0184697	0.0472692
Protein ubiquitination	-1.17343	0.226016	0.371797	0.895802	0.669989	0.950867	1.17737	0.199681	0.752049	-0.7609	0.849138	1	1.34413	0.056806	0.422981	-0.9714	0.512146	0.667194	-1.4962	0.0190616	0.215091	-1.54962	0.00696864	0.0743986
E2F-enabled inhibition of pre-replication complex formation	-1.99592	0.001938	0.00244	1.48121	0.035613	0.269831	1.54869	0.027211	0.345878	-1.28903	0.153951	0.475605	0.765954	0.77459	1	-0.6851	0.861635	0.950126	-0.618115	0.919795	0.985083	-1.46992	0.0469484	0.129564
GPCR ligand binding	1.0585	0.270358	0.471398	-1	1	0.624832	-1.13385	0.099526	0.75598	-1.12356	0.138	0.709569	0.894379	0.809	0.958674	-0.84267	0.958457	0.821259	2.04535	0	0.0094692	1.36366	0	0.431401
Pre-NOTCH Processing in Golgi	1.77024	0.00655	0.039038	1.16457	0.247754	0.617055	0.789761	0.755556	1	-0.75167	0.78402	1	1.25246	0.199488	0.530266	1.21267	0.237255	0.506091	-0.964311	0.509346	0.719818	0.779391	0.825784	0.994796
Epigenetic regulation of gene expression	-2.03709	0	0.001598	1.53364	0.00104	0.228124	1.58359	0.004608	0.302612	-1.58334	0	0.140362	1.11539	0.270133	0.718784	-1.43517	0.021028	0.239883	-1.67329	0	0.130693	-2.24317	0	4.41109e-05
SHC-mediated cascade:FGFR1	1.5554	0.041126	0.105401	0.989529	0.470968	0.862972	-1.53518	0.032787	0.550362	-1.04312	0.437736	0.81232	-0.84279	0.681159	0.867742	-0.87538	0.639175	0.782464	-1.03271	0.424242	0.646296	-0.759218	0.810345	0.948469
LGI-ADAM interactions	0.748832	0.791304	0.881375	0.658374	0.889785	1	-0.9122	0.574572	0.929868	-0.76372	0.770535	1	-0.84409	0.666667	0.869928	-0.90381	0.585714	0.741983	-0.736178	0.810985	0.944838	-0.793237	0.745351	0.928508
Base Excision Repair	-2.36435	0	2.14e-05	1.56577	0.009143	0.200146	1.47497	0.02473	0.371707	-1.01277	0.442117	0.842861	1.42073	0.048152	0.343533	1.20564	0.187732	0.51572	-1.40313	0.045388	0.276548	-2.01373	0	0.000927942
CDK-mediated phosphorylation and removal of Cdc6	-1.2975	0.105442	0.241293	1.22351	0.156114	0.516519	-0.84399	0.801567	0.944642	-0.48779	1	1	0.601469	0.977918	1	1.03126	0.419929	0.70313	-0.913159	0.626292	0.771161	-1.91386	0	0.00255943
SLBP Dependent Processing of Replication-Dependent Histone Pre-mRNAs	-1.94969	0.003788	0.003737	-0.93669	0.505263	0.713283	0.868379	0.631134	1	-1.01416	0.46978	0.842916	-1.76219	0.021661	0.145645	-1.35625	0.138075	0.287483	1.27695	0.177616	0.451552	-1.36447	0.115274	0.216067
Removal of the Flap Intermediate	-2.35008	0	2.06e-05	1.5243	0.024548	0.219943	1.2473	0.194737	0.693889	-1.69514	0.00129	0.090368	0.687718	0.877984	1	-0.71092	0.853175	0.941923	-0.943209	0.524834	0.739532	-1.83956	0.00144928	0.00558853
Regulation of MITF-M-dependent genes involved in pigmentation	-1.36755	0.082759	0.185657	1.00929	0.474795	0.851496	1.3837	0.063725	0.46961	-1.32081	0.114383	0.438673	1.72294	0.002323	0.060569	-1.11123	0.285115	0.484933	-1.41009	0.0625	0.272952	-1.76951	0	0.0111911
Purinergic signaling in leishmaniasis infection	0.948587	0.505593	0.613562	-2.41969	0	0.000604	1.20628	0.226073	0.731156	-0.8572	0.692951	0.973388	1.00407	0.484597	0.868835	-1.53002	0.035088	0.192932	0.930612	0.560976	0.8186	-0.75008	0.822686	0.953842
GABA synthesis, release, reuptake and degradation	-0.63215	0.919776	0.965648	0.61245	0.944233	1	-0.86365	0.626263	0.94228	0.660236	0.903743	0.991711	0.785653	0.760442	0.995522	0.531149	0.98249	0.998567	-1.1831	0.248366	0.45684	-0.929384	0.579156	0.800518
Defective homologous recombination repair (HRR) due to BRCA1 loss of function	-2.44549	0	0	0.89074	0.634236	0.951374	0.934524	0.542714	0.978598	-1.67414	0.003628	0.091759	-1.61427	0.022727	0.226707	-1.2955	0.143162	0.321695	-1.30311	0.145631	0.342602	-1.86122	0	0.00453124
Maturation of hRSV A proteins	-0.91386	0.557726	0.704557	1.0367	0.419919	0.818136	0.816158	0.72134	1	-1.07741	0.389323	0.779745	-0.54591	0.979079	0.991643	-0.52738	0.98167	0.991849	-0.817369	0.714754	0.873105	-1.11291	0.325517	0.543106
N-glycan antennae elongation in the medial/trans-Golgi	1.08378	0.347162	0.440361	-1.10944	0.272727	0.502188	-0.84798	0.690594	0.948308	-0.87046	0.655131	0.967069	0.588884	0.952439	1	-0.84004	0.73374	0.824663	0.75391	0.842667	0.975858	-0.755575	0.81016	0.949901
ERCC6 (CSB) and EHMT2 (G9a) positively regulate rRNA expression	-2.32759	0	2.04e-05	1.46373	0.054054	0.279657	1.52871	0.035948	0.338071	-1.22206	0.207346	0.564774	-0.60765	0.96347	0.986986	0.855372	0.667932	0.874236	-1.08781	0.333333	0.590219	-1.96903	0	0.00150193
GLI3 is processed to GLI3R by the proteasome	1.15741	0.197531	0.367339	1.33179	0.081081	0.414763	-1.19243	0.176316	0.731153	-0.55268	0.99892	1	0.83523	0.754818	0.98819	1.0677	0.34058	0.660184	-0.995444	0.475831	0.690686	-1.65321	0.00351288	0.0337214
Phospholipase C-mediated cascade; FGFR2	1.29882	0.159483	0.245227	1.32	0.132	0.428009	-0.94509	0.52518	0.908366	-0.54399	0.970996	1	-0.7388	0.819742	0.95168	1.20703	0.236398	0.51405	-1.23044	0.208882	0.399726	1.26674	0.157088	0.506098
NrCAM interactions	-0.89686	0.571429	0.731971	0.737605	0.819296	1	-0.89693	0.570048	0.927023	-1.44	0.060773	0.290398	0.806458	0.725076	0.988459	-1.47883	0.066802	0.218576	-1.09048	0.390244	0.58554	-0.601058	0.941349	1
PIP3 activates AKT signaling	1.29905	0.019737	0.245386	0.944404	0.657286	0.907316	-0.96531	0.533333	0.892031	-1.26385	0.025025	0.503555	1.09621	0.249499	0.742821	-1.41292	0	0.248929	-1.42726	0.00616523	0.257034	-1.28694	0.0325534	0.306747
EPH-Ephrin signaling	1.67151	0.007519	0.061886	-1.42348	0	0.259353	-0.71195	0.98	1	-0.74628	0.891837	1	1.14604	0.253112	0.689599	-0.84004	0.8	0.825457	-1.19819	0.164244	0.439346	-0.769568	0.869518	0.948015
Synthesis of epoxy (EET) and dihydroxyeicosatrienoic acids (DHET)	-1.26612	0.177606	0.274355	1.109	0.346749	0.714576	1.13587	0.310169	0.79682	-0.57287	0.969144	1	1.23801	0.223164	0.540759	0.846634	0.652977	0.882058	1.14822	0.276486	0.561695	0.615763	0.932203	1
SMAC (DIABLO) binds to IAPs	-1.40931	0.117978	0.153458	-1.25497	0.207831	0.369099	1.52914	0.053763	0.341057	0.736491	0.771242	0.970085	0.785666	0.748892	0.99632	-1.18036	0.267857	0.414608	-0.883687	0.602041	0.802575	-1.46268	0.0542986	0.135211
Asymmetric localization of PCP proteins	1.26239	0.117647	0.275631	1.24655	0.140625	0.501344	-1.01962	0.382653	0.823714	-0.42878	0.998944	0.999941	0.920645	0.626609	0.938658	1.16413	0.210158	0.577397	-0.980767	0.497006	0.699569	-1.24925	0.145497	0.354304
Class B/2 (Secretin family receptors)	1.27727	0.070732	0.262757	0.825321	0.791845	0.978877	-1.02915	0.37464	0.819539	1.30147	0.083333	0.562351	1.16391	0.211579	0.651506	1.44389	0.041441	0.277539	0.719303	0.957447	0.985814	1.44473	0	0.353485
G2/M DNA replication checkpoint	-2.07613	0	0.001055	-0.60498	0.947945	0.98827	0.99167	0.50738	0.949136	-1.22505	0.21021	0.561263	-1.7039	0.037572	0.180063	-1.30018	0.185468	0.321091	0.993357	0.43956	0.757796	-1.55772	0.0208333	0.070618
Vitamin C (ascorbate) metabolism	-1.18744	0.27767	0.357824	0.836342	0.697194	0.974924	0.94755	0.537653	0.971502	0.919405	0.536398	0.890564	1.05472	0.407725	0.798874	1.09068	0.332661	0.63745	-0.741251	0.788235	0.940724	-1.10658	0.342342	0.553112
Glucagon-like Peptide-1 (GLP1) regulates insulin secretion	1.96359	0	0.012553	0.911302	0.614286	0.941576	0.707752	0.922689	1	1.13857	0.234848	0.692706	1.49936	0.01963	0.255408	1.07537	0.331492	0.653545	-1.20166	0.200949	0.435711	-1.4387	0.0569307	0.153805
Cardiac conduction	1.69074	0.002717	0.056839	-1.09476	0.228571	0.51558	-0.89429	0.746594	0.917616	-0.91833	0.671053	0.928906	1.12604	0.238579	0.712833	0.854654	0.780069	0.87298	-0.881613	0.712938	0.803757	0.947001	0.625	0.823475
TCF dependent signaling in response to WNT	1.20347	0.090141	0.330681	1.05423	0.356923	0.800346	0.837295	0.821637	1	-1.08987	0.309164	0.765569	1.12977	0.218402	0.705494	-1.21301	0.087629	0.384066	-1.1846	0.153846	0.455836	-1.39657	0.0126582	0.190069
tRNA processing in the nucleus	-1.78603	0.001718	0.016023	1.01398	0.454343	0.850007	0.926126	0.581994	0.986355	-1.20148	0.202174	0.593923	0.738698	0.86933	1	-0.96092	0.520971	0.678206	-1.00866	0.431751	0.675837	-2.06443	0	0.000354287
Signal amplification	1.38917	0.065022	0.18089	-0.8962	0.676647	0.75497	1.14701	0.246305	0.792168	1.27295	0.090909	0.599065	1.48271	0.030197	0.268951	-1.03803	0.407115	0.570531	-1.26045	0.172308	0.373267	-1.08199	0.363409	0.586267
FRS-mediated FGFR2 signaling	1.41782	0.077093	0.167482	1.1501	0.28035	0.644997	-1.14764	0.263158	0.773884	-1.02163	0.45119	0.83284	0.835136	0.710814	0.987491	-1.17583	0.223881	0.419622	-1.34999	0.107372	0.311161	-0.695436	0.876	0.986126
Signaling by Insulin receptor	2.04947	0	0.00625	1.0736	0.347541	0.762462	-1.28582	0.074286	0.698735	-0.98447	0.520291	0.877733	1.33844	0.055966	0.43835	-1.25054	0.11086	0.35359	-1.58596	0.00287356	0.166627	-0.616801	0.97619	1
HATs acetylate histones	-2.03957	0	0.001565	1.45301	0.015267	0.28009	1.64864	0	0.209735	-1.74493	0	0.071601	0.973492	0.534591	0.895458	-1.79682	0	0.069068	-1.45562	0.0278552	0.238578	-1.87345	0	0.00404467
Interleukin-27 signaling	1.37412	0.112766	0.190337	0.795449	0.748634	0.991307	-1.18107	0.233251	0.742865	-1.2581	0.189857	0.508199	1.11841	0.325551	0.719093	-1.33662	0.137555	0.300554	-0.926734	0.574434	0.755891	-1.54041	0.0361272	0.0801675
Microtubule-dependent trafficking of connexons from Golgi to the plasma membrane	1.02164	0.411765	0.516351	-2.37628	0	0.000839	-1.28126	0.14899	0.690847	1.49552	0.075	0.436462	1.10148	0.362821	0.735029	-0.89744	0.587738	0.748849	1.4267	0.0727273	0.301515	-1.14842	0.28475	0.492409
Synthesis of 12-eicosatetraenoic acid derivatives	1.06991	0.376569	0.457418	-1.036	0.370607	0.587328	-0.7347	0.807522	0.997008	1.86591	0.007067	0.134949	-0.80846	0.716511	0.91202	1.37588	0.121756	0.343822	0.77967	0.74505	0.951574	-0.957705	0.540501	0.755914
Synthesis of substrates in N-glycan biosythesis	2.00683	0	0.008919	-0.87457	0.71028	0.778515	-1.07221	0.330688	0.785526	-0.71849	0.890411	1	1.34676	0.068035	0.424844	-0.96414	0.5	0.674989	-0.877586	0.672489	0.810313	-0.668973	0.954545	0.998285
Conjugation of carboxylic acids	1.17207	0.272165	0.359629	1.25839	0.177068	0.488496	0.738618	0.822262	1	0.839822	0.689781	0.91495	-0.55434	0.975694	0.993391	1.4585	0.08142	0.267331	-0.896813	0.617284	0.785748	0.552173	0.984	1
Synthesis of UDP-N-acetyl-glucosamine	1.75718	0.010225	0.04109	-1.39643	0.137725	0.273588	0.553627	0.971235	1	-0.57725	0.948579	1	1.4819	0.042899	0.269361	-0.84892	0.666667	0.814366	-0.956862	0.517422	0.725523	-0.389749	0.998489	1
Translesion synthesis by POLK	-1.89856	0.003584	0.006325	0.674135	0.9	1	-0.66793	0.904762	1	-1.20473	0.228824	0.590503	-0.78837	0.772277	0.925409	-1.16655	0.259875	0.427762	1.16913	0.242507	0.544072	-1.37147	0.0957592	0.2101
Regulation of HMOX1 expression and activity	0.648967	0.891837	0.954885	-2.00336	0	0.028198	-1.15935	0.281395	0.764496	1.25117	0.210843	0.612469	-0.8635	0.587393	0.87223	-1.33843	0.150794	0.301125	0.603542	0.910515	0.985741	-0.933306	0.573899	0.7943
APC truncation mutants have impaired AXIN binding	1.1636	0.250549	0.365477	0.621116	0.932692	1	-1.14639	0.283619	0.759914	-1.35849	0.110256	0.401836	0.578478	0.960988	1	-1.38023	0.108559	0.270791	-1.37136	0.104762	0.292596	-1.3383	0.123783	0.240977
Synthesis of pyrophosphates in the cytosol	0.828786	0.686722	0.788151	1.25418	0.195291	0.49681	-0.80806	0.720482	0.974898	1.02164	0.371542	0.823846	0.569205	0.951791	0.999937	0.962457	0.507187	0.76936	-1.30406	0.158348	0.345711	-0.886813	0.595029	0.839727
Sealing of the nuclear envelope (NE) by ESCRT-III	0.974535	0.475862	0.57949	-1.45799	0.027473	0.239846	-0.86574	0.65445	0.94018	0.904732	0.686667	0.868711	0.993745	0.50358	0.874918	-0.99675	0.47541	0.632551	-0.856377	0.665625	0.836321	-1.39001	0.0749682	0.194476
DEx/H-box helicases activate type I IFN and inflammatory cytokines production	-0.66447	0.850895	0.951245	-1.79681	0.016026	0.079506	0.662511	0.887681	1	-0.977	0.498584	0.884854	-0.72968	0.823529	0.961984	-1.34989	0.121272	0.29082	0.685098	0.853881	0.989272	-1.13893	0.317263	0.502297
Negative regulation of MAPK pathway	1.10094	0.303614	0.421998	0.841655	0.732719	0.974809	-1.19532	0.2	0.736372	-1.03378	0.447281	0.817137	0.847273	0.721421	0.981902	-1.36024	0.063158	0.285938	-0.80099	0.807267	0.887642	-1.05818	0.384804	0.619396
SUMOylation of DNA methylation proteins	-1.63003	0.024528	0.049193	1.31101	0.142119	0.439898	1.4056	0.089161	0.436234	1.11112	0.335	0.711766	0.844665	0.698331	0.984099	0.984749	0.468045	0.738859	-1.42131	0.0844156	0.260002	-1.27951	0.174731	0.315893
Activation of PPARGC1A (PGC-1alpha) by phosphorylation	1.56611	0.039501	0.102014	1.2847	0.172554	0.463067	0.988809	0.465704	0.950912	-0.9603	0.532172	0.899042	1.57127	0.018106	0.179093	-1.62118	0.030612	0.14066	0.610608	0.941032	0.983849	-0.763534	0.790141	0.946668
Repression of WNT target genes	-1.44247	0.072549	0.13191	1.15653	0.28	0.632074	0.633723	0.912186	1	0.906894	0.552632	0.880407	0.651131	0.900262	1	1.03871	0.369732	0.695115	1.0159	0.4375	0.724829	-0.654169	0.920502	1
Metalloprotease DUBs	-1.34455	0.107078	0.202924	0.608202	0.932836	1	0.815253	0.750836	1	-1.33631	0.110036	0.415812	-0.90875	0.62766	0.843633	-1.42342	0.080082	0.241914	0.904985	0.619681	0.845088	-1.24661	0.183136	0.356394
Opsins	1.01595	0.433839	0.523625	1.02138	0.474527	0.840748	0.87761	0.650538	1	-1.11159	0.338485	0.729768	1.0916	0.39497	0.747515	-1.12134	0.337945	0.472314	1.25804	0.202381	0.45431	0.69638	0.855586	1
Downstream signaling events of B Cell Receptor (BCR)	0.974902	0.496144	0.579364	0.802768	0.82334	0.994066	-1.1124	0.226519	0.774103	-0.75765	0.88959	1	0.518569	0.996849	1	-0.92527	0.59276	0.719692	-0.806036	0.806167	0.882355	-1.55562	0.00563698	0.071709
rRNA processing in the mitochondrion	0.901827	0.572354	0.679176	1.23725	0.20649	0.502106	1.38112	0.07919	0.47459	1.08378	0.336601	0.749686	1.28254	0.18448	0.49388	0.855143	0.630058	0.873317	-1.25262	0.199653	0.381915	-1.39049	0.0854037	0.194188
Defective B4GALT7 causes EDS, progeroid type	1.63081	0.023656	0.074407	1.03307	0.454662	0.826157	1.07385	0.361921	0.875708	0.926016	0.551724	0.882459	1.59751	0.019157	0.151655	1.45089	0.057692	0.272912	-0.983531	0.496038	0.698374	0.760262	0.850746	0.995449
Chylomicron assembly	0.751795	0.780384	0.878478	0.789197	0.742515	0.990848	-0.82232	0.688144	0.9675	0.883635	0.601911	0.871913	1.15067	0.308311	0.681772	1.31498	0.144628	0.39836	0.652986	0.901266	0.979599	0.723409	0.829431	1
Diseases of the neuronal system	1.07851	0.36722	0.44724	1.38101	0.101671	0.350348	0.523729	0.980565	1	-0.72957	0.804027	1	1.22149	0.223757	0.559136	1.35681	0.128968	0.355413	1.0916	0.356061	0.620442	-0.581355	0.946728	1
RND3 GTPase cycle	1.16774	0.193069	0.362674	1.20598	0.185142	0.546723	0.871402	0.673736	1	-1.26119	0.133772	0.505608	1.15352	0.268156	0.677189	-1.16092	0.222707	0.434136	-1.71785	0.00453172	0.128977	-1.23885	0.164034	0.368156
M-decay: degradation of maternal mRNAs by maternally stored factors	-1.81231	0	0.013017	-1.15821	0.170543	0.451552	0.964778	0.503289	0.978373	-1.62765	0.002237	0.108183	0.504027	0.992108	1	-1.49771	0.029106	0.20575	-1.11073	0.296012	0.554007	-1.49406	0.0274657	0.111692
Potential therapeutics for SARS	-1.13327	0.226624	0.41603	0.645628	0.974468	1	-1.03113	0.381503	0.824301	-1.35972	0.030706	0.406848	0.894588	0.691116	0.959139	-1.42889	0.006757	0.240999	-1.02319	0.419532	0.655916	-1.75455	0	0.013323
Competing endogenous RNAs (ceRNAs) regulate PTEN translation	-1.06331	0.380414	0.497018	-1.25596	0.163043	0.36987	-0.84015	0.686461	0.946042	-1.61771	0.008	0.117776	0.583607	0.950284	1	-1.85169	0.004184	0.045453	-0.897953	0.600688	0.787767	-1.35521	0.123367	0.226535
Signaling by GSK3beta mutants	1.12944	0.280973	0.392462	-0.68504	0.906977	0.949261	-0.79531	0.744949	0.97395	-1.21368	0.236111	0.571812	0.784007	0.77356	0.992226	-1.3322	0.150943	0.298344	-1.39279	0.0912	0.281115	-1.33896	0.132128	0.242779
Passive transport by Aquaporins	0.886964	0.596567	0.701682	-0.86944	0.62605	0.786188	0.92056	0.550676	0.991002	1.17662	0.261719	0.677462	0.966728	0.53183	0.901058	1.1453	0.280769	0.580203	-1.08024	0.372937	0.597168	-0.654597	0.896159	1
Inhibition of replication initiation of damaged DNA by RB1/E2F1	-1.74171	0.010909	0.022696	1.05695	0.403005	0.794912	0.89824	0.598639	1	-1.52199	0.028834	0.188176	-0.80444	0.782051	0.916766	-0.97208	0.463415	0.666448	-1.30441	0.170213	0.345764	-1.70665	0.0112676	0.0205234
Epithelial-Mesenchymal Transition (EMT) during gastrulation	-0.99018	0.458414	0.604781	0.645609	0.899399	1	1.3357	0.112069	0.533013	0.967011	0.478261	0.832299	1.13744	0.321429	0.700107	1.12466	0.323353	0.600942	1.21553	0.227064	0.52216	1.49787	0.0878187	0.295073
SLC transporter disorders	-1.06782	0.331179	0.49054	-0.98214	0.491228	0.651702	0.791544	0.884735	1	-1.28313	0.077731	0.480254	0.895631	0.687307	0.958748	-1.22707	0.128421	0.375911	1.20525	0.130435	0.531763	-1.15436	0.239679	0.487392
Cell surface interactions at the vascular wall	1.40232	0.016	0.17377	-2.30473	0	0.002895	-0.98605	0.470968	0.856818	-0.93838	0.615148	0.91519	0.982327	0.516194	0.888899	-1.33191	0.03972	0.29811	1.4421	0.0108303	0.2905	-0.943535	0.582524	0.77968
Peptide hormone biosynthesis	-0.86768	0.631879	0.763303	-1.22126	0.235099	0.395967	-1.34582	0.143192	0.661767	1.38436	0.122034	0.49997	0.843328	0.647222	0.983926	1.00714	0.449102	0.736372	1.27515	0.17199	0.452806	-1.20427	0.247801	0.414276
Signaling by Leptin	1.96496	0	0.012505	1.26257	0.183473	0.484664	-1.02083	0.418719	0.825458	-1.07946	0.408083	0.777591	1.47339	0.056757	0.277034	-1.30686	0.136538	0.318331	-1.32674	0.14262	0.330819	0.594481	0.945513	1
Formation of Fibrin Clot (Clotting Cascade)	1.36319	0.084633	0.198603	-1.46788	0.020548	0.235436	-1.28299	0.119048	0.696284	1.08843	0.277778	0.739373	0.740954	0.848	1	0.785718	0.815443	0.920295	-0.732038	0.858631	0.944523	0.984406	0.470874	0.766308
ATF4 activates genes in response to endoplasmic reticulum stress	-1.34409	0.098299	0.202934	-1.35268	0.08284	0.295663	0.922745	0.596123	0.986458	-1.17032	0.266279	0.642036	-0.87833	0.685185	0.85545	-1.43108	0.060215	0.24256	-0.68858	0.885802	0.965901	-1.05842	0.384715	0.619468
Nuclear Envelope Breakdown	-2.09527	0	0.000863	0.745841	0.871332	1	0.762055	0.844068	1	-1.82479	0	0.044091	0.812076	0.780088	0.990221	-1.6586	0.004376	0.121225	0.485226	1	0.998564	-2.0512	0	0.00048522
G beta:gamma signalling through PLC beta	1.24208	0.167442	0.292798	0.644057	0.920716	1	1.09541	0.338435	0.863117	1.38253	0.103093	0.487454	1.39795	0.084615	0.368529	0.887424	0.612053	0.845939	1.15711	0.269972	0.547267	-1.46679	0.0589023	0.131746
Olfactory Signaling Pathway	-0.91363	0.637437	0.703947	1.37293	0.042965	0.364992	-0.7514	0.944134	0.988788	-2.20866	0	0.000462	0.802962	0.819149	0.988329	1.07746	0.308748	0.649991	2.19349	0	0.00217961	1.67521	0	0.216968
Effects of PIP2 hydrolysis	-1.11442	0.302703	0.440237	1.0389	0.423645	0.817085	0.966017	0.50339	0.977988	-1.4872	0.029172	0.216375	1.29081	0.135366	0.48347	-1.05394	0.364562	0.553982	1.31865	0.0881543	0.413244	-1.30001	0.133421	0.288941
FLT3 signaling through SRC family kinases	-1.51984	0.058027	0.090123	-1.68745	0.028037	0.127671	0.604489	0.942004	1	-1.65617	0.002878	0.093111	-1.11581	0.321637	0.658062	-1.22091	0.245935	0.382814	1.87872	0	0.035362	-0.724109	0.816109	0.96902
Potassium Channels	-0.9563	0.559801	0.655232	-1.1698	0.06	0.438721	1.12319	0.254962	0.821372	-1.00105	0.501548	0.85591	0.976293	0.533471	0.89614	-1.08389	0.29471	0.516211	1.52875	0.00763359	0.222926	-0.721639	0.924612	0.9684
KEAP1-NFE2L2 pathway	1.41956	0.026525	0.166444	0.767994	0.883817	0.995498	-1.28673	0.041139	0.703766	0.905411	0.73913	0.87275	0.814981	0.856853	0.992241	-0.98544	0.477041	0.648503	-1.17561	0.1703	0.469361	-1.10601	0.28953	0.553709
Translation initiation complex formation	-2.28002	0	5.61e-05	1.27549	0.109481	0.476434	1.06986	0.345455	0.871117	-1.00332	0.475027	0.852478	-1.21049	0.065789	0.522777	1.44656	0.027422	0.274935	1.85754	0	0.0401871	-1.14093	0.256805	0.50145
Transcription of the HIV genome	-1.37224	0.061977	0.182061	1.42239	0.030402	0.299627	1.5012	0.014377	0.357556	-0.85327	0.724138	0.976453	1.37691	0.045793	0.403321	1.14269	0.221622	0.578303	-1.65528	0.001443	0.143505	-1.74758	0	0.0141995
Suppression of apoptosis	0.673596	0.839104	0.940012	-0.69171	0.871951	0.956563	-0.88906	0.6	0.926757	-0.72288	0.839233	1	1.04768	0.412023	0.810427	0.712479	0.817647	0.96208	-0.76168	0.770903	0.925744	-1.01773	0.453846	0.6804
IRAK1 recruits IKK complex upon TLR7/8 or 9 stimulation	-1.32064	0.147114	0.223248	1.03283	0.44832	0.824198	0.733218	0.806175	1	-0.63685	0.901155	1	-0.72551	0.869748	0.962455	-0.91213	0.559289	0.730775	1.11593	0.313433	0.597681	-1.19826	0.241667	0.42238
Organelle biogenesis and maintenance	-0.85051	0.865872	0.783293	1.19681	0.081489	0.562247	0.88227	0.809524	1	-1.35039	0.001	0.412715	1.06343	0.321321	0.787517	-1.35771	0.005666	0.286756	-1.70645	0	0.124556	-1.47127	0	0.128425
SUMOylation of chromatin organization proteins	-2.27047	0	6.08e-05	1.16915	0.232222	0.608492	1.0649	0.345779	0.877861	-1.5236	0.008696	0.186315	-0.93039	0.646341	0.821523	-1.63329	0.008989	0.131866	-0.861971	0.718248	0.829894	-1.91466	0	0.00255574
rRNA modification in the nucleus and cytosol	-2.01475	0	0.002028	-0.76528	0.965812	0.893886	1.55614	0.006645	0.340523	-0.5424	0.993464	1	0.645411	0.950054	1	-0.87976	0.684564	0.775395	-0.574549	0.995495	0.991896	-1.86492	0	0.00445747
G2/M DNA damage checkpoint	-2.56135	0	0	1.24257	0.139073	0.499952	1.45721	0.034375	0.374752	-1.55027	0.007431	0.167135	-1.06854	0.314286	0.688011	-1.1773	0.198582	0.417425	-1.88485	0	0.0380414	-1.99654	0	0.0011611
WNT mediated activation of DVL	1.44629	0.10846	0.150748	1.1466	0.311429	0.652958	0.906495	0.579323	0.999063	-0.78388	0.741935	0.998958	1.54744	0.021459	0.204392	1.0551	0.402367	0.677378	-0.965368	0.497521	0.719777	-0.664339	0.878604	0.998042
TP53 Regulates Transcription of DNA Repair Genes	-1.65587	0.006814	0.04269	1.4208	0.030871	0.297395	1.2284	0.147011	0.707965	-1.21787	0.163441	0.571078	1.37046	0.063966	0.408398	0.875785	0.692308	0.854543	-1.44268	0.0385185	0.24955	-1.84871	0	0.00490652
Glycosphingolipid metabolism	1.69887	0.004843	0.055738	-1.35272	0.070796	0.296672	-1.03785	0.356125	0.818231	-0.94059	0.598901	0.916564	0.881231	0.686551	0.961494	-1.04958	0.377919	0.555405	-1.27265	0.11747	0.363295	-0.634658	0.962963	1
PI3K events in ERBB2 signaling	1.60525	0.024291	0.083456	-1.16752	0.264574	0.440541	-1.35929	0.084184	0.641077	-1.19091	0.235219	0.613462	1.01817	0.449809	0.84996	-1.16545	0.253731	0.427777	-1.25111	0.194969	0.382191	1.07045	0.333333	0.694111
Signaling by PDGFR in disease	1.18879	0.215247	0.344063	-0.86491	0.64455	0.789181	-0.66569	0.942786	1	-1.57831	0.020095	0.140727	1.1023	0.338791	0.733604	-2.0328	0	0.015549	-0.951093	0.530351	0.729368	-1.45871	0.0463847	0.138585
ER to Golgi Anterograde Transport	2.13081	0	0.003413	0.706614	0.940635	1	-1.41515	0.006515	0.623091	-1.08424	0.30202	0.770276	0.91633	0.678427	0.941099	-1.38924	0.020356	0.264356	-1.6099	0	0.163529	-0.884509	0.730769	0.840661
Insertion of tail-anchored proteins into the endoplasmic reticulum membrane	-0.42291	1	0.999352	0.849577	0.68408	0.972821	0.86846	0.68123	1	1.75177	0.010811	0.221229	0.943683	0.567931	0.929782	1.64498	0.019685	0.141504	-0.939467	0.556465	0.74322	-0.553466	0.970068	1
Signaling by RAS mutants	1.71343	0.00716	0.051444	-1.3453	0.073171	0.298034	-1.45751	0.031707	0.578545	-0.89432	0.626411	0.94643	0.935516	0.589165	0.939049	-1.40807	0.044211	0.249575	0.684668	0.944767	0.982658	-0.83086	0.733173	0.892548
Removal of aminoterminal propeptides from gamma-carboxylated proteins	0.778431	0.746479	0.849279	-1.20866	0.235988	0.400373	0.861255	0.645217	1	-0.84489	0.688235	0.979741	0.62267	0.927039	1	-0.67342	0.860511	0.955159	-0.993591	0.489547	0.690365	-0.837921	0.700599	0.891546
CREB1 phosphorylation through the activation of Adenylate Cyclase	1.43868	0.072034	0.154834	0.842841	0.683239	0.975891	-0.94511	0.537915	0.90999	-1.16409	0.277704	0.647459	0.740294	0.805812	1	-0.92187	0.547917	0.721561	-1.34355	0.128205	0.317923	-1.23582	0.206442	0.3721
Tandem pore domain potassium channels	-0.76297	0.772894	0.883073	-1.12138	0.306122	0.485646	1.05371	0.414931	0.885616	-0.6253	0.920213	1	0.967552	0.507916	0.900902	-0.80339	0.713147	0.864098	1.18079	0.259901	0.540438	0.865656	0.632588	0.909495
Diseases of hemostasis	1.67462	0.016427	0.061147	0.700433	0.866071	1	-0.8213	0.700495	0.966888	1.4213	0.068966	0.486802	1.29671	0.137626	0.480487	1.55996	0.023904	0.190619	-0.93991	0.543307	0.743716	-0.933013	0.56383	0.794224
Alpha-defensins	-1.86875	0.005837	0.008214	-1.32087	0.166172	0.315644	0.869372	0.642105	1	1.04267	0.405941	0.799672	-1.76772	0.018315	0.148797	1.03108	0.418605	0.700468	1.2656	0.20331	0.461206	1.14567	0.283019	0.641196
Inactivation of CSF3 (G-CSF) signaling	1.36098	0.108545	0.197958	-2.05055	0	0.021552	-0.69162	0.917738	1	-0.81259	0.744298	0.990637	0.812625	0.763855	0.993557	-1.75101	0.004082	0.082817	1.71716	0.0101781	0.0897441	-0.978568	0.48645	0.727155
Nuclear signaling by ERBB4	1.67604	0.004608	0.060625	1.12757	0.30227	0.677914	0.946054	0.535545	0.972778	-0.56189	0.973225	1	1.66533	0.003472	0.100023	1.16952	0.228007	0.569667	-1.60282	0.0109375	0.164142	-0.551175	0.99106	1
IRAK2 mediated activation of TAK1 complex upon TLR7/8 or 9 stimulation	-0.89369	0.578767	0.735847	-1.51873	0.061947	0.204888	-0.71772	0.839599	0.998432	-0.95842	0.529566	0.900836	0.577999	0.956186	1	-1.27283	0.184158	0.331099	1.16647	0.275949	0.544118	-0.422497	0.997275	1
Metabolism of nitric oxide: NOS3 activation and regulation	2.55504	0	0	1.24045	0.185676	0.500776	-1.69239	0.01995	0.437916	0.898271	0.605578	0.872856	0.68512	0.882813	1	1.17901	0.253283	0.557661	-1.25043	0.199324	0.380812	1.07891	0.360825	0.687594
Aryl hydrocarbon receptor signalling	-0.91885	0.547094	0.696668	-0.99947	0.41853	0.623676	-0.84918	0.629885	0.948534	-1.30894	0.135057	0.451004	-1.43799	0.103806	0.349552	-1.19365	0.287755	0.402856	-0.928187	0.576923	0.755666	0.751749	0.799401	0.994833
Germ layer formation at gastrulation	-1.26832	0.156134	0.272158	-1.10167	0.304511	0.508353	0.741035	0.81742	1	-1.16424	0.262887	0.648069	-0.8862	0.589212	0.858875	-1.16056	0.238397	0.43412	1.38445	0.111111	0.343816	0.993319	0.430556	0.763513
mRNA Splicing	-2.70906	0	0	1.4725	0.002028	0.274705	2.10646	0	0.012872	-0.90922	0.725176	0.938439	1.11219	0.234469	0.721249	0.872449	0.769841	0.860564	-2.34769	0	0	-2.50421	0	0
Activated NTRK2 signals through RAS	-0.79123	0.714286	0.857502	-1.03973	0.369231	0.584795	-0.50284	0.986486	1	-0.86008	0.65625	0.97584	0.853134	0.67192	0.97602	-1.20405	0.255533	0.390835	-0.99378	0.458904	0.69294	-1.29445	0.165035	0.297293
Signaling by membrane-tethered fusions of PDGFRA or PDGFRB	-0.94508	0.539841	0.673	-1.38406	0.157303	0.277248	-0.76622	0.767699	0.986236	-1.24586	0.204713	0.523782	-0.707	0.82337	0.964496	-1.46268	0.063136	0.229638	0.982795	0.494145	0.773487	-1.27589	0.176471	0.321421
GPVI-mediated activation cascade	-1.43373	0.060976	0.137559	-2.01107	0	0.028198	0.981364	0.462437	0.958469	-1.44302	0.037628	0.288545	1.02589	0.450736	0.841754	-1.73871	0.006652	0.085468	2.21657	0	0.00162997	-1.2183	0.181013	0.395879
Constitutive Signaling by Ligand-Responsive EGFR Cancer Variants	1.03749	0.388262	0.49285	-0.80364	0.782805	0.861998	-1.32206	0.126697	0.672619	-0.93262	0.564895	0.918561	0.891826	0.643382	0.954836	-1.28071	0.162105	0.327749	0.883329	0.634667	0.871216	-1.44468	0.0410053	0.149392
Sensory perception of salty taste	-1.47459	0.075	0.112317	1.34651	0.098726	0.398718	1.16905	0.260073	0.769181	-1.34533	0.097015	0.409846	1.01444	0.463884	0.853227	1.36455	0.137255	0.356586	-0.661568	0.870588	0.972858	-0.927056	0.585253	0.801849
GABA receptor activation	1.51228	0.025	0.123005	-0.94191	0.565891	0.707868	1.02056	0.409677	0.922622	1.14664	0.177778	0.700485	1.22232	0.163067	0.561116	1.04822	0.377495	0.683833	-0.964269	0.503794	0.719167	-0.817541	0.738407	0.908695
Signaling by NTRK1 (TRKA)	1.67793	0.002874	0.060272	-1.70568	0	0.116301	-0.89655	0.716763	0.923609	-1.01728	0.46789	0.839204	1.25587	0.090535	0.526959	-1.54478	0	0.182017	-0.96295	0.534946	0.719825	-0.854982	0.747277	0.870163
B-WICH complex positively regulates rRNA expression	0.856519	0.682573	0.749864	0.669387	0.909091	1	-0.89885	0.654822	0.931333	-1.37653	0.075494	0.383963	0.76335	0.812573	1	-1.33909	0.085339	0.301577	-1.04252	0.412037	0.636351	-1.2566	0.164736	0.344628
PTK6 Regulates RTKs and Their Effectors AKT1 and DOK1	0.898749	0.604444	0.683016	-0.70571	0.863787	0.946936	-0.6448	0.895238	1	0.697052	0.866221	0.996291	0.660403	0.892807	1	0.798822	0.714286	0.912139	1.18553	0.254408	0.535959	-1.17701	0.262611	0.455218
Regulation of PTEN stability and activity	1.54696	0.007317	0.109315	1.40522	0.042035	0.322709	-1.35067	0.06383	0.66048	-0.83897	0.762854	0.982728	1.11363	0.299035	0.718973	0.817469	0.806563	0.904039	-1.16977	0.229985	0.477483	-1.72285	0	0.0178171
Activation of RAC1 downstream of NMDARs	1.31263	0.164583	0.232956	0.638263	0.909224	1	-1.08647	0.337995	0.783889	1.42426	0.117057	0.500312	0.937973	0.565847	0.938121	0.977455	0.465347	0.746148	-0.687343	0.835	0.965502	0.707474	0.827893	1
Ubiquinol biosynthesis	-0.67025	0.875236	0.949059	1.68447	0.002903	0.086916	1.37317	0.117229	0.481677	1.31502	0.151625	0.547111	1.63091	0.013831	0.128749	1.79376	0.006036	0.058562	-1.0831	0.375	0.592039	-1.07653	0.383738	0.591848
Intrinsic Pathway for Apoptosis	-1.31589	0.110345	0.226339	0.775199	0.826136	0.996137	1.01599	0.439935	0.92431	-0.79381	0.804984	0.997895	0.570054	0.982281	1	-0.78838	0.850117	0.878063	-1.79998	0.00148148	0.0702306	-1.50624	0.0159705	0.102705
Recognition and association of DNA glycosylase with site containing an affected pyrimidine	-1.83103	0.003802	0.011373	1.29195	0.150649	0.453627	1.75277	0.001701	0.107577	1.01852	0.38806	0.817882	1.40152	0.074316	0.367581	1.35927	0.097606	0.355946	-1.48875	0.0544323	0.21564	-1.57793	0.0258503	0.0596839
Signaling by NOTCH1 t(7;9)(NOTCH1:M1580_K2555) Translocation Mutant	1.14975	0.287815	0.37383	0.98264	0.505247	0.870285	0.809754	0.717902	1	-0.93123	0.58237	0.916141	0.901549	0.617994	0.951249	0.824358	0.686888	0.898072	-1.05349	0.401802	0.62702	0.916179	0.542773	0.847221
p53-Dependent G1 DNA Damage Response	-1.22012	0.17301	0.322337	1.2286	0.153761	0.503348	-0.80156	0.848958	0.976086	-0.57146	0.988372	1	0.69089	0.925263	1	1.15817	0.219601	0.572426	-0.861724	0.716642	0.828164	-1.88639	0	0.00352644
Complex I biogenesis	1.96084	0	0.012617	2.19322	0	0	1.34125	0.08589	0.518935	2.62656	0	0	2.10466	0	0	2.59571	0	0	-1.18079	0.220913	0.461036	0.667834	0.971831	1
FGFR2 mutant receptor activation	-0.88289	0.62697	0.750588	1.12092	0.309002	0.687708	-0.95704	0.525641	0.908239	0.950718	0.531746	0.846001	0.80746	0.756757	0.987643	1.35308	0.095057	0.359164	-1.42878	0.0671756	0.255279	-0.897254	0.646075	0.826176
Signaling by NODAL	-0.76075	0.805915	0.882681	0.846703	0.688645	0.976238	-1.10146	0.305	0.773383	-0.9306	0.577431	0.913933	1.0489	0.417874	0.810032	-0.76475	0.830228	0.897539	-1.26935	0.160883	0.364226	0.76728	0.802372	0.992401
RNA Polymerase III Abortive And Retractive Initiation	1.1265	0.233256	0.394813	1.69674	0.002347	0.08103	1.07988	0.341772	0.884371	0.892445	0.663158	0.875752	1.53668	0.010101	0.206331	1.34732	0.097248	0.3552	-1.68772	0.00294551	0.129613	-1.15522	0.257631	0.486016
O-glycosylation of TSR domain-containing proteins	2.47856	0	0.000192	-2.00521	0.005848	0.02868	-1.70442	0.007772	0.456408	-0.81504	0.76464	0.993402	1.17988	0.246243	0.627556	-0.79511	0.797009	0.86926	0.584654	0.991501	0.990817	1.94223	0	0.187807
Long-term potentiation	0.95365	0.505593	0.607989	-0.66971	0.938679	0.959848	0.523173	0.994783	1	-1.06298	0.383971	0.788122	0.984793	0.506866	0.888338	-1.17184	0.231102	0.423288	0.898903	0.60929	0.852234	0.951626	0.542735	0.817087
TP53 Regulates Transcription of Cell Death Genes	-1.10949	0.3058	0.445545	-0.99935	0.455782	0.622804	1.03876	0.387255	0.906379	-1.07331	0.380521	0.779617	0.804194	0.780543	0.989619	-0.99646	0.469602	0.632457	0.807751	0.790503	0.94045	-1.04388	0.409962	0.643912
Polymerase switching on the C-strand of the telomere	-2.32019	0	4.05e-05	1.5888	0.018226	0.171381	1.53023	0.03928	0.35084	-1.09185	0.352732	0.764968	1.46156	0.041212	0.297683	1.21803	0.183865	0.502391	-1.55205	0.0297806	0.180464	-1.99398	0	0.00113327
Diseases associated with glycosylation precursor biosynthesis	1.50311	0.068817	0.125461	1.01239	0.453125	0.850624	-1.57458	0.036946	0.529507	-0.94209	0.564721	0.918628	-0.70432	0.890688	0.96301	-1.35003	0.115063	0.291349	-1.22822	0.209416	0.401493	1.26759	0.174825	0.507934
Gene and protein expression by JAK-STAT signaling after Interleukin-12 stimulation	-1.42442	0.060714	0.14395	-2.16968	0	0.010232	-0.84573	0.71867	0.94772	-0.64654	0.93424	1	0.748395	0.836712	1	-1.19607	0.171053	0.401089	1.18614	0.200608	0.536683	-1.57302	0.0150188	0.0622294
Pyroptosis	-1.49279	0.053667	0.10252	-1.6145	0.014493	0.155239	1.32651	0.116969	0.559538	-0.58649	0.964286	1	0.912126	0.609319	0.945188	-1.117	0.301653	0.476623	-0.918828	0.583333	0.766727	-1.49391	0.037323	0.11156
Toll Like Receptor 5 (TLR5) Cascade	1.0972	0.269444	0.425749	0.958801	0.554497	0.896472	1.02147	0.408736	0.921493	-0.92396	0.661856	0.922256	1.17522	0.199793	0.628611	-1.42919	0.020455	0.241334	-1.19975	0.147586	0.437549	-0.99711	0.483032	0.709916
TP53 Regulates Transcription of Genes Involved in G2 Cell Cycle Arrest	-2.08325	0	0.000988	1.15078	0.293263	0.645647	0.99683	0.456897	0.945334	-0.90114	0.619926	0.946296	0.742917	0.810499	1	1.05773	0.370062	0.675588	-0.666544	0.894819	0.973509	-1.65507	0.00807537	0.0334034
mRNA Capping	-1.07289	0.333913	0.488044	1.47564	0.040767	0.276704	1.04373	0.374793	0.905546	-0.60943	0.952886	1	1.37975	0.064782	0.399691	1.25182	0.170172	0.463005	-1.52776	0.0353303	0.194033	-1.64355	0.0130548	0.0365882
GABA B receptor activation	1.98375	0	0.010932	0.724693	0.875445	1	1.04338	0.374587	0.902814	1.41936	0.017857	0.478667	1.37427	0.055809	0.403459	1.23533	0.16946	0.476973	-1.21491	0.210201	0.420999	-0.911619	0.602454	0.819882
Translesion synthesis by REV1	-1.9553	0	0.00359	0.673365	0.894057	1	0.710367	0.862479	1	-1.08434	0.389873	0.771084	-0.79583	0.790476	0.92226	-0.94197	0.523422	0.704372	1.20731	0.218997	0.531778	-1.43411	0.0582656	0.156492
Estrogen-dependent nuclear events downstream of ESR-membrane signaling	1.73852	0.00655	0.045472	-1.2527	0.128866	0.370231	-1.61149	0.009281	0.443832	-1.26984	0.164634	0.49689	0.999399	0.476813	0.870406	-0.9191	0.561644	0.723543	-2.10552	0	0.00535466	-0.808535	0.749667	0.917821
Cdc20:Phospho-APC/C mediated degradation of Cyclin A	-1.3624	0.061017	0.190509	1.33869	0.049779	0.402057	-0.8845	0.718346	0.924967	-0.58593	0.991605	1	-0.95843	0.59322	0.80117	1.05196	0.35524	0.679232	-0.872282	0.689956	0.816299	-1.90379	0	0.00280667
Deregulated CDK5 triggers multiple neurodegenerative pathways in Alzheimer's disease models	1.03294	0.38051	0.499483	-0.74241	0.866667	0.916734	-0.78073	0.778894	0.979002	0.911809	0.594595	0.888369	0.933479	0.558282	0.936193	1.06487	0.387218	0.663961	-1.71009	0.00956938	0.123675	-0.794166	0.776471	0.927783
Signaling by BMP	1.53758	0.01978	0.112979	-1.02567	0.356688	0.605342	-0.93907	0.529563	0.912681	-0.53367	0.983796	1	1.0331	0.43874	0.82913	-0.82878	0.744681	0.83511	-1.39354	0.0631741	0.285588	1.16205	0.206278	0.621263
PIWI-interacting RNA (piRNA) biogenesis	-1.11776	0.288256	0.438513	1.03567	0.42627	0.819788	-0.92461	0.568528	0.921955	0.995444	0.439716	0.824381	0.924145	0.57715	0.939023	1.45703	0.06403	0.26628	-1.01293	0.449612	0.670029	-0.729928	0.85567	0.968276
SUMOylation of intracellular receptors	1.56069	0.024887	0.103183	1.24001	0.194245	0.498328	0.830689	0.73913	1	-1.14184	0.288175	0.679601	1.4325	0.058612	0.331015	-1.13583	0.293737	0.462362	-1.88355	0.00312013	0.0356406	-0.723243	0.86802	0.968608
Activation of anterior HOX genes in hindbrain development during early embryogenesis	0.978605	0.466321	0.574137	1.1016	0.308872	0.721055	0.959417	0.537459	0.977743	-1.03423	0.423158	0.817815	1.11633	0.315565	0.718085	1.08496	0.296501	0.637299	-1.00799	0.439607	0.674315	-1.23701	0.160947	0.370788
Phenylalanine and tyrosine metabolism	1.819	0.008493	0.028595	1.19965	0.273371	0.559127	-1.19001	0.235	0.733743	0.673374	0.890688	0.990865	0.763074	0.785047	0.999835	0.806909	0.685259	0.9104	1.05946	0.388175	0.653147	1.27436	0.174051	0.50915
Mitochondrial protein degradation	1.8509	0	0.025162	2.23391	0	0	1.77167	0	0.122656	1.69182	0	0.242957	2.25835	0	0	2.34271	0	0.000223	-1.69027	0.00146413	0.131771	-1.59008	0.00225479	0.0551107
FLT3 signaling by CBL mutants	-1.37934	0.115028	0.176189	-1.01823	0.404605	0.61194	0.570379	0.951699	1	-1.04033	0.421829	0.816243	-0.80168	0.682594	0.919306	-1.10138	0.356108	0.497682	1.888	0	0.0330411	-1.15163	0.304545	0.49128
TNFR1-mediated ceramide production	-1.07636	0.353516	0.484443	-1.74872	0.018373	0.094946	1.25561	0.186292	0.681132	0.839682	0.677812	0.912631	0.875743	0.648773	0.965434	-0.53699	0.957916	0.992192	0.825934	0.66988	0.938254	-1.01879	0.478462	0.679313
Signaling by FGFR4 in disease	0.659288	0.885281	0.949758	1.13543	0.317212	0.672569	1.01426	0.451115	0.924427	-1.07208	0.384717	0.781267	1.29867	0.161333	0.483387	-1.42768	0.073922	0.241201	-1.29026	0.171289	0.350356	-1.43753	0.0859155	0.154449
RNA Polymerase II HIV Promoter Escape	-0.92913	0.566434	0.682677	1.30823	0.092571	0.434651	1.36527	0.083607	0.483894	-0.80911	0.751406	0.987184	1.32312	0.089305	0.449402	0.995804	0.461825	0.730842	-1.5349	0.0163934	0.186457	-1.38386	0.0502994	0.197323
Nucleosome assembly	-3.05062	0	0	1.0498	0.413998	0.80431	1.47005	0.049404	0.368662	-0.83791	0.705471	0.978561	-1.71267	0	0.177325	-1.273	0.139004	0.331402	-0.709919	0.882812	0.958277	-2.07767	0	0.000270547
COPII-mediated vesicle transport	1.91008	0	0.018115	0.980047	0.513129	0.875913	-1.28604	0.075843	0.701943	-1.21597	0.156413	0.576091	0.870371	0.696774	0.965563	-1.24708	0.106576	0.357434	-1.52369	0.00282486	0.198251	-0.583565	0.990719	1
Mitophagy	1.46608	0.056206	0.143726	1.01031	0.456835	0.851326	-0.96195	0.535176	0.898592	0.911776	0.598726	0.885447	1.13791	0.301775	0.699682	-0.78722	0.805611	0.878215	1.27951	0.142458	0.4511	-0.541521	0.976593	1
Neurexins and neuroligins	1.52203	0.009828	0.119159	0.694711	0.916479	1	-0.9466	0.535912	0.908903	-1.16318	0.232258	0.646878	1.23537	0.156757	0.540954	-1.40409	0.044843	0.253952	0.809247	0.858025	0.941435	-0.774714	0.842723	0.944125
Sema4D induced cell migration and growth-cone collapse	2.05708	0	0.006218	-1.52552	0.037975	0.19988	-1.07126	0.361446	0.784589	0.803402	0.771084	0.927214	1.17779	0.255528	0.628447	-1.1474	0.269737	0.448835	-0.955296	0.526398	0.725944	1.3588	0.0945455	0.436766
SEMA3A-Plexin repulsion signaling by inhibiting Integrin adhesion	2.15692	0	0.002837	-1.24256	0.156522	0.374764	-1.67986	0.016706	0.464773	-1.02773	0.436293	0.823421	0.549069	0.972513	0.999915	-1.49186	0.043053	0.209895	0.784229	0.771053	0.951641	1.10411	0.295374	0.67107
HDACs deacetylate histones	-2.31422	0	4.01e-05	1.3582	0.091127	0.378621	1.495	0.029079	0.362932	-1.09102	0.36374	0.764144	0.904028	0.619702	0.952353	0.863474	0.649903	0.869893	-1.58861	0.0108192	0.168992	-2.09616	0	0.000253638
Lysosphingolipid and LPA receptors	-1.01774	0.413284	0.56249	-1.75494	0.013289	0.093918	-0.98183	0.47494	0.86622	-0.57531	0.958904	1	-1.32704	0.154341	0.401676	0.669672	0.904762	0.981513	1.54485	0.0502513	0.212586	1.26035	0.183183	0.51606
Signaling by EGFRvIII in Cancer	1.25901	0.193133	0.277366	0.643877	0.901202	1	-1.23419	0.197701	0.705333	-0.93942	0.569032	0.916482	1.0346	0.449239	0.827945	-1.23715	0.199584	0.365808	-1.46196	0.0665584	0.234413	-1.45489	0.0421196	0.142341
Peroxisomal protein import	2.3542	0	0.000561	1.94783	0	0.00351	-1.03308	0.4	0.820347	1.12831	0.206349	0.700277	1.72287	0.002151	0.059497	1.85997	0	0.036408	-1.47737	0.0190616	0.219722	-0.705795	0.927145	0.98085
PCNA-Dependent Long Patch Base Excision Repair	-2.35214	0	2.08e-05	1.45594	0.049938	0.27631	1.15981	0.258958	0.782561	-1.21891	0.203883	0.57011	1.11686	0.319018	0.72068	1.08177	0.334601	0.643704	-0.996328	0.475649	0.690267	-1.80575	0.0013245	0.00770668
Transcriptional regulation of pluripotent stem cells	-1.16532	0.263158	0.383486	1.01283	0.463473	0.850669	1.07755	0.342577	0.879631	-0.76287	0.814858	1	0.667051	0.915215	1	-0.90203	0.632829	0.744065	-1.14429	0.280864	0.513626	1.17867	0.22488	0.597886
Zinc transporters	0.853552	0.681514	0.752429	-1.27052	0.16	0.35463	-0.69336	0.900922	1	-0.96675	0.531088	0.891192	0.826589	0.697297	0.992125	-0.76466	0.780702	0.896854	-0.738512	0.824759	0.943454	-0.58357	0.961373	1
Anchoring fibril formation	1.04261	0.398693	0.488958	0.571909	0.952685	0.997745	1.41159	0.069565	0.426775	-0.65229	0.910273	1	1.09131	0.361076	0.747306	1.53825	0.048964	0.210379	-1.29454	0.153727	0.347058	0.887844	0.598425	0.878522
G1/S DNA Damage Checkpoints	-1.35519	0.082902	0.196254	1.17377	0.211855	0.599778	-0.78444	0.901042	0.9847	-0.62051	0.976695	1	0.64651	0.957983	1	1.07887	0.320721	0.649617	-0.830982	0.766816	0.85792	-1.92639	0	0.00233095
SMAC(DIABLO)-mediated dissociation of IAP:caspase complexes	-1.40931	0.117978	0.153458	-1.25497	0.207831	0.369099	1.52914	0.053763	0.341057	0.736491	0.771242	0.970085	0.785666	0.748892	0.99632	-1.18036	0.267857	0.414608	-0.883687	0.602041	0.802575	-1.46268	0.0542986	0.135211
Nucleotide Excision Repair	-1.634	0.001629	0.048126	1.59865	0	0.161022	1.08382	0.301659	0.885656	-1.1517	0.22551	0.667887	1.21948	0.120123	0.561993	1.10316	0.265734	0.622709	-1.6626	0	0.13687	-1.96158	0	0.00164864
RNA Polymerase I Promoter Escape	0.680838	0.917749	0.935435	1.27558	0.156103	0.47756	0.863132	0.676471	1	-0.75499	0.817654	1	1.09286	0.363844	0.74793	0.961727	0.5	0.769704	-1.23136	0.185304	0.398473	-1.21006	0.211268	0.40661
Formation of a pool of free 40S subunits	-3.2806	0	0	1.461	0.013542	0.282306	1.51003	0.009188	0.352191	-0.94153	0.604339	0.916182	-2.07164	0	0.025495	2.27332	0	0.000266	2.69629	0	0	-1.07778	0.348941	0.589626
N-Glycan antennae elongation	1.06208	0.359823	0.467388	-1.28047	0.149378	0.349769	-0.90841	0.590698	0.926112	0.877444	0.599099	0.870067	0.799082	0.736434	0.990328	-0.64104	0.922929	0.966672	-1.08639	0.33719	0.590527	-0.728576	0.826896	0.968471
Regulation of gene expression by Hypoxia-inducible Factor	1.38532	0.135189	0.18381	0.704802	0.829757	1	0.511891	0.980936	1	-1.25194	0.200265	0.509943	1.20322	0.247552	0.58971	-1.13579	0.31643	0.461756	-1.39216	0.111111	0.281361	-1.28545	0.170623	0.308566
SUMOylation of transcription factors	-1.63413	0.017331	0.048239	1.23489	0.178663	0.500374	1.19793	0.229617	0.735343	-0.8601	0.669145	0.976697	-1.1749	0.197115	0.561343	-0.90194	0.594235	0.743486	-0.92773	0.557878	0.755875	-0.780911	0.764783	0.938642
Resolution of D-loop Structures through Synthesis-Dependent Strand Annealing (SDSA)	-2.49562	0	0	1.13438	0.286414	0.670509	0.936305	0.559524	0.984897	-1.55468	0.010613	0.162543	-1.56312	0.03012	0.261642	-1.05419	0.379085	0.554158	-1.31753	0.131068	0.336803	-1.90715	0	0.00271298
FCERI mediated Ca+2 mobilization	-1.21705	0.186933	0.325428	-1.31623	0.090395	0.317185	0.867414	0.664452	1	-1.70595	0.00344	0.089819	1.06327	0.392111	0.786931	-1.70115	0.008439	0.097566	1.5414	0.016129	0.212672	-1.43919	0.054917	0.15353
CDC42 GTPase cycle	1.65053	0	0.068485	0.565796	0.99898	0.997366	-0.88794	0.803125	0.925159	-1.30601	0.045409	0.455997	1.19524	0.131579	0.605431	-1.78121	0	0.073289	0.920813	0.712551	0.82344	-1.23383	0.105769	0.372971
RMTs methylate histone arginines	-1.67036	0.015123	0.038416	1.68327	0.001229	0.086634	1.87544	0.001631	0.067464	-0.9795	0.525309	0.883158	1.30021	0.137255	0.482382	1.09051	0.328972	0.636252	-1.36816	0.0868878	0.297032	-1.70861	0.00533333	0.0201423
Regulation of PLK1 Activity at G2/M Transition	-1.63681	0.001709	0.048046	0.999607	0.49467	0.860638	-1.2217	0.114441	0.720653	-1.57966	0.001041	0.139936	-1.37048	0.04	0.368191	-1.42987	0.020785	0.243558	-1.48807	0.0228898	0.213946	-1.83378	0	0.00580366
Leishmania infection	1.89786	0	0.019052	-1.64549	0	0.139625	0.963789	0.538462	0.976159	-1.19783	0.118421	0.599703	1.21454	0.099899	0.568227	-1.72372	0	0.089027	1.04825	0.337449	0.665708	-1.0416	0.396166	0.647127
RHO GTPases activate KTN1	-1.01575	0.421442	0.563619	-1.10173	0.337449	0.509411	-1.01668	0.454774	0.829141	1.45562	0.088561	0.45814	-0.56022	0.988281	0.995693	-0.93416	0.554455	0.712041	-1.09507	0.353821	0.578697	-0.928005	0.57953	0.802067
mRNA 3'-end processing	-2.50005	0	0	0.990367	0.496072	0.865737	1.94672	0	0.069018	-1.1121	0.333333	0.729209	0.807785	0.778495	0.987946	-1.0757	0.30719	0.525077	-1.88371	0	0.0371256	-2.31085	0	0
RHO GTPases activate PKNs	1.66546	0.008889	0.06378	-0.98164	0.476744	0.651741	-0.84586	0.734015	0.948801	-0.84165	0.714126	0.982144	0.975569	0.528409	0.894023	-1.36326	0.074236	0.285549	-1.69432	0.00746269	0.13413	0.632439	0.968182	1
Formation of axial mesoderm	1.07567	0.35546	0.450013	-0.61778	0.961131	0.985174	0.917015	0.587329	0.996355	-0.79464	0.732357	0.997426	0.787615	0.77058	0.996614	-0.76295	0.768317	0.898352	1.07421	0.374696	0.647939	0.984789	0.439446	0.768267
Defective B4GALT1 causes B4GALT1-CDG (CDG-2d)	1.66386	0.03132	0.063995	-1.74478	0.020619	0.094666	1.16374	0.281961	0.778239	-0.59649	0.932953	1	1.42032	0.067947	0.343109	-0.84946	0.663866	0.814901	-0.65608	0.863487	0.97319	1.93034	0.0058651	0.138635
Dectin-1 mediated noncanonical NF-kB signaling	1.06113	0.319249	0.467977	1.00531	0.468468	0.849765	-1.08425	0.302564	0.784569	-0.51955	0.996819	1	0.715143	0.901604	1	0.765639	0.884112	0.92866	-0.830985	0.773273	0.858654	-1.55034	0.013986	0.0741249
Assembly and cell surface presentation of NMDA receptors	1.18826	0.204598	0.344342	-1.48121	0.030075	0.224634	-0.82182	0.770574	0.967216	-0.6637	0.928009	1	1.35045	0.086605	0.423706	-1.2231	0.157549	0.380424	0.913029	0.624615	0.83513	-0.984564	0.511139	0.719575
POLB-Dependent Long Patch Base Excision Repair	-1.27654	0.180583	0.263528	1.46701	0.057185	0.281721	1.23579	0.227586	0.711599	-0.93218	0.567643	0.918632	1.6136	0.010072	0.142435	0.956227	0.500986	0.774172	-0.915045	0.587814	0.769414	-1.51449	0.037037	0.0979985
APC/C:Cdc20 mediated degradation of Cyclin B	-1.94405	0.005495	0.003919	1.05352	0.407314	0.801199	0.846461	0.701843	1	-0.61759	0.950061	1	-1.37781	0.067901	0.371622	0.712624	0.860902	0.963256	0.785988	0.8	0.959958	-1.52697	0.0374677	0.0889626
Unwinding of DNA	-2.55527	0	0	1.39611	0.081301	0.335735	1.22037	0.215146	0.725867	-1.39435	0.090066	0.355409	-1.62586	0.042636	0.234629	0.614028	0.935673	0.989073	0.970987	0.517711	0.792291	-1.71724	0.0056101	0.0187769
Apoptosis	-1.18959	0.127159	0.356036	0.893392	0.720619	0.953723	-0.91913	0.702614	0.924847	-0.92102	0.700605	0.92543	0.628898	0.983887	1	-0.99085	0.471503	0.638853	-1.61381	0	0.167285	-1.6412	0	0.0371344
CTNNB1 T41 mutants aren't phosphorylated	1.12944	0.280973	0.392462	-0.68504	0.906977	0.949261	-0.79531	0.744949	0.97395	-1.21368	0.236111	0.571812	0.784007	0.77356	0.992226	-1.3322	0.150943	0.298344	-1.39279	0.0912	0.281115	-1.33896	0.132128	0.242779
Tryptophan catabolism	0.851116	0.68866	0.755393	-1.62346	0.021053	0.151753	1.30858	0.143847	0.579376	0.816716	0.734783	0.918286	0.831725	0.690638	0.989272	0.513064	0.980583	0.996906	-0.696536	0.860465	0.964254	-1.08398	0.362717	0.584296
Transport of fatty acids	0.97146	0.465021	0.581718	1.43998	0.050076	0.293547	-0.68292	0.840095	1	0.617366	0.925806	0.987013	0.761405	0.790698	0.998998	0.933753	0.515748	0.797965	-1.12631	0.312715	0.5314	0.987673	0.420613	0.77542
Glycogen breakdown (glycogenolysis)	2.29724	0	0.00143	1.54792	0.023904	0.215121	-0.7776	0.755981	0.981548	-0.53235	0.975578	1	1.72312	0.002649	0.061572	1.109	0.311637	0.613433	-1.29968	0.183413	0.344875	0.668359	0.924399	1
Myogenesis	1.04397	0.384778	0.487494	0.648984	0.935484	1	1.50329	0.036728	0.359356	-1.18211	0.237485	0.627114	1.53799	0.020782	0.206684	-0.92821	0.578616	0.719655	-1.08254	0.343653	0.592513	-0.548132	0.989783	1
FGFR4 ligand binding and activation	1.48151	0.076754	0.136707	1.25633	0.205634	0.492021	-0.86154	0.636569	0.942917	1.26471	0.166008	0.598492	0.604931	0.928191	1	1.27222	0.178641	0.442835	-1.60234	0.0249169	0.163482	1.27601	0.166667	0.51387
Depyrimidination	-1.83103	0.003802	0.011373	1.29195	0.150649	0.453627	1.75277	0.001701	0.107577	1.01852	0.38806	0.817882	1.40152	0.074316	0.367581	1.35927	0.097606	0.355946	-1.48875	0.0544323	0.21564	-1.57793	0.0258503	0.0596839
Acetylcholine regulates insulin secretion	1.03985	0.42418	0.491303	0.744818	0.811533	1	1.26514	0.186964	0.658076	-0.65604	0.888591	1	1.52347	0.045643	0.224598	-0.90349	0.584178	0.741832	-1.17401	0.271242	0.471437	-0.987305	0.487032	0.716916
TLR3-mediated TICAM1-dependent programmed cell death	-0.8838	0.60039	0.74989	-0.84008	0.645833	0.81128	0.631534	0.903169	1	-0.92505	0.573082	0.923364	0.769086	0.787106	1	-1.08893	0.347305	0.511534	-1.24665	0.192243	0.381591	-1.39631	0.0677165	0.19001
Signaling by MST1	-1.49433	0.070175	0.10211	-0.78898	0.697947	0.877816	1.44282	0.043557	0.395269	-0.61705	0.957121	1	1.0734	0.414944	0.769182	1.17654	0.298805	0.561678	1.76081	0.00224719	0.0754013	-0.977013	0.538103	0.72661
O-linked glycosylation	1.67813	0.002625	0.060381	-1.60032	0	0.163776	-1.31657	0.057471	0.669522	-1.25215	0.090355	0.511601	0.983168	0.527607	0.888715	-1.12882	0.213004	0.468998	1.05547	0.335616	0.659096	1.51797	0	0.294433
Negative epigenetic regulation of rRNA expression	-1.05452	0.360424	0.507957	1.48385	0.014428	0.269557	1.34206	0.082792	0.519276	-1.05158	0.417124	0.799244	1.32114	0.07489	0.452489	0.87016	0.694139	0.861218	-1.73049	0.0031746	0.119966	-1.80076	0.00245098	0.00793625
Diseases associated with visual transduction	1.07851	0.36722	0.44724	1.38101	0.101671	0.350348	0.523729	0.980565	1	-0.72957	0.804027	1	1.22149	0.223757	0.559136	1.35681	0.128968	0.355413	1.0916	0.356061	0.620442	-0.581355	0.946728	1
Glycosaminoglycan metabolism	1.64921	0.002558	0.068766	-1.38446	0	0.277823	1.06122	0.33142	0.878393	-0.67964	0.966292	1	1.28971	0.068789	0.483178	0.985662	0.482201	0.738067	-0.732333	0.941813	0.944925	1.28609	0.0348837	0.503716
Negative regulation of NMDA receptor-mediated neuronal transmission	1.08469	0.328918	0.43985	0.631241	0.935733	1	0.52497	0.986418	1	-1.25821	0.17823	0.508951	1.23802	0.194514	0.541841	-0.9986	0.452431	0.629254	0.635064	0.940541	0.979807	0.767468	0.818966	0.994891
Chondroitin sulfate/dermatan sulfate metabolism	1.78634	0.002358	0.036158	-0.99359	0.436975	0.630651	0.870427	0.689602	1	-0.56709	0.987912	1	1.43576	0.034858	0.32842	-0.97904	0.453488	0.654927	-0.75633	0.864307	0.930007	1.37105	0.05	0.439657
Signaling by FGFR2 IIIa TM	-1.15062	0.276557	0.397653	1.17209	0.277922	0.603519	0.816221	0.72605	1	1.15935	0.244444	0.696556	0.92146	0.594527	0.938629	1.25524	0.190019	0.458881	-1.3789	0.106481	0.289837	-1.32994	0.121131	0.252462
Malate-aspartate shuttle	0.707493	0.843177	0.916728	1.52601	0.034833	0.222319	1.32102	0.145833	0.574627	1.58348	0.063433	0.337647	1.55443	0.017735	0.191966	1.77926	0.00616	0.062414	-1.03965	0.423588	0.634723	-1.22199	0.224286	0.390439
Binding and Uptake of Ligands by Scavenger Receptors	1.85574	0.004773	0.024572	-1.5554	0	0.186791	-0.84146	0.749326	0.944595	1.07867	0.28972	0.740945	1.19741	0.233371	0.603012	1.38839	0.067151	0.327896	-0.795985	0.813636	0.892781	1.08685	0.327684	0.686043
Formation of the ternary complex, and subsequently, the 43S complex	-2.51617	0	0	1.33995	0.076397	0.401516	1.02364	0.411862	0.931683	-1.00931	0.468314	0.843689	-1.43089	0.012048	0.343416	1.64178	0.003717	0.143575	2.21173	0	0.00167394	-1.08136	0.337335	0.585849
IRF3-mediated induction of type I IFN	-1.18054	0.256262	0.362788	0.940095	0.549237	0.909311	-0.98924	0.438424	0.852613	-1.34954	0.108466	0.412549	0.829692	0.704244	0.990205	-1.02645	0.425287	0.585208	-0.890834	0.608264	0.792113	-1.70127	0.00722543	0.0217508
FCGR3A-mediated phagocytosis	1.33481	0.102871	0.215401	-1.55108	0.010638	0.187237	0.661879	0.958333	1	-1.52651	0.007455	0.184286	0.618993	0.959519	1	-2.25709	0	0.002065	1.34191	0.0776699	0.38358	-1.38484	0.0556213	0.198558
Erythropoietin activates STAT5	1.81102	0.010593	0.030051	0.86881	0.654655	0.966809	-0.92756	0.538991	0.919951	-1.03416	0.462396	0.817004	1.26231	0.192201	0.518768	-1.02014	0.446	0.593646	-0.801342	0.736086	0.887795	-0.954257	0.537037	0.762066
Regulation of TP53 Activity through Methylation	-1.44952	0.068773	0.127717	0.812873	0.721785	0.985618	0.66529	0.903333	1	-1.54033	0.031291	0.176917	-0.75357	0.820896	0.944653	-1.50461	0.043299	0.201058	1.46514	0.0532995	0.265027	-1.26117	0.187151	0.339814
Collagen formation	2.04657	0	0.006391	-0.95853	0.586207	0.682687	1.44209	0.023885	0.388606	0.801556	0.918919	0.925675	1.5623	0.004175	0.187595	1.63695	0.001751	0.145329	-1.34948	0.0493469	0.31064	1.32377	0.0206186	0.468877
NS1 Mediated Effects on Host Pathways	-1.83335	0.001835	0.011314	0.663175	0.942396	1	-0.77309	0.860976	0.980934	-1.57811	0.005848	0.138778	-1.04989	0.326923	0.700922	-1.51727	0.03617	0.197865	-0.963355	0.518302	0.719664	-2.10992	0	0.000194276
BMAL1:CLOCK,NPAS2 activates circadian gene expression	1.42033	0.056206	0.166062	0.729021	0.828818	1	0.715575	0.878837	1	-1.21259	0.207657	0.572806	1.22403	0.215294	0.560403	-1.46077	0.047414	0.230678	-1.24495	0.170181	0.383658	-0.851949	0.697333	0.874187
Organic cation transport	1.04865	0.392461	0.482265	-1.25267	0.172297	0.369189	1.22077	0.197615	0.726999	-0.82003	0.711514	0.989189	1.43735	0.067031	0.330468	-1.11753	0.322134	0.476243	0.926846	0.545455	0.816297	0.695067	0.817901	1
Eicosanoids	1.36061	0.141304	0.197988	-1.00684	0.434483	0.622632	-1.42852	0.076923	0.601868	-1.06349	0.404494	0.78965	1.02378	0.442308	0.842534	-0.94	0.526539	0.706429	1.10634	0.333333	0.608478	1.38855	0.114379	0.422693
RAB GEFs exchange GTP for GDP on RABs	1.49399	0.015306	0.130929	-0.842	0.87013	0.81365	-1.02994	0.393939	0.822618	-1.4178	0.022822	0.325304	0.998316	0.504654	0.871295	-1.62527	0	0.137397	-1.36161	0.0513889	0.303399	-1.01011	0.469274	0.693673
Mitochondrial calcium ion transport	1.47832	0.050549	0.137482	1.72465	0.001292	0.065453	1.59431	0.018707	0.307409	0.815173	0.74359	0.91891	1.75194	0.001195	0.046438	1.22537	0.213755	0.49268	-1.32857	0.119163	0.328808	-1.23466	0.194872	0.372394
Ion channel transport	1.49287	0	0.130519	0.787867	0.903689	0.987746	-1.06596	0.30719	0.781392	-0.90807	0.710553	0.937393	1.27397	0.052052	0.502632	1.10819	0.253682	0.613833	-0.980394	0.504575	0.698956	-0.450198	1	1
Elastic fibre formation	2.29679	0	0.001345	-2.93143	0	0	-1.10398	0.268734	0.771936	-0.67312	0.93134	1	0.825791	0.754717	0.990867	-1.44194	0.051867	0.239052	-0.804384	0.808157	0.884296	2.60055	0	0
Signaling by NOTCH1 HD+PEST Domain Mutants in Cancer	0.960737	0.50348	0.597212	1.36169	0.063474	0.373967	1.02319	0.420402	0.923566	-0.97165	0.526998	0.888169	1.29686	0.097826	0.481311	1.16311	0.25	0.571114	-1.33717	0.0710059	0.320833	-1.06422	0.380332	0.609933
Maturation of protein 3a_9683673	1.67018	0.027027	0.061988	0.59625	0.936872	1	-1.02984	0.412888	0.819265	-0.97989	0.47973	0.884183	1.18469	0.256793	0.62024	-0.92225	0.552987	0.721546	0.9661	0.471292	0.788763	1.0158	0.41853	0.765002
Neurodegenerative Diseases	1.03294	0.38051	0.499483	-0.74241	0.866667	0.916734	-0.78073	0.778894	0.979002	0.911809	0.594595	0.888369	0.933479	0.558282	0.936193	1.06487	0.387218	0.663961	-1.71009	0.00956938	0.123675	-0.794166	0.776471	0.927783
Activation of PUMA and translocation to mitochondria	-1.78888	0.013807	0.015636	1.38427	0.093931	0.351267	1.27575	0.17657	0.643502	-0.89003	0.624478	0.949934	-0.74582	0.791971	0.948962	0.981431	0.453061	0.741072	-0.924785	0.563574	0.757811	-1.21296	0.243077	0.404948
Regulation of innate immune responses to cytosolic DNA	0.667202	0.912017	0.944361	0.735815	0.836842	1	-1.17317	0.255	0.751673	-1.14262	0.279009	0.680384	0.641962	0.905195	1	-0.93725	0.52988	0.71154	1.52067	0.0538462	0.227222	-1.30243	0.141509	0.287024
rRNA processing	-3.00498	0	0	0.978359	0.558704	0.87932	1.88352	0	0.0793	-0.47263	1	1	-1.34509	0	0.380895	1.40821	0.016287	0.302595	1.68348	0	0.106801	-1.69945	0	0.0219831
Sialic acid metabolism	1.72057	0.004376	0.050198	-1.21116	0.150259	0.40076	0.818111	0.733974	1	-1.03364	0.440678	0.816505	1.25783	0.157652	0.525611	-1.38388	0.071121	0.270976	1.09545	0.313559	0.618944	-0.701444	0.878361	0.982717
Fanconi Anemia Pathway	-2.22138	0	0.000174	1.00474	0.465006	0.850081	1.43624	0.06462	0.389942	-1.39243	0.054857	0.356479	0.680194	0.906818	1	-1.06214	0.359307	0.543056	0.838714	0.719008	0.926244	-1.82214	0	0.00653764
Antigen processing: Ubiquitination & Proteasome degradation	1.17064	0.078947	0.359829	1.10487	0.21206	0.72182	-1.05489	0.254355	0.786945	-1.10738	0.205411	0.738868	1.01028	0.454454	0.859808	-1.21535	0.049708	0.3837	-1.6787	0	0.130214	-1.42496	0.00101523	0.166517
Depurination	-1.95214	0	0.003621	1.03907	0.420757	0.817919	1.7561	0.003356	0.114359	1.17694	0.235521	0.681102	1.35815	0.113079	0.419422	1.35101	0.132039	0.356415	-1.30572	0.157051	0.343885	-1.6189	0.0145773	0.0440429
Release of apoptotic factors from the mitochondria	-0.79733	0.705426	0.849084	0.813688	0.74256	0.986358	0.812458	0.728395	1	1.42405	0.130303	0.493998	1.01832	0.483631	0.850586	1.46154	0.092975	0.269807	-0.686129	0.852893	0.965872	-1.47332	0.0372093	0.126632
Establishment of Sister Chromatid Cohesion	-2.10475	0	0.000788	0.612443	0.922741	1	-0.65202	0.904282	1	-1.55558	0.014845	0.162191	-1.4114	0.080537	0.348218	-1.64996	0.017544	0.123752	-1.19028	0.271987	0.448128	-1.69266	0.00440529	0.0232215
Nitric oxide stimulates guanylate cyclase	1.82285	0.008969	0.027784	0.60508	0.952141	1	-0.75353	0.828205	0.990797	0.906248	0.616766	0.879171	1.69189	0.006234	0.077939	0.871506	0.631373	0.859704	-1.50641	0.0407524	0.207578	1.50056	0.0365854	0.295073
Transcriptional Regulation by MECP2	-0.96584	0.512733	0.642978	0.710543	0.905869	1	0.872029	0.689922	1	-1.43455	0.02328	0.2984	1.13937	0.27027	0.698414	-1.31086	0.06872	0.314628	-0.670123	0.965517	0.97215	-1.46762	0.0254925	0.131091
Activation of caspases through apoptosome-mediated cleavage	-1.26395	0.19403	0.276573	-1.58371	0.05814	0.170471	1.53406	0.040073	0.344856	-0.62852	0.930091	1	0.688843	0.847328	1	-1.23764	0.231388	0.367641	-0.566479	0.95122	0.991782	-1.24135	0.175038	0.364767
SARS-CoV-1 modulates host translation machinery	-2.83307	0	0	1.07971	0.360094	0.755963	1.21711	0.176183	0.721515	-1.14446	0.273341	0.678843	-2.40844	0	0.00092	1.55499	0.017045	0.19384	2.63954	0	0	-0.755397	0.810302	0.949452
Activated NTRK2 signals through FRS2 and FRS3	0.693614	0.869474	0.927213	0.788153	0.74465	0.98936	-0.45744	0.995506	1	-1.09501	0.364256	0.75809	1.11521	0.34278	0.718346	-1.36245	0.134694	0.283789	-1.46038	0.0745763	0.23514	-1.31615	0.145658	0.270436
Reversible hydration of carbon dioxide	0.625947	0.924569	0.966572	0.839262	0.686525	0.97381	1.04217	0.398625	0.901008	-0.70892	0.84127	1	1.72001	0.004027	0.060011	1.28238	0.184426	0.429832	0.905158	0.55198	0.846565	-1.02907	0.449624	0.663694
RHOD GTPase cycle	1.61839	0.007282	0.078794	0.630079	0.958286	1	-1.03597	0.391304	0.822418	-1.16948	0.233442	0.642477	1.0735	0.371837	0.769934	-1.45314	0.039916	0.239104	-1.46746	0.0440945	0.227734	-1.09396	0.319328	0.567089
CHL1 interactions	1.54265	0.06499	0.110908	0.783152	0.732194	0.98596	-0.86156	0.630695	0.944277	-1.14369	0.302358	0.677975	1.05648	0.412011	0.796796	-1.02623	0.42236	0.584989	-1.40822	0.0868114	0.273702	-0.765321	0.796188	0.94694
Separation of Sister Chromatids	-2.27982	0	5.56e-05	0.830765	0.830629	0.981038	-0.89602	0.765625	0.91614	-1.25715	0.057286	0.506687	-1.56463	0	0.267173	-1.07635	0.265152	0.52452	-0.930205	0.632063	0.753614	-2.2269	0	8.1164e-05
Diseases of DNA repair	-2.76586	0	0	1.47255	0.014689	0.276526	1.25335	0.1392	0.683522	-1.76714	0	0.069438	-1.281	0.09375	0.462154	-1.03758	0.367206	0.570109	-1.34952	0.0938416	0.311313	-2.15391	0	0.000137101
EPHB-mediated forward signaling	1.33989	0.081818	0.212874	-1.8141	0	0.073609	0.895802	0.639024	1	-0.78391	0.820598	0.999752	0.974558	0.520951	0.893623	-1.4622	0.044543	0.229473	-0.978669	0.481032	0.702	-1.21133	0.180191	0.406121
Inactivation, recovery and regulation of the phototransduction cascade	-1.13826	0.294964	0.409145	0.945666	0.542959	0.908991	0.737037	0.853354	1	-1.12775	0.329412	0.70477	-1.23088	0.179487	0.507356	-0.83174	0.72973	0.832224	-0.988435	0.498428	0.69313	-1.14758	0.290066	0.493662
Kidney development	1.1819	0.215078	0.350385	-0.92872	0.597015	0.717045	1.24832	0.151125	0.693072	-0.93079	0.615721	0.916226	0.995862	0.48441	0.872045	-0.87301	0.696145	0.784789	-1.03017	0.420814	0.648409	1.68676	0	0.218326
Synthesis of wybutosine at G37 of tRNA(Phe)	0.748028	0.802521	0.880021	1.05826	0.417665	0.792164	1.37512	0.112652	0.48119	-1.1175	0.323353	0.719469	0.966664	0.545865	0.900219	-1.16306	0.299578	0.430826	-0.605975	0.935484	0.988365	-1.76722	0.00155763	0.0114512
SUMO is conjugated to E1 (UBA2:SAE1)	-0.94206	0.519608	0.674945	0.940573	0.59019	0.909397	1.26772	0.153043	0.657588	0.912327	0.513158	0.893088	-1.41169	0.135977	0.350913	-0.99315	0.492157	0.635321	-1.3345	0.12782	0.322877	-0.788641	0.76236	0.933467
Stimuli-sensing channels	1.62483	0.002591	0.076408	0.977365	0.527601	0.880648	-1.06868	0.321839	0.780792	-0.6425	0.973361	1	1.28886	0.069215	0.483385	1.35214	0.04475	0.359243	-0.827843	0.802503	0.86201	0.872646	0.877358	0.904951
Diseases associated with the TLR signaling cascade	0.922982	0.592075	0.648881	-1.84611	0.006024	0.063774	0.550167	0.986509	1	-1.53014	0.016393	0.1825	0.853237	0.694836	0.97674	-1.73959	0.018141	0.085674	1.62994	0.0148368	0.139055	-1.15219	0.241645	0.490604
Formation of intermediate mesoderm	1.16323	0.275641	0.364619	-0.96451	0.454248	0.675429	-1.15204	0.282927	0.775273	-1.08337	0.347458	0.771928	-1.08914	0.316109	0.674372	-0.96928	0.528421	0.669669	-0.899943	0.588533	0.78799	1.55175	0.0538922	0.289932
G-protein mediated events	2.09769	0	0.004588	0.94908	0.584091	0.906492	-0.7433	0.931818	0.993459	-1.21563	0.182618	0.574839	1.47355	0.022777	0.278267	-1.26175	0.133929	0.339852	-1.48792	0.0183767	0.212459	-0.977478	0.506509	0.726217
Amplification of signal from unattached kinetochores via a MAD2 inhibitory signal	-2.70172	0	0	0.827247	0.791932	0.979779	0.654168	0.985938	1	-1.66094	0.001033	0.092549	-1.9483	0	0.059488	-1.29758	0.059497	0.323143	-1.07893	0.329609	0.598031	-2.3406	0	0
The phototransduction cascade	-1.08991	0.336937	0.46902	0.994104	0.472749	0.861819	0.80446	0.777259	1	-1.11457	0.34186	0.725628	-1.07439	0.335526	0.688723	-0.81398	0.757764	0.851656	-0.993467	0.47874	0.689916	-1.13099	0.299472	0.514076
Inhibition of the proteolytic activity of APC/C required for the onset of anaphase by mitotic spindle checkpoint components	-2.02898	0.001946	0.0017	1.18677	0.243871	0.581854	0.956075	0.522491	0.979268	-0.93141	0.575309	0.917609	-1.34607	0.073684	0.381908	0.769095	0.809249	0.932952	-0.993628	0.476038	0.691021	-1.58871	0.0184941	0.0553238
Initial triggering of complement	1.32174	0.119919	0.224054	-2.04362	0	0.022348	-1.02077	0.409877	0.822065	1.00937	0.416667	0.816669	1.34451	0.109489	0.423251	1.61159	0.019149	0.164982	-1.15133	0.277419	0.500949	-0.596853	0.963964	1
Formation of Senescence-Associated Heterochromatin Foci (SAHF)	-1.73395	0.011719	0.023731	-0.90474	0.583916	0.742365	0.811548	0.7041	1	-1.27729	0.164042	0.487172	0.609811	0.930423	1	-1.06037	0.359281	0.544717	-0.980431	0.496721	0.699605	-1.61681	0.0130246	0.0446969
Regulation of Complement cascade	1.90121	0.002304	0.01908	-1.867	0	0.059527	0.6369	0.978862	1	-0.76783	0.809101	1	1.54	0.014823	0.206094	0.858406	0.686924	0.872024	0.661051	0.955882	0.978528	1.19931	0.148148	0.585628
NOTCH3 Intracellular Domain Regulates Transcription	-0.83715	0.686567	0.799818	1.40509	0.063041	0.321487	-0.73086	0.847458	0.996834	-1.07695	0.385698	0.778999	1.05482	0.384896	0.799655	1.01345	0.434698	0.726823	-1.28924	0.157643	0.35165	-0.902126	0.615079	0.824891
Interleukin-23 signaling	-0.73002	0.78327	0.906699	-1.35528	0.131579	0.295541	0.814255	0.704425	1	-1.52486	0.035014	0.186166	0.973234	0.488732	0.895113	-1.51538	0.052061	0.196661	1.78001	0.012285	0.0672289	-1.84634	0.0015361	0.00505565
ECM proteoglycans	1.91904	0	0.017468	-1.21017	0.087719	0.401146	1.1843	0.185827	0.751716	-0.65227	0.96603	1	1.61425	0.001057	0.142941	1.14182	0.237258	0.577215	-0.962931	0.533333	0.719132	1.96751	0	0.179876
Thromboxane signalling through TP receptor	1.19417	0.218684	0.339196	-0.83123	0.719048	0.822899	1.22002	0.202055	0.724467	1.60336	0.037037	0.310247	1.3985	0.066667	0.368442	1.09301	0.343689	0.634906	-1.14058	0.296296	0.518783	-1.09622	0.34902	0.564279
Signaling by MRAS-complex mutants	0.910206	0.549296	0.666988	0.762962	0.779184	0.995591	-1.40975	0.115385	0.618108	-1.23498	0.192737	0.543442	-1.40265	0.118881	0.352621	-1.58139	0.030864	0.164018	-1.04571	0.445017	0.635871	-0.90717	0.584203	0.82102
InlB-mediated entry of Listeria monocytogenes into host cell	0.980277	0.448837	0.572611	-1.06549	0.346614	0.548274	-1.30329	0.150121	0.684416	-1.12244	0.312258	0.712163	-1.00363	0.432203	0.758634	-1.51845	0.048117	0.198213	1.67945	0.0229592	0.107105	-1.0023	0.483562	0.704557
Translation of Replicase and Assembly of the Replication Transcription Complex_9694676	1.45702	0.061947	0.145461	1.26476	0.169536	0.488029	0.819069	0.707358	1	-0.96691	0.529107	0.891781	1.19376	0.249027	0.606609	-1.29035	0.170431	0.326085	-1.63986	0.0210356	0.151176	-0.868534	0.657224	0.854807
Toll Like Receptor 2 (TLR2) Cascade	1.1845	0.170029	0.348027	-1.35828	0.027778	0.293863	0.983286	0.497724	0.954259	-0.90743	0.702041	0.936922	1.2387	0.122177	0.540807	-1.47981	0.014528	0.218182	-0.933511	0.592087	0.748721	-1.12404	0.262749	0.52317
Pentose phosphate pathway	1.11941	0.292952	0.401355	1.1456	0.297573	0.648043	-0.56981	0.969626	1	1.41532	0.096774	0.47516	1.2266	0.207124	0.558104	1.18694	0.242884	0.540211	-1.17601	0.28115	0.46924	-0.727443	0.838356	0.967744
Arachidonate production from DAG	1.64111	0.026749	0.071049	1.43531	0.05	0.286686	0.661541	0.897623	1	0.941389	0.501529	0.862223	1.2656	0.190402	0.514946	1.42914	0.098456	0.286856	-1.03298	0.449225	0.646439	0.901817	0.58312	0.862106
AURKA Activation by TPX2	-1.75077	0	0.021357	1.00032	0.473799	0.859954	-1.1248	0.231383	0.764097	-1.69601	0	0.091171	-1.4205	0	0.346962	-1.33423	0.045783	0.30004	-1.54886	0.0134731	0.18094	-1.92261	0	0.00242502
Histidine catabolism	-0.72978	0.804104	0.905813	-1.06961	0.371901	0.544451	1.22863	0.210145	0.709873	-0.79267	0.759513	0.9963	1.19004	0.251462	0.61133	-0.67549	0.886905	0.955998	-1.02853	0.459259	0.649932	-0.498946	0.979167	1
G-protein activation	1.17409	0.224839	0.357909	-0.93586	0.565611	0.712565	0.943966	0.547009	0.975624	1.40864	0.089888	0.478077	1.34654	0.099631	0.424137	1.00492	0.442085	0.734082	1.17411	0.216763	0.543221	-1.20701	0.235217	0.409761
Heparan sulfate/heparin (HS-GAG) metabolism	1.05753	0.375598	0.472543	1.01024	0.460246	0.850194	1.07327	0.326087	0.869647	-0.77494	0.82239	1	1.33301	0.067834	0.443662	1.4261	0.041885	0.288537	0.948092	0.570513	0.801445	-0.736835	0.885071	0.962509
Protein repair	1.72125	0.015119	0.050137	-0.7803	0.749263	0.881602	-1.59729	0.048499	0.4777	0.936139	0.505119	0.870276	0.659684	0.900289	1	0.89414	0.573964	0.841021	0.777857	0.73031	0.950826	1.0036	0.420912	0.763571
Loss of Function of SMAD2/3 in Cancer	1.5162	0.080435	0.121232	-0.86636	0.616279	0.789916	-1.07303	0.340757	0.786947	-1.09814	0.347384	0.754935	-0.69376	0.845118	0.963524	-1.39046	0.105372	0.265483	-0.848347	0.655738	0.844845	-0.583233	0.944785	1
Role of ABL in ROBO-SLIT signaling	1.59353	0.038031	0.088922	0.657959	0.890029	1	0.907389	0.580205	0.999693	-1.43698	0.0625	0.296583	1.36134	0.114245	0.41753	-1.14554	0.300613	0.451111	-1.14885	0.292683	0.505013	1.0064	0.433333	0.768483
Degradation of AXIN	0.96282	0.533981	0.59606	1.26163	0.128555	0.484642	-1.14361	0.237726	0.756249	-0.54124	0.99148	1	0.676739	0.944924	1	0.905724	0.63472	0.831528	-0.865582	0.681182	0.824222	-1.72502	0.00116959	0.0175908
Miscellaneous transport and binding events	1.38404	0.070485	0.184742	0.629676	0.935366	1	-1.16808	0.219388	0.76268	-0.99152	0.489796	0.87034	0.962946	0.543796	0.904858	-0.59995	0.974138	0.981111	-1.11702	0.303318	0.54573	-1.1235	0.309019	0.523795
Glycogen metabolism	2.06991	0.002353	0.005766	1.56056	0.018797	0.200909	-0.76199	0.826506	0.98506	0.978079	0.475904	0.833392	1.60616	0.011125	0.144533	1.41066	0.08055	0.300024	-0.999199	0.451562	0.687496	-0.535345	0.984	1
Molybdenum cofactor biosynthesis	1.42558	0.099391	0.162236	1.47924	0.043544	0.27048	1.31212	0.145548	0.587455	1.14102	0.273649	0.689823	1.36759	0.104885	0.412394	1.69718	0.011215	0.102694	-1.43622	0.0881356	0.252784	-0.539245	0.979365	1
Conjugation of salicylate with glycine	1.16275	0.272358	0.362932	1.17652	0.273654	0.596558	-1.25547	0.205298	0.70898	0.829309	0.664384	0.918802	-0.81157	0.685535	0.908723	1.25606	0.236402	0.458749	-0.558819	0.964413	0.993469	0.511271	0.989101	1
Mitotic Anaphase	-2.36574	0	2.17e-05	0.881037	0.780142	0.965237	0.666924	0.997063	1	-1.2883	0.021042	0.475515	-1.45447	0	0.337761	-1.21782	0.070313	0.382602	-1.10199	0.239948	0.568125	-2.31285	0	0
PKR-mediated signaling	-1.37414	0.057922	0.180644	-1.40034	0.05814	0.269639	1.00681	0.447574	0.928131	-0.47602	0.998944	1	0.844147	0.759788	0.9842	-0.78791	0.858108	0.87797	-1.06256	0.345886	0.617628	-1.73766	0.00116822	0.0155307
Biosynthesis of specialized proresolving mediators (SPMs)	-0.90066	0.57757	0.725514	0.989578	0.472042	0.864093	-1.00171	0.434889	0.84308	0.989619	0.462428	0.826969	0.872439	0.657071	0.967701	1.13201	0.298039	0.589242	0.663291	0.921348	0.981822	1.52214	0.0351562	0.301946
FGFR2 ligand binding and activation	1.6363	0.027837	0.072544	1.12421	0.310968	0.683046	-0.88672	0.625882	0.923961	0.652524	0.964286	0.984399	0.725947	0.827273	1	1.13524	0.294118	0.584683	-1.04126	0.397329	0.637017	1.51894	0.0286885	0.297478
Signaling by PDGFRA transmembrane, juxtamembrane and kinase domain mutants	1.0738	0.369565	0.451691	-0.74066	0.835664	0.915212	-0.62253	0.909535	1	-1.27355	0.162821	0.496212	1.15302	0.298103	0.675434	-1.58598	0.012295	0.162923	-1.2842	0.181524	0.35293	-1.27488	0.184136	0.321845
Norepinephrine Neurotransmitter Release Cycle	0.989051	0.457778	0.561965	0.757686	0.800766	0.999165	-0.59178	0.970149	1	0.794922	0.770732	0.925339	1.11946	0.332494	0.717984	0.668111	0.886454	0.980117	-1.13822	0.297254	0.52096	-0.617328	0.943472	1
Assembly of the ORC complex at the origin of replication	-1.55877	0.045455	0.071864	1.10181	0.350267	0.724433	1.50781	0.039116	0.354914	-1.16242	0.279895	0.64826	0.612911	0.921622	1	-0.76674	0.746888	0.897985	-0.66128	0.901007	0.972324	-1.40225	0.0899705	0.185539
Acetylcholine binding and downstream events	-1.96677	0	0.003206	-0.59706	0.97973	0.989592	0.871778	0.625424	1	-1.24078	0.178474	0.531427	-0.92567	0.570313	0.819232	-0.92686	0.534836	0.720254	1.19406	0.264019	0.534422	-1.42015	0.068917	0.170654
Diseases of Mismatch Repair (MMR)	-1.15841	0.293785	0.389352	0.799657	0.759434	0.997109	0.784085	0.769231	1	-1.15041	0.286982	0.669752	0.777278	0.763441	0.994981	-1.34749	0.123984	0.293211	-1.21999	0.241935	0.415605	-1.41707	0.0657277	0.17292
SUMOylation of DNA damage response and repair proteins	-2.22154	0	0.000175	1.17123	0.206746	0.603588	1.17385	0.184168	0.759752	-1.61691	0.003165	0.117598	-1.04462	0.272727	0.702347	-1.55716	0.011261	0.177432	-1.20275	0.181429	0.434867	-1.89559	0	0.00318859
Glucagon-type ligand receptors	1.13703	0.273942	0.3868	0.967255	0.517491	0.893397	1.19006	0.207547	0.74359	1.72922	0.006369	0.242043	1.24115	0.166667	0.541477	1.26048	0.162214	0.454263	0.954869	0.507123	0.798069	-1.44463	0.0448143	0.14913
NF-kB activation through FADD/RIP-1 pathway mediated by caspase-8 and -10	0.624958	0.913319	0.96632	1.27918	0.166667	0.471453	0.679535	0.891938	1	-0.85385	0.667979	0.9771	0.650966	0.915254	1	-1.03413	0.417943	0.574633	-1.24996	0.207792	0.377231	-1.39842	0.105714	0.188044
Regulation of beta-cell development	0.957224	0.532374	0.603387	0.593189	0.96	1	-0.91935	0.621554	0.925774	-1.23844	0.158192	0.537463	0.704556	0.87296	1	-1.46809	0.032184	0.226355	-0.897546	0.635514	0.787125	1.2906	0.118557	0.49796
Presynaptic phase of homologous DNA pairing and strand exchange	-2.65292	0	0	1.18103	0.227804	0.587186	1.1374	0.268412	0.793841	-1.87508	0	0.034292	-1.55536	0.026786	0.261006	-1.29401	0.118568	0.322095	-1.38002	0.0789474	0.289446	-2.03059	0	0.000658799
Metabolism of water-soluble vitamins and cofactors	1.65742	0	0.065731	1.5392	0.008386	0.218874	1.20189	0.129573	0.731852	0.687202	1	0.993006	1.61577	0	0.142309	1.10947	0.244027	0.615625	-1.50228	0.00551724	0.210983	-0.746867	0.905495	0.955257
Mitochondrial biogenesis	1.5296	0.007407	0.114911	1.65914	0.001081	0.106444	1.37596	0.048232	0.481509	-0.91016	0.65762	0.938267	1.94859	0	0.002724	-0.90116	0.674074	0.744274	-1.43719	0.025641	0.252821	-1.34258	0.0779817	0.240464
SARS-CoV-2 modulates host translation machinery	-2.95781	0	0	1.07418	0.370709	0.762028	1.40205	0.065319	0.441171	-0.97846	0.521786	0.884859	-2.0412	0	0.030259	1.49972	0.023256	0.237271	2.64368	0	0	-1.17628	0.226553	0.456221
Folding of actin by CCT/TriC	-1.6799	0.020446	0.035823	-1.25104	0.181495	0.364005	1.20067	0.256732	0.730913	1.43229	0.088889	0.488366	0.789736	0.744912	0.995839	-1.13565	0.314176	0.461377	0.935264	0.526718	0.814797	-1.87234	0	0.00403818
Vasopressin-like receptors	0.840584	0.636166	0.771716	1.29448	0.152695	0.454932	-0.5447	0.974771	1	1.36391	0.169753	0.493645	1.15305	0.313546	0.677571	1.82774	0.007968	0.047888	0.952326	0.506726	0.796473	1.54518	0.0870787	0.285393
Maturation of spike protein_9694548	1.67898	0.002232	0.060415	0.683634	0.908768	1	-0.78191	0.823834	0.980961	-0.9416	0.579545	0.916956	1.20428	0.214204	0.588722	0.826157	0.750473	0.897447	-0.681068	0.938272	0.968118	-0.530356	0.984944	1
Phase 0 - rapid depolarisation	1.46275	0.03423	0.145074	-1.08486	0.305389	0.527539	0.894066	0.633058	1	-1.00523	0.480638	0.849082	1.1905	0.218638	0.612141	-0.68995	0.917021	0.947404	0.503766	0.996904	0.99945	0.8603	0.703704	0.916201
Beta oxidation of lauroyl-CoA to decanoyl-CoA-CoA	1.98092	0	0.011166	1.56536	0.017028	0.198599	-0.92144	0.54955	0.923004	0.515136	0.991803	0.998728	1.47992	0.033588	0.269406	1.06438	0.374753	0.663681	-1.31401	0.14214	0.336005	1.11149	0.315341	0.658434
Negative regulation of MET activity	0.867515	0.66747	0.732383	-1.01357	0.443515	0.615999	-1.13439	0.265854	0.756763	-1.41291	0.066339	0.330496	0.642062	0.906057	1	-1.76425	0.008368	0.077173	1.39369	0.0798898	0.334548	-1.02549	0.438503	0.671261
Diseases associated with surfactant metabolism	-1.11606	0.314176	0.43901	0.656857	0.915663	1	-0.77242	0.73494	0.979393	-1.04489	0.43314	0.811262	0.660591	0.887446	1	-0.95774	0.497992	0.683697	1.26394	0.189655	0.462487	-0.79421	0.724242	0.929159
Gene Silencing by RNA	-1.83951	0	0.010738	1.04934	0.42279	0.804313	0.797545	0.845313	1	-1.43218	0.016824	0.302748	0.646946	0.953076	1	-1.09024	0.295082	0.511636	-0.689449	0.959828	0.967343	-1.83721	0	0.00572856
Aspartate and asparagine metabolism	1.12333	0.298673	0.397445	0.993191	0.492676	0.863037	0.941165	0.535211	0.980521	-1.05963	0.397558	0.788668	1.37167	0.09825	0.407915	0.601899	0.938735	0.993799	-1.06269	0.401575	0.61887	-1.06102	0.393539	0.61475
Activated NTRK2 signals through FYN	0.947144	0.497967	0.613171	-1.01441	0.401274	0.615411	-1.16545	0.251174	0.763148	-1.06294	0.396067	0.787159	0.651297	0.88287	1	-1.51699	0.046748	0.196417	-0.945612	0.56446	0.736546	1.04436	0.373041	0.72568
Drug-mediated inhibition of CDK4/CDK6 activity	-1.02911	0.427146	0.547017	-1.41315	0.125364	0.264522	-0.86674	0.634091	0.93934	1.06277	0.380814	0.763947	-0.8505	0.638968	0.869171	0.769568	0.753398	0.934975	-1.4018	0.0942408	0.277084	-1.03063	0.443366	0.661399
Vitamin D (calciferol) metabolism	-1.64774	0.019157	0.044957	-0.95038	0.486989	0.695287	0.888323	0.594982	1	0.596506	0.983539	0.993839	-0.99668	0.421875	0.756283	-0.67468	0.87	0.954991	0.752588	0.768262	0.974006	-1.15104	0.296137	0.489675
Erythropoietin activates RAS	1.26379	0.175966	0.275097	-1.1113	0.333333	0.500611	-0.9497	0.536058	0.911431	-1.1163	0.325786	0.72226	1.06626	0.364973	0.783317	-1.41931	0.097046	0.246315	0.673127	0.890777	0.985727	-1.36386	0.0933908	0.216566
Mitotic G2-G2/M phases	-1.75346	0	0.020913	0.962134	0.589796	0.897796	-1.1952	0.084175	0.733804	-1.17803	0.113454	0.632166	-1.07928	0.6	0.679855	-0.94502	0.603627	0.700664	-1.39457	0.0104031	0.284563	-1.95211	0	0.00171205
RNA Polymerase III Chain Elongation	1.00754	0.451477	0.535939	0.974039	0.506477	0.880569	-0.74185	0.839109	0.994216	1.32513	0.081218	0.545647	1.2482	0.193426	0.537258	1.32325	0.125725	0.388748	-1.07915	0.3728	0.599	-0.576326	0.976648	1
Inhibition of voltage gated Ca2+ channels via Gbeta/gamma subunits	1.11945	0.318072	0.401772	-1.21276	0.208556	0.399155	1.23255	0.191453	0.709203	1.37492	0.103448	0.481991	1.05877	0.407047	0.793134	0.736327	0.855839	0.949801	1.30128	0.118497	0.430421	-1.1572	0.253197	0.484037
Tight junction interactions	0.803189	0.756579	0.822763	-0.99949	0.463542	0.624757	0.885274	0.642496	1	-0.94192	0.559633	0.918095	-0.85918	0.713376	0.8734	1.13886	0.26306	0.579578	-1.24831	0.147516	0.379844	0.808423	0.752252	0.98475
p75 NTR receptor-mediated signalling	1.44715	0.022409	0.150669	0.752913	0.879958	0.999858	1.01631	0.416541	0.925123	-1.14426	0.237006	0.678361	1.27292	0.082645	0.504477	-0.99245	0.449275	0.636093	1.00546	0.458484	0.742373	-1.00162	0.473392	0.705382
Signalling to ERKs	1.76986	0.002387	0.038946	-1.32008	0.076471	0.31545	-1.09428	0.309463	0.772007	-0.95586	0.551646	0.903492	1.0861	0.333725	0.753908	-1.92336	0	0.028493	-0.840443	0.702703	0.855694	-0.958337	0.54534	0.756668
G beta:gamma signalling through PI3Kgamma	1.34942	0.098901	0.205443	-1.04731	0.38342	0.573978	0.825766	0.735652	1	0.917221	0.551282	0.889717	1.23663	0.203202	0.54274	-1.28092	0.147992	0.3287	1.25813	0.172805	0.456314	-1.15538	0.276821	0.48745
Defects in biotin (Btn) metabolism	2.00112	0	0.009187	1.94874	0	0.003636	1.25509	0.189329	0.680273	0.902244	0.578947	0.871931	1.90455	0.001391	0.005662	1.6677	0.018904	0.12335	-1.50827	0.0431779	0.20676	-0.679686	0.888722	0.99352
MAPK1 (ERK2) activation	1.48066	0.080679	0.137074	-1.83465	0.009934	0.067099	-1.87748	0.004566	0.211767	-1.39764	0.094576	0.35022	-0.97105	0.428016	0.789555	-1.51357	0.06237	0.197134	-0.67377	0.903114	0.969919	-0.908191	0.592988	0.821858
MET activates RAS signaling	1.20104	0.240991	0.33382	0.830127	0.710345	0.9811	-1.22368	0.215827	0.717084	-1.26318	0.175134	0.504315	0.921332	0.57551	0.937977	-1.54924	0.036072	0.177991	-1.05131	0.39	0.630351	-0.993328	0.526619	0.712296
Apoptotic execution phase	-1.59269	0.019231	0.059866	0.798266	0.792237	0.995167	0.957115	0.519393	0.97947	-1.31495	0.092865	0.443126	0.571638	0.981153	1	-1.59288	0.010941	0.157783	-1.50844	0.0231884	0.207471	-1.28122	0.116137	0.313836
NRAGE signals death through JNK	1.72629	0.002632	0.048581	1.03703	0.439912	0.818533	1.07682	0.310016	0.876002	-1.29863	0.098607	0.461319	1.52086	0.009688	0.225696	-1.09745	0.30531	0.501266	0.962532	0.516556	0.789978	-0.845421	0.707229	0.883158
Cardiogenesis	1.06022	0.354767	0.468925	1.23626	0.196195	0.500033	1.49752	0.041391	0.363192	-0.89395	0.646572	0.946308	1.79927	0.001209	0.025395	0.75506	0.835271	0.934477	-1.49096	0.0333333	0.215084	0.490989	1	1
Defective GALNT3 causes HFTC	-1.87693	0.003774	0.007682	-1.14313	0.229075	0.46591	-0.73143	0.853881	0.997344	-1.14084	0.284483	0.678441	-1.43347	0.06422	0.353192	-1.20524	0.197959	0.389377	1.76478	0.0157895	0.0740531	1.10367	0.290323	0.668788
Hyaluronan uptake and degradation	1.35071	0.146751	0.204827	-0.95189	0.514925	0.692844	0.837932	0.691652	1	1.6286	0.020492	0.28811	1.58014	0.02122	0.169605	1.54147	0.042802	0.207306	-0.619604	0.928814	0.985735	0.451173	1	1
Apoptosis induced DNA fragmentation	-1.34656	0.143713	0.201789	0.687473	0.863768	1	1.18752	0.253759	0.745296	-1.03272	0.434043	0.818183	0.57785	0.956585	1	-0.9818	0.483673	0.651872	-0.965125	0.501706	0.719527	-1.35154	0.114754	0.231278
Hh mutants abrogate ligand secretion	1.36239	0.068235	0.198296	1.35744	0.062007	0.377725	-1.32246	0.0625	0.680173	-0.49198	0.998936	1	0.880987	0.680874	0.961082	1.08846	0.314079	0.635033	-1.08318	0.350983	0.592598	-1.69332	0.00118765	0.0232777
Fatty Acids bound to GPR40 (FFAR1) regulate insulin secretion	0.837956	0.666667	0.775531	0.84487	0.682216	0.977593	1.17424	0.279359	0.760742	-0.71426	0.83662	1	1.23156	0.225989	0.546629	0.857984	0.61157	0.871475	-0.885133	0.614007	0.802623	-1.11739	0.342067	0.535218
PD-1 signaling	-2.14239	0	0.000474	-1.51595	0.056604	0.205626	0.492391	0.991319	1	-1.7828	0.001233	0.061611	-2.19328	0.004651	0.010086	-1.118	0.294737	0.476658	2.45885	0	0	-1.72593	0.00542005	0.0174732
The activation of arylsulfatases	1.61469	0.030501	0.079424	1.05553	0.385257	0.797866	0.523905	0.984615	1	-0.60751	0.939189	1	0.945494	0.558904	0.926243	1.39387	0.115686	0.32137	-1.74489	0.00325733	0.108962	0.823093	0.729642	0.96466
TRAF6-mediated induction of TAK1 complex within TLR4 complex	-0.87105	0.623693	0.76017	-1.50725	0.049774	0.212975	-0.60041	0.955335	1	-0.94549	0.548303	0.914067	0.577601	0.950445	1	-1.20942	0.218254	0.386524	1.16875	0.290404	0.543011	-0.496067	0.989247	1
Chromatin organization	-2.09036	0	0.000893	1.48134	0	0.271617	1.81139	0	0.098977	-1.68591	0	0.09071	1.21595	0.077699	0.568232	-1.71544	0	0.091358	-1.57764	0.0025974	0.168395	-2.08489	0	0.000289871
TRAIL signaling	-0.80516	0.686047	0.839877	-1.56627	0.054054	0.180808	-0.901	0.548458	0.928603	-1.07631	0.399171	0.779792	-0.85323	0.607509	0.87103	-1.37995	0.118609	0.270447	-1.2372	0.214162	0.392242	-0.961522	0.545315	0.751095
Degradation of GLI1 by the proteasome	1.28972	0.110577	0.251874	1.38872	0.046823	0.347935	-1.24085	0.124031	0.702896	-0.53289	0.994641	1	0.86656	0.711991	0.964084	1.00424	0.437729	0.732646	-0.919753	0.606335	0.765562	-1.5488	0.0128505	0.0747203
Uptake and function of anthrax toxins	1.86989	0.002227	0.022461	0.795549	0.741758	0.993263	0.958426	0.519862	0.979012	0.638038	0.938224	0.977646	1.17229	0.26158	0.634286	-0.67052	0.870103	0.955791	-1.16661	0.301824	0.481404	-0.549834	0.969163	1
Metabolism of folate and pterines	1.5054	0.059091	0.12529	1.10751	0.343501	0.716454	0.82579	0.699491	1	1.04064	0.421739	0.797989	1.49722	0.028947	0.258959	0.859332	0.659406	0.872914	-1.07274	0.399671	0.604754	-0.616782	0.930612	1
Signaling by RAF1 mutants	1.49901	0.027972	0.127838	-1.59356	0.023622	0.16501	-1.50578	0.017456	0.596234	-1.03798	0.425484	0.819129	-0.96459	0.544	0.797218	-1.61602	0.008602	0.142548	0.81996	0.768362	0.936508	-0.815351	0.752727	0.910205
PTK6 Regulates Proteins Involved in RNA Processing	-1.40945	0.11002	0.154138	-0.8125	0.670391	0.850085	1.40389	0.076512	0.43836	1.30739	0.172515	0.558409	0.569826	0.946203	1	0.871843	0.625731	0.86039	-1.1501	0.297578	0.502932	-1.16409	0.272162	0.476373
Transcriptional regulation of brown and beige adipocyte differentiation	1.23164	0.15942	0.301783	1.48805	0.032413	0.263599	1.15747	0.247541	0.786185	-0.83003	0.715447	0.982982	1.47519	0.032067	0.275958	-0.66941	0.938689	0.954106	-1.52123	0.0257576	0.200063	-1.3012	0.130323	0.287779
Activation of C3 and C5	0.775842	0.750507	0.851415	-0.88064	0.593567	0.775476	1.46367	0.065068	0.369936	-0.82756	0.71953	0.985529	1.47246	0.053314	0.277778	1.29233	0.175476	0.422815	0.619095	0.937209	0.982526	-0.935037	0.571217	0.792842
CRMPs in Sema3A signaling	1.29309	0.153675	0.249494	-0.63036	0.949541	0.98001	0.546732	0.983306	1	-0.76333	0.794451	1	0.64845	0.906915	1	0.802668	0.738	0.911	-0.714829	0.869852	0.95684	-0.906162	0.587017	0.821648
Interleukin-7 signaling	-1.02679	0.440072	0.55055	0.656815	0.92279	1	0.757738	0.829932	1	-1.94056	0	0.017781	1.1369	0.286061	0.700684	-1.79191	0.003968	0.069752	1.47232	0.0497382	0.261217	-1.22151	0.216645	0.390903
Regulation of PTEN gene transcription	-1.31244	0.091667	0.226263	1.43384	0.029933	0.288376	1.11908	0.281646	0.811672	-0.71582	0.905063	1	1.26499	0.12854	0.514376	0.984144	0.487676	0.738905	-1.49319	0.042029	0.214246	-1.23156	0.154299	0.377016
Intra-Golgi and retrograde Golgi-to-ER traffic	1.82202	0	0.027838	0.472446	1	0.998779	-1.71337	0	0.447014	-1.59384	0	0.133089	0.778107	0.918756	0.995352	-2.03798	0	0.015487	-1.43533	0.00862069	0.253519	-1.29666	0.0484037	0.294343
Purine ribonucleoside monophosphate biosynthesis	-1.31469	0.153439	0.226228	1.27399	0.155367	0.479513	-0.94892	0.506881	0.91029	-1.4144	0.082999	0.329276	0.801773	0.727524	0.989387	-0.67082	0.856574	0.956371	0.883359	0.594164	0.875029	-1.5176	0.0344828	0.0956933
Neurotransmitter clearance	1.48282	0.087248	0.13603	0.973694	0.493844	0.880244	1.27788	0.154657	0.644948	1.34135	0.134387	0.525453	1.48536	0.046089	0.268777	0.936803	0.520958	0.800923	-0.974487	0.489633	0.707657	0.71358	0.868339	1
NRIF signals cell death from the nucleus	-1.02368	0.426056	0.552961	-0.9288	0.570136	0.718093	0.73149	0.85	1	-0.54116	0.968153	1	0.966452	0.537676	0.899792	0.743621	0.798039	0.944574	1.0032	0.432	0.744035	-0.48033	0.987838	1
Interleukin-35 Signalling	1.27849	0.169851	0.26209	-0.85272	0.665354	0.802678	-1.38491	0.098131	0.632166	-1.51933	0.037037	0.191388	0.677822	0.859764	1	-1.34011	0.144737	0.300731	-0.63449	0.914573	0.982315	-1.45919	0.0699301	0.138318
Adrenoceptors	1.77166	0.004167	0.0387	1.00652	0.446903	0.851484	-0.93482	0.542141	0.913575	0.975394	0.503906	0.831459	1.19551	0.26014	0.605652	0.590168	0.943798	0.99507	-0.939326	0.539452	0.742822	1.69784	0.0247678	0.209044
Activation of TRKA receptors	1.19672	0.258065	0.336493	-1.29084	0.196481	0.341357	0.577155	0.949367	1	-1.0409	0.449165	0.815722	1.20355	0.239098	0.589812	-1.26614	0.170732	0.333711	0.972619	0.479419	0.792062	0.785405	0.734513	0.995748
Mismatch repair (MMR) directed by MSH2:MSH3 (MutSbeta)	-2.22615	0	0.000156	1.32754	0.129581	0.417641	0.968911	0.504303	0.976029	-1.66718	0.005102	0.093951	0.924898	0.584211	0.940173	0.58738	0.943662	0.994879	-1.14206	0.279933	0.516978	-1.82167	0.00280112	0.00651259
Interconversion of nucleotide di- and triphosphates	-0.84331	0.674033	0.792053	-0.86775	0.659686	0.788412	-1.34587	0.1133	0.666417	1.11314	0.284615	0.713627	-1.56241	0.040816	0.25901	-0.61173	0.96	0.979526	0.731106	0.880466	0.986147	-0.662514	0.910408	0.996782
HSP90 chaperone cycle for steroid hormone receptors (SHR) in the presence of ligand	1.5613	0.01182	0.103398	-1.86178	0	0.060187	-0.99731	0.457627	0.843966	0.957879	0.54878	0.847952	0.956993	0.553728	0.909233	-0.90888	0.637149	0.735375	-1.7127	0.00295421	0.124745	-1.1149	0.304245	0.539096
Alpha-oxidation of phytanate	1.60625	0.037267	0.083109	1.69349	0.005997	0.080826	1.02463	0.457875	0.932199	1.49471	0.080906	0.424339	1.423	0.054492	0.338908	1.51833	0.058233	0.221801	-1.04687	0.412439	0.636103	0.754908	0.803468	0.995594
Response of EIF2AK1 (HRI) to heme deficiency	0.947699	0.510776	0.613344	-1.38688	0.103004	0.279232	0.68521	0.884034	1	1.11785	0.293269	0.708661	0.924819	0.574803	0.939406	0.676107	0.904382	0.980117	-1.56325	0.0337079	0.173722	-0.617352	0.946686	1
Class A/1 (Rhodopsin-like receptors)	-0.94371	0.619549	0.67366	-1.99244	0	0.028712	-1.06341	0.228346	0.783352	-1.25771	0.028056	0.507149	0.829071	0.900901	0.990432	-1.10319	0.201729	0.495576	2.18552	0	0.00226034	1.32026	0	0.467374
Estrogen biosynthesis	0.922321	0.561674	0.648932	-1.22069	0.239011	0.395846	-1.26071	0.203837	0.713996	1.00495	0.421965	0.818679	-1.81629	0.005952	0.10981	-0.89723	0.570039	0.74852	1.11759	0.309469	0.601941	2.12438	0	0.0539311
Transport of Mature mRNA derived from an Intron-Containing Transcript	-2.63	0	0	-1.05267	0.333333	0.567179	1.64174	0	0.218698	-1.40741	0.024573	0.335313	0.62424	0.966102	1	-1.49461	0.012903	0.209298	-1.42901	0.0314637	0.255748	-2.26089	0	0
GRB2:SOS provides linkage to MAPK signaling for Integrins	1.41088	0.098468	0.170821	-1.25235	0.176707	0.368564	-1.1676	0.251244	0.761542	-0.67716	0.902439	1	0.855234	0.681159	0.97478	-1.40187	0.097276	0.255981	-0.624431	0.938095	0.98373	-1.32962	0.125352	0.252534
Attachment and Entry_9694614	1.40537	0.059867	0.172703	0.67945	0.890724	1	-0.97271	0.475845	0.881783	-0.60185	0.949068	1	0.774229	0.792668	0.997775	1.26274	0.171846	0.454845	-0.907579	0.596215	0.776081	0.934201	0.564315	0.821562
DNA strand elongation	-3.0309	0	0	1.62021	0.009346	0.141579	1.3099	0.112745	0.580392	-1.73894	0	0.072692	-1.06874	0.346154	0.690617	-0.76245	0.839917	0.898259	-0.615402	0.967066	0.985711	-2.17606	0	0.000126819
The role of GTSE1 in G2/M progression after G2 checkpoint	-0.98854	0.455446	0.60704	0.655728	0.949395	1	-1.44008	0.002688	0.589501	0.880329	0.755556	0.868703	-0.93083	0.604651	0.823183	0.787383	0.867647	0.920288	1.04787	0.352071	0.664713	-1.78974	0	0.00902762
Negative regulation of FGFR3 signaling	1.13472	0.288889	0.388481	-0.81327	0.768473	0.849984	-1.29733	0.137931	0.696282	-0.97152	0.513986	0.887529	-0.9411	0.557047	0.808831	-1.16421	0.230603	0.429349	-1.25137	0.15	0.382304	-0.672501	0.901809	0.99654
Pervasive developmental disorders	-1.07717	0.360558	0.483768	0.925847	0.576455	0.919623	0.91025	0.559122	0.999693	-0.99121	0.496042	0.867225	1.27627	0.179452	0.499447	0.767425	0.773585	0.930065	0.644819	0.908629	0.975342	-1.41836	0.0800562	0.171647
Generation of second messenger molecules	-2.57718	0	0	-1.58266	0.022857	0.169252	1.06053	0.359477	0.874851	-1.87722	0	0.036948	-1.68731	0.012048	0.188268	-1.30147	0.121535	0.323815	2.464	0	0	-1.77397	0.00386598	0.0108249
Uptake of dietary cobalamins into enterocytes	-1.46414	0.068093	0.119188	0.681411	0.890744	1	-0.68046	0.839243	1	-0.5171	0.984779	1	-1.32383	0.163987	0.401118	-0.68608	0.844262	0.950107	0.721333	0.812808	0.988907	0.609642	0.930636	1
Regulation of TP53 Activity through Phosphorylation	-2.26583	0	9.04e-05	1.13358	0.240426	0.671661	1.24567	0.105754	0.696585	-1.70521	0	0.088525	0.61944	0.974974	1	-1.10402	0.256471	0.494619	-1.05369	0.369505	0.628809	-2.05218	0	0.000492355
Miro GTPase Cycle	1.33175	0.126984	0.217443	1.08622	0.367733	0.73894	0.651467	0.915162	1	-0.57867	0.955202	1	1.17447	0.269175	0.629798	-0.78504	0.733068	0.87896	-1.03034	0.436455	0.648772	-1.40681	0.0678466	0.183173
SHC1 events in ERBB4 signaling	0.808609	0.727642	0.817964	-1.5465	0.068376	0.190602	-1.07652	0.345361	0.779801	-1.06215	0.425422	0.787296	0.594911	0.936424	1	-1.34759	0.135135	0.293784	-0.693633	0.840722	0.964058	-1.05437	0.40327	0.625605
Transport of Mature mRNA Derived from an Intronless Transcript	-2.24816	0	0.000111	1.04841	0.392774	0.803185	1.17774	0.219388	0.753082	-1.48932	0.024803	0.218951	0.771735	0.808676	1	-1.35166	0.08125	0.291723	-0.983206	0.503782	0.69841	-2.26916	0	0
Cation-coupled Chloride cotransporters	-0.76955	0.749042	0.880748	0.585807	0.950495	0.999846	0.863961	0.635563	1	-0.65222	0.88	1	0.689688	0.853026	1	-1.13523	0.312	0.461522	-1.31547	0.147783	0.336973	-0.719313	0.829819	0.968925
Formation of the nephric duct	1.27743	0.16383	0.262942	0.766519	0.806242	0.994537	1.18524	0.261092	0.750894	-0.89688	0.59904	0.947229	0.99145	0.485313	0.879108	0.821247	0.743925	0.898439	-1.16709	0.272441	0.481071	1.15275	0.247191	0.62647
RUNX2 regulates bone development	1.29774	0.123644	0.245742	1.09704	0.342581	0.72568	1.18904	0.226734	0.744656	-0.53289	0.983702	1	1.23539	0.194836	0.542006	0.967041	0.493433	0.763953	-1.44608	0.0545746	0.245551	0.8	0.800885	0.986286
ARMS-mediated activation	1.47888	0.065217	0.137663	-1.32113	0.171233	0.316408	-0.90342	0.579327	0.925331	-1.0488	0.413295	0.803617	0.690229	0.878049	1	-1.56211	0.041257	0.177108	-0.688833	0.854641	0.966399	1.00759	0.399408	0.771519
eNOS activation	2.35121	0	0.000517	0.857116	0.676512	0.971235	-1.64194	0.034146	0.45265	0.905289	0.578947	0.870226	0.590275	0.955617	1	0.559036	0.965318	0.995507	-1.33464	0.120354	0.323345	1.13657	0.261905	0.643017
TRIF-mediated programmed cell death	1.06704	0.348643	0.460798	-1.87695	0.006645	0.058469	0.722817	0.811545	1	-0.66523	0.867318	1	0.802971	0.717514	0.989148	-1.11482	0.316306	0.47998	-1.30311	0.156667	0.341905	-0.884813	0.622419	0.84076
Other interleukin signaling	-1.04264	0.391003	0.526703	-2.15349	0	0.011853	0.669641	0.918966	1	-1.4827	0.034525	0.221786	0.523095	0.982227	1	-1.19014	0.233333	0.404765	2.07406	0	0.00715425	-1.21325	0.216252	0.404876
E2F mediated regulation of DNA replication	-2.12384	0	0.000622	1.42066	0.062893	0.29622	1.23302	0.186579	0.715766	-1.60859	0.011947	0.12	-0.88599	0.668571	0.856763	-0.88767	0.613924	0.764887	-1.12242	0.309119	0.539281	-1.82269	0.00136799	0.00651393
Toll Like Receptor 4 (TLR4) Cascade	1.10468	0.231672	0.418721	-1.47041	0	0.233721	0.993221	0.463811	0.94959	-1.063	0.355915	0.789098	1.14747	0.195542	0.686293	-1.57266	0.002353	0.169739	-0.926901	0.620506	0.756259	-1.21291	0.140107	0.404529
Expression and translocation of olfactory receptors	-1.15849	0.216724	0.390009	1.4377	0.019355	0.292319	-0.60421	0.997275	1	-2.26387	0	0	-1.23316	0.112676	0.505881	-1.05555	0.331797	0.552803	2.38133	0	4.58866e-05	1.78848	0	0.168786
Thyroxine biosynthesis	0.932813	0.521645	0.636116	-1.05065	0.355828	0.569111	-1.26827	0.185542	0.700355	1.62789	0.05614	0.283095	-1.37292	0.119454	0.37607	0.914047	0.566929	0.823753	0.740545	0.798005	0.981346	1.77075	0.0188679	0.167979
Activation of the pre-replicative complex	-2.9396	0	0	1.14752	0.279236	0.651433	1.46808	0.0496	0.364811	-1.70811	0.004545	0.089328	-1.65117	0.007143	0.218063	-1.08808	0.334061	0.511824	-0.681128	0.912037	0.968836	-2.0453	0	0.000500326
Loss of Nlp from mitotic centrosomes	-1.60088	0.003527	0.057213	1.02238	0.45943	0.839234	-1.13478	0.218837	0.760259	-1.66635	0.001047	0.091976	-1.35288	0	0.376607	-1.42607	0.032634	0.239541	-1.61026	0.0104948	0.165857	-1.85342	0	0.00474643
Interleukin-17 signaling	1.39814	0.041344	0.175964	0.955028	0.547696	0.900039	1.02433	0.420968	0.931274	-0.82338	0.796178	0.986906	1.23685	0.135829	0.543204	-1.614	0.008696	0.142973	-1.0987	0.273625	0.57262	-0.970804	0.533411	0.73695
Regulation of the apoptosome activity	1.16322	0.277542	0.363677	0.525084	0.978962	1	0.993629	0.473022	0.950029	-1.07451	0.381402	0.781272	0.659902	0.887075	1	-0.91952	0.553498	0.723342	-1.56903	0.0359589	0.172755	-1.08312	0.366032	0.584378
Defective factor IX causes hemophilia B	0.995611	0.456	0.553203	-0.67478	0.899666	0.956631	-1.14628	0.293303	0.757758	-0.84828	0.691238	0.978708	0.933971	0.569863	0.93894	-1.16819	0.283133	0.426755	-0.874805	0.619205	0.812887	-1.38054	0.107303	0.200903
Cell-extracellular matrix interactions	2.58082	0	0	-1.07236	0.333333	0.540022	-1.69616	0.004926	0.443561	1.31638	0.125	0.554531	1.42376	0.071887	0.338396	-0.85414	0.661448	0.809365	-1.24103	0.183254	0.386785	1.00471	0.4375	0.763769
Signaling by NTRK2 (TRKB)	1.0013	0.453744	0.545283	0.662971	0.92203	1	-0.6947	0.908416	1	-1.39863	0.072115	0.350388	1.09849	0.347356	0.738899	-1.36308	0.093418	0.285085	-0.710301	0.87011	0.959381	-1.41008	0.0687898	0.179899
Antiviral mechanism by IFN-stimulated genes	-1.53277	0.009693	0.083445	-1.24491	0.111111	0.37236	0.857329	0.791916	1	-1.00409	0.491371	0.851342	0.597198	0.988889	1	-1.24541	0.067146	0.3571	-1.28907	0.0554156	0.351278	-2.10355	0	0.000207051
RHO GTPase Effectors	-1.89367	0	0.006573	-1.19738	0	0.412465	-0.82834	0.964516	0.965158	-1.38623	0.001003	0.364542	-0.94003	1	0.803219	-1.81474	0	0.059889	-1.02819	0.386224	0.649925	-1.83326	0	0.00582146
Abacavir transmembrane transport	1.20763	0.245119	0.326111	1.32822	0.131098	0.417269	1.27566	0.159091	0.641029	0.879532	0.574534	0.867987	1.32454	0.131537	0.455616	0.76433	0.776291	0.929282	0.743127	0.77037	0.979843	0.638272	0.918079	1
Platelet homeostasis	1.72537	0	0.048713	-0.79154	0.967213	0.875035	0.653617	0.985007	1	-1.07265	0.367708	0.780599	1.45769	0.006336	0.3008	-1.05896	0.333333	0.546934	-0.807334	0.806638	0.880916	-1.06704	0.36108	0.606693
G0 and Early G1	-2.7616	0	0	0.755747	0.825882	0.999911	1.40891	0.056572	0.431702	-1.15885	0.274827	0.655319	-1.55999	0.027624	0.258831	-0.91319	0.595436	0.730021	-0.568611	0.974563	0.991796	-1.98509	0	0.00133493
Viral Messenger RNA Synthesis	-2.0274	0	0.001728	0.967665	0.537486	0.893558	0.790251	0.842365	1	-1.3556	0.072235	0.406036	0.888655	0.650616	0.953327	-0.90808	0.658174	0.734791	-0.695108	0.924444	0.964152	-1.94102	0	0.0019684
Reduction of cytosolic Ca++ levels	1.109	0.315451	0.413246	-1.41329	0.095041	0.265414	-0.54456	0.980535	1	-1.25447	0.202156	0.508076	0.839946	0.671485	0.986605	-1.5544	0.021484	0.175016	-1.06417	0.379487	0.619256	-0.832332	0.702941	0.894262
Specification of the neural plate border	-0.91229	0.587687	0.705654	-1.14906	0.246528	0.463142	0.784732	0.762938	1	1.22362	0.200803	0.638636	0.857848	0.657068	0.972365	0.915767	0.55408	0.821186	1.05854	0.343832	0.653601	1.58018	0.0285714	0.30686
RHO GTPases activate PAKs	2.27767	0	0.00148	-1.00324	0.432039	0.625898	-0.87194	0.641414	0.9398	-0.60271	0.945303	1	0.914554	0.596734	0.943302	-1.21673	0.193206	0.383277	-1.20228	0.216772	0.435131	1.11517	0.307692	0.659465
Beta-oxidation of pristanoyl-CoA	1.76931	0.012346	0.038862	1.28119	0.196379	0.46713	-1.29542	0.167476	0.694826	-0.87351	0.660403	0.964506	1.22215	0.242838	0.560526	1.3385	0.143133	0.37038	-1.67944	0.0160256	0.13096	-0.636918	0.916538	1
AUF1 (hnRNP D0) binds and destabilizes mRNA	0.981425	0.506266	0.571629	0.995963	0.485844	0.863079	-1.12672	0.239691	0.762437	0.883838	0.714286	0.876825	0.635441	0.959385	1	1.08629	0.311475	0.637114	-0.881911	0.651563	0.803897	-1.71614	0.00118624	0.0188874
SARS-CoV-1 targets host intracellular signalling and regulatory pathways	1.06739	0.34968	0.460712	0.710695	0.848853	1	0.92925	0.568333	0.982385	-0.70853	0.812739	1	0.923084	0.574244	0.940559	-1.28401	0.152918	0.331048	-1.9777	0	0.0191875	-0.83536	0.702279	0.892419
Calnexin/calreticulin cycle	1.26764	0.15262	0.270996	0.897034	0.623932	0.950458	-0.99353	0.467822	0.846496	-1.16807	0.252415	0.641491	1.08618	0.353155	0.754702	-1.02773	0.419162	0.583801	-0.744774	0.830065	0.938436	-0.764734	0.781625	0.946365
Aerobic respiration and respiratory electron transport	2.20578	0	0.002182	2.39601	0	0	1.70361	0	0.164913	1.97284	0	0.064171	2.26949	0	0	2.76482	0	0	-1.40719	0.0143603	0.274719	-0.769767	0.91858	0.948463
Signaling by FGFR3 in disease	1.15368	0.24263	0.369894	1.23407	0.193299	0.500204	-0.88326	0.612195	0.925144	-0.80968	0.744325	0.991297	0.969268	0.538462	0.900588	1.00389	0.446125	0.732051	-1.61879	0.0189274	0.161769	-0.908399	0.62234	0.822172
Selective autophagy	1.76894	0	0.038791	-1.0648	0.277108	0.548787	-1.23923	0.116343	0.698618	-0.65018	0.958599	1	1.15055	0.252119	0.680992	-1.12757	0.236607	0.468774	-0.83177	0.754717	0.859437	-1.25724	0.128	0.343775
Synthesis of IP2, IP, and Ins in the cytosol	0.902496	0.558824	0.678598	0.844809	0.6897	0.976605	0.748501	0.794362	1	-0.6548	0.900131	1	1.02397	0.438573	0.843032	-1.28938	0.151139	0.326443	-1.06997	0.371429	0.608911	-0.86312	0.640625	0.860766
Signaling by Nuclear Receptors	1.45777	0	0.145824	1.11412	0.229607	0.7017	0.962327	0.585227	0.975481	-1.1259	0.188566	0.706311	1.47858	0	0.270956	-1.27503	0.02439	0.330739	-1.60188	0	0.16279	-1.25531	0.0554415	0.346069
Peroxisomal lipid metabolism	2.56253	0	0	1.77179	0.001236	0.040578	-1.39158	0.061856	0.621107	1.15251	0.190789	0.701983	1.5215	0.02093	0.225989	2.00552	0	0.009845	-1.78701	0.00155763	0.079551	0.817875	0.774775	0.972028
Beta-catenin independent WNT signaling	1.45934	0.00813	0.14488	0.746918	0.92703	1	-0.89665	0.736842	0.926352	-0.9816	0.55071	0.883594	0.963655	0.585193	0.904997	-1.03577	0.363636	0.572388	1.11073	0.179104	0.605962	-1.20053	0.136752	0.420206
Ephrin signaling	1.5043	0.05726	0.125493	-1.19181	0.188406	0.416615	0.551075	0.987784	1	-0.81123	0.743719	0.990367	0.962267	0.52963	0.903673	-0.99561	0.467368	0.632844	0.665479	0.934896	0.981668	0.641455	0.968127	1
HIV elongation arrest and recovery	-1.45677	0.063047	0.123382	1.26898	0.153752	0.47842	1.0467	0.395731	0.901386	1.09118	0.283582	0.736016	1.32544	0.109799	0.455693	1.58702	0.012939	0.174372	-1.48308	0.044164	0.216714	-1.69752	0.00255755	0.0223201
Downstream signaling of activated FGFR3	1.52157	0.034965	0.119181	1.21925	0.195787	0.524811	-1.05091	0.386861	0.793313	-0.83857	0.712753	0.979054	1.00511	0.479853	0.868027	0.918548	0.585366	0.822137	-1.56961	0.0177419	0.174209	-0.886522	0.635891	0.83888
Phosphorylation of the APC/C	-1.9096	0.00188	0.005726	1.26139	0.168883	0.48268	1.00575	0.43686	0.929681	-0.61319	0.94335	1	-1.27436	0.164948	0.472041	0.808659	0.73743	0.911493	-1.16823	0.26873	0.48002	-1.50945	0.0396175	0.100971
Degradation of cysteine and homocysteine	1.63696	0.025641	0.07246	1.63468	0.010417	0.130382	0.764148	0.790576	1	2.22491	0	0.010261	1.54506	0.025907	0.201478	2.057	0.001976	0.005157	-1.31191	0.145188	0.337994	-0.795001	0.754076	0.928604
Hyaluronan metabolism	1.68849	0.012821	0.05719	-1.14027	0.267206	0.468856	-0.84194	0.677262	0.944931	1.31711	0.11215	0.558295	1.31925	0.12548	0.454172	1.24507	0.172481	0.47105	-0.599309	0.947899	0.98856	1.08281	0.359848	0.686904
Transport of gamma-carboxylated protein precursors from the endoplasmic reticulum to the Golgi apparatus	-0.59538	0.943137	0.977956	-1.04825	0.330508	0.573022	1.271	0.187063	0.648756	-0.95128	0.559451	0.908219	-0.61412	0.932692	0.985082	-0.63626	0.898239	0.96801	-1.03603	0.441581	0.640885	-0.837176	0.679699	0.892147
ZBP1(DAI) mediated induction of type I IFNs	1.29063	0.143791	0.2512	-1.14896	0.247253	0.462189	0.716032	0.85473	1	-0.78395	0.788835	1	1.12404	0.313823	0.716717	-1.04619	0.398374	0.558382	-1.06165	0.37799	0.618253	-1.55651	0.0226969	0.0712635
Pausing and recovery of Tat-mediated HIV elongation	-1.27918	0.147425	0.260702	1.32012	0.122072	0.429133	1.12197	0.293638	0.816763	1.15809	0.210526	0.691115	1.35258	0.10551	0.421658	1.72709	0.001842	0.08684	-1.43387	0.0759494	0.254292	-1.63755	0.0078329	0.0383791
Cellular response to starvation	-2.49288	0	0	1.17152	0.155102	0.603998	1.21453	0.127007	0.720197	-0.68048	0.974849	1	-1.56807	0	0.270229	1.65917	0	0.130322	1.81564	0	0.0513674	-0.807281	0.85836	0.918434
RIPK1-mediated regulated necrosis	-1.10385	0.322204	0.448963	-1.02147	0.454545	0.610995	-1.03107	0.393285	0.820778	-0.90858	0.636469	0.937162	0.512186	0.989437	0.999804	-1.081	0.335456	0.519191	-0.899613	0.621705	0.787226	-1.39149	0.0831234	0.193623
Respiratory syncytial virus (RSV) genome replication, transcription and translation	-0.9033	0.595406	0.722455	-0.66294	0.932432	0.960744	-0.60893	0.948113	1	-1.02869	0.427673	0.823743	-1.12609	0.309417	0.652599	-0.76601	0.774848	0.897389	-0.990682	0.468498	0.690941	-1.17512	0.235135	0.458126
Beta oxidation of octanoyl-CoA to hexanoyl-CoA	1.97413	0	0.011876	1.45712	0.039939	0.275213	-0.72621	0.783848	0.998655	0.541013	0.991279	0.996174	1.50023	0.038052	0.255191	0.978459	0.49497	0.745337	-1.32046	0.133791	0.337113	0.906461	0.545706	0.862434
Cytosolic iron-sulfur cluster assembly	-1.30907	0.153846	0.229575	1.51434	0.027894	0.227504	0.992478	0.478485	0.948389	-1.05851	0.401585	0.790887	1.245	0.211566	0.534209	1.45666	0.088757	0.265148	-0.900898	0.590604	0.787514	-1.63635	0.012894	0.0382355
Ovarian tumor domain proteases	-1.09028	0.344406	0.469182	0.871637	0.659574	0.964329	-0.80094	0.782609	0.974521	-0.77892	0.813559	1	0.848282	0.706858	0.980884	-1.03383	0.417431	0.574611	-0.936744	0.576169	0.745483	-1.47616	0.0334572	0.124681
Acyl chain remodelling of PG	1.14412	0.288421	0.380662	0.820585	0.705806	0.982918	0.758446	0.800341	1	-0.91205	0.593671	0.938621	1.09674	0.349186	0.742269	-0.83266	0.693617	0.831482	0.912504	0.572139	0.834442	-0.691827	0.869507	0.986197
ALK mutants bind TKIs	0.900566	0.594595	0.680192	-1.73194	0.019157	0.099675	0.971289	0.488215	0.972056	-1.63712	0.009067	0.104649	0.567226	0.964335	0.998706	-2.18015	0	0.005679	0.800748	0.709763	0.943563	-1.24588	0.206704	0.357271
Nucleotide catabolism	-0.88626	0.65942	0.748257	-1.31803	0.083333	0.316011	-0.43489	1	0.998875	-1.0398	0.437358	0.816772	0.919035	0.619816	0.940537	-1.11282	0.283951	0.482475	1.13696	0.243767	0.577933	-0.997793	0.473552	0.710456
Activation of BH3-only proteins	-1.15924	0.240367	0.389513	0.955811	0.547124	0.899293	0.875449	0.661765	1	-0.84595	0.718182	0.981326	0.608722	0.951163	1	0.753325	0.827458	0.935559	-1.81429	0.0030722	0.0625603	-1.09498	0.316489	0.565377
Negative regulators of DDX58/IFIH1 signaling	-1.10675	0.298276	0.446172	0.936766	0.569412	0.908932	0.554038	0.985149	1	-1.20816	0.203682	0.580943	0.619319	0.94925	1	-1.14135	0.25502	0.455918	-1.00204	0.438152	0.684007	-1.68057	0.00387097	0.0260874
Condensation of Prophase Chromosomes	-2.40872	0	7.84e-06	0.956681	0.526667	0.898248	1.12033	0.298456	0.809457	-1.54608	0.02375	0.173019	-1.36457	0.116667	0.369343	-1.55066	0.043033	0.178004	-1.05497	0.404762	0.628904	-1.97965	0	0.00141422
DNA Repair	-2.52847	0	0	1.52598	0	0.220371	1.58722	0	0.309534	-1.43052	0	0.302747	0.920323	0.735	0.938456	-1.10417	0.1875	0.494966	-1.81479	0	0.0639499	-2.32464	0	0
COPI-mediated anterograde transport	2.21078	0	0.002283	-0.99463	0.483871	0.630993	-1.46914	0.008746	0.604361	-0.9215	0.661795	0.925193	0.927944	0.63299	0.939748	-1.27709	0.077694	0.328888	-1.65252	0	0.144399	-1.18206	0.186957	0.447861
FasL/ CD95L signaling	-1.57335	0.044061	0.066196	-0.66604	0.873684	0.960557	1.19925	0.221612	0.733307	-1.05981	0.408408	0.790112	-1.0871	0.375723	0.676275	-1.04097	0.417355	0.565808	-0.638833	0.89769	0.981067	-1.13051	0.317817	0.513956
Sensory perception of taste	-1.39552	0.067518	0.163525	-0.92737	0.633721	0.717563	1.13565	0.263248	0.795463	-1.34412	0.083049	0.409113	0.842282	0.710829	0.984107	-0.92355	0.558635	0.722623	1.52696	0.0277778	0.223136	-1.27152	0.135508	0.325892
Beta defensins	0.726181	0.828125	0.899853	-1.59293	0.049834	0.164583	0.742844	0.818336	1	-1.09137	0.364771	0.764166	0.969287	0.52602	0.901539	-0.98384	0.469854	0.649706	1.24597	0.191176	0.470993	1.11947	0.303835	0.651504
RUNX3 regulates BCL2L11 (BIM) transcription	-0.81676	0.684008	0.826325	-0.61653	0.924791	0.984574	1.06484	0.424955	0.876082	-1.303	0.12931	0.460279	1.27727	0.163522	0.502329	-1.383	0.090909	0.270901	0.744109	0.783333	0.980414	-0.775869	0.771429	0.943921
Processing of Intronless Pre-mRNAs	-1.95917	0	0.003458	1.60269	0.010582	0.156488	1.37688	0.094276	0.481632	-0.89795	0.618357	0.947687	0.855877	0.683673	0.974418	0.766734	0.803435	0.9297	-1.58879	0.0202492	0.169937	-2.04766	0	0.000479093
SOS-mediated signalling	-0.63425	0.900971	0.965597	0.931288	0.579909	0.917502	0.806412	0.726027	1	-1.01659	0.469417	0.840168	1.08803	0.368263	0.752318	-1.31417	0.163673	0.315415	-1.31344	0.154246	0.33573	-1.46014	0.0636095	0.137559
NTRK2 activates RAC1	0.693942	0.837675	0.927735	-1.22374	0.228324	0.394022	-1.02856	0.406181	0.817682	-0.73802	0.820513	1	-0.88757	0.584239	0.861035	-1.21916	0.239754	0.384114	-1.03164	0.441941	0.647211	0.943955	0.477901	0.816523
SUMOylation of immune response proteins	-1.09663	0.320965	0.459275	0.726101	0.835121	1	1.37707	0.101549	0.483886	-0.52993	0.973829	1	0.939916	0.555705	0.935226	-0.43542	1	0.999604	-1.06344	0.388795	0.619363	-1.23142	0.206461	0.376758
Aberrant regulation of mitotic G1/S transition in cancer due to RB1 defects	-1.65383	0.024436	0.042992	-1.25191	0.159483	0.365926	-0.54775	0.973105	1	0.657856	0.897959	0.989225	-1.43078	0.071429	0.337094	0.57648	0.967213	0.995162	-1.29697	0.131329	0.345896	-1.64715	0.0157593	0.035412
Impaired BRCA2 binding to PALB2	-2.44549	0	0	0.89074	0.634236	0.951374	0.934524	0.542714	0.978598	-1.67414	0.003628	0.091759	-1.61427	0.022727	0.226707	-1.2955	0.143162	0.321695	-1.30311	0.145631	0.342602	-1.86122	0	0.00453124
Endogenous sterols	1.09129	0.329694	0.432151	0.95928	0.522727	0.898947	0.884242	0.65096	1	-0.96608	0.521635	0.89205	1.00873	0.468712	0.86319	-1.04965	0.390852	0.555982	-1.08358	0.346812	0.593974	1.01113	0.452756	0.771455
Phosphate bond hydrolysis by NUDT proteins	0.748613	0.784483	0.880854	1.0119	0.491228	0.849419	0.565704	0.956446	1	-0.70045	0.852573	1	0.698725	0.836705	1	-1.11819	0.333992	0.476901	0.84771	0.665127	0.917203	-1.04417	0.432137	0.644584
The NLRP3 inflammasome	0.536874	0.987124	0.988176	-2.08665	0.004348	0.016617	-1.16402	0.258454	0.765279	-0.63961	0.918033	1	-1.3091	0.145631	0.420708	-1.60542	0.036093	0.15031	1.04081	0.381074	0.67895	-0.758891	0.798898	0.947508
TFAP2A acts as a transcriptional repressor during retinoic acid induced cell differentiation	-1.80476	0.00578	0.013756	-1.03076	0.38172	0.594895	1.50745	0.021352	0.35195	-0.93997	0.578869	0.917083	0.862983	0.687403	0.968557	-0.92798	0.563265	0.719391	0.837727	0.648325	0.926351	-0.762112	0.799697	0.946543
Maturation of nucleoprotein_9694631	-1.21429	0.210428	0.327416	-0.48324	1	0.997738	1.45278	0.062706	0.371741	-1.09612	0.365722	0.757922	0.484562	0.993447	1	-1.5487	0.043478	0.177852	-1.19503	0.244186	0.441732	-1.87061	0	0.00412451
Transcriptional regulation by small RNAs	-1.98072	0	0.002789	0.633772	0.963801	1	-0.82776	0.783069	0.964918	-1.52424	0.013363	0.186267	0.666292	0.917035	1	-1.12425	0.270968	0.46926	0.384087	1	0.999842	-2.01286	0	0.000930004
Opioid Signalling	1.90733	0	0.018327	0.793937	0.831001	0.990638	0.681733	0.984326	1	-0.98019	0.548999	0.886399	1.61788	0.002094	0.14078	1.25221	0.097902	0.463846	-1.3071	0.0787519	0.34411	-1.28788	0.107778	0.306038
Methionine salvage pathway	0.790561	0.677083	0.83531	1.37291	0.116766	0.3635	1.16383	0.298126	0.780321	1.10331	0.292517	0.717818	0.687821	0.852986	1	0.827467	0.67319	0.899157	-1.33343	0.122867	0.324189	-1.10486	0.356143	0.555151
Formation of HIV elongation complex in the absence of HIV Tat	-1.18378	0.210158	0.359161	1.48818	0.025463	0.267381	1.18331	0.216393	0.750392	0.910654	0.625	0.885181	1.53085	0.01573	0.214704	1.46348	0.025878	0.275723	-1.63371	0.0109034	0.153794	-1.81963	0	0.00662501
Transport of Mature mRNAs Derived from Intronless Transcripts	-2.31306	0	3.98e-05	1.0271	0.429569	0.832062	1.21532	0.179181	0.719974	-1.48442	0.027027	0.220521	0.745891	0.831849	1	-1.33764	0.088296	0.300236	-1.02546	0.435045	0.653774	-2.23148	0	8.45458e-05
Metallothioneins bind metals	1.47004	0.084507	0.142067	-2.59184	0	0	-2.14898	0	0.033385	2.0869	0	0.028946	-2.08053	0.003704	0.024925	-1.145	0.27551	0.451534	1.72716	0.00728155	0.0846369	2.05024	0	0.102786
Glycerophospholipid catabolism	1.33017	0.168033	0.218263	1.09391	0.356734	0.731193	-1.01308	0.427553	0.83445	-1.00059	0.465288	0.855141	1.14366	0.308989	0.691508	0.898322	0.582846	0.837355	0.83877	0.665919	0.928086	0.786221	0.741573	0.997108
Activated NTRK2 signals through PI3K	1.05753	0.367432	0.472022	0.473298	0.992063	0.999543	-0.70483	0.831797	1	-1.22057	0.218155	0.567252	1.35423	0.108984	0.42227	-1.41442	0.102881	0.248158	-1.31635	0.147513	0.337472	-1.13059	0.321321	0.514349
Sensory perception of sweet, bitter, and umami (glutamate) taste	-1.0983	0.310987	0.457173	-0.91986	0.633333	0.725196	1.00482	0.442017	0.929094	-1.36119	0.087659	0.404272	0.748837	0.838129	1	-1.03535	0.394737	0.572684	1.66849	0.00882353	0.114673	-1.21012	0.201274	0.407033
HIV Transcription Elongation	-1.07111	0.330357	0.487917	1.5297	0.015012	0.223199	1.14568	0.254545	0.790001	1.01838	0.423423	0.807601	1.54708	0.017957	0.200222	1.5809	0.012891	0.172518	-1.60332	0.0154321	0.164684	-1.80911	0	0.00734201
Transport of RCbl within the body	-0.74636	0.780952	0.897038	0.677215	0.882779	1	0.682655	0.872014	1	1.06936	0.342657	0.752829	-0.5668	0.981752	0.995374	0.640793	0.907757	0.989502	-0.687844	0.859797	0.965798	-0.770349	0.767477	0.949107
Fatty acid metabolism	2.25318	0	0.001872	1.7714	0	0.039624	1.03442	0.372028	0.909158	1.41685	0	0.477807	1.88435	0	0.007292	2.10883	0	0.002888	-1.5722	0.00127227	0.175	0.791016	1	0.994338
Diseases of metabolism	2.08378	0	0.004974	0.94536	0.643216	0.908538	-1.21292	0.044068	0.73709	-0.64603	0.994985	1	1.38636	0.002004	0.388373	1.11312	0.214838	0.61822	-0.624905	1	0.984221	1.07506	0.212121	0.688242
TBC/RABGAPs	1.53212	0.014388	0.114425	1.15672	0.245977	0.632797	-0.91055	0.645349	0.931269	1.07451	0.358696	0.748972	1.1038	0.334467	0.731181	0.665904	0.951128	0.980565	-1.04958	0.389474	0.633608	-0.990018	0.493873	0.714386
Activation of NIMA Kinases NEK9, NEK6, NEK7	-1.5479	0.053903	0.076104	0.930892	0.577211	0.917251	-1.08535	0.344262	0.785253	-1.36622	0.106443	0.394164	-1.27294	0.192429	0.468585	-1.4777	0.063872	0.219283	0.611033	0.944175	0.985291	-1.30114	0.151659	0.287429
Cobalamin (Cbl) metabolism	0.993448	0.461207	0.554983	1.24002	0.20354	0.499543	0.63995	0.902574	1	0.502633	1	0.998289	0.959227	0.540373	0.908479	1.0368	0.407045	0.695328	-1.22651	0.245033	0.404325	-1.11598	0.344715	0.537316
Mucopolysaccharidoses	1.77358	0.016736	0.038615	0.639515	0.923513	1	1.01229	0.431065	0.925219	-0.96812	0.542553	0.890542	1.43604	0.068681	0.330782	-1.02956	0.427723	0.581297	1.50036	0.0816832	0.2386	1.50866	0.0689655	0.291413
Tyrosine catabolism	1.83642	0	0.026289	1.43028	0.064364	0.293593	-1.25306	0.206983	0.703175	0.892706	0.5375	0.880737	-0.79082	0.709589	0.923601	0.734645	0.830867	0.950586	0.785414	0.713924	0.955179	1.70868	0.023622	0.201333
Carnitine metabolism	2.12955	0	0.003292	1.38506	0.094541	0.352404	1.07569	0.361775	0.877841	0.984006	0.462264	0.823156	1.80646	0.002567	0.023015	1.09676	0.34308	0.627223	-1.24762	0.199021	0.380483	-0.436058	0.998599	1
Sensory processing of sound by outer hair cells of the cochlea	-1.22559	0.165261	0.317226	-1.40823	0.032787	0.264822	0.975042	0.507513	0.967448	-0.68703	0.920442	1	0.55783	0.98366	0.998904	-1.17418	0.197154	0.421141	-1.07061	0.355524	0.608253	-0.856255	0.708982	0.869885
Signaling by Activin	1.69612	0.024664	0.055747	0.694237	0.861111	1	-1.69781	0.0125	0.457865	1.07936	0.350711	0.742646	0.767046	0.789948	1	0.903506	0.595376	0.833884	-1.65467	0.0127389	0.142708	1.21109	0.199313	0.572769
Digestion	-0.95607	0.504472	0.654649	1.36697	0.099455	0.372703	1.1539	0.287905	0.791385	-0.93199	0.560606	0.91812	0.878214	0.654255	0.96227	1.31029	0.126016	0.404238	1.17387	0.239583	0.541625	-0.587957	0.947149	1
Biosynthesis of EPA-derived SPMs	0.793448	0.714286	0.831917	-1.28197	0.186391	0.348471	-1.02084	0.441048	0.827222	-0.79217	0.738686	0.996237	0.651992	0.887879	1	-1.27974	0.193939	0.328604	0.888605	0.58753	0.868662	1.22238	0.243976	0.561739
Stabilization of p53	-1.07041	0.349418	0.486675	1.3403	0.082207	0.402053	-0.91416	0.627848	0.927611	-0.62677	0.965775	1	0.624789	0.96158	1	1.01555	0.417722	0.72461	0.902395	0.634783	0.84948	-1.83539	0	0.0057675
Extracellular matrix organization	2.26939	0	0.001538	-1.81736	0	0.073751	0.819046	0.941576	1	-0.65593	0.991992	1	1.30374	0.009	0.475587	1.07253	0.28278	0.652626	-0.975772	0.532847	0.706139	1.71955	0	0.199494
Interleukin-2 signaling	-1.18794	0.23475	0.357807	-1.26404	0.138047	0.361761	0.622424	0.933333	1	-1.85339	0	0.034023	0.51314	0.977303	1	-1.44497	0.092369	0.242637	2.21306	0	0.00170736	-1.14019	0.288515	0.501298
Translesion Synthesis by POLH	-1.68024	0.018083	0.035855	1.1448	0.306306	0.649183	0.890491	0.604341	1	-1.10279	0.358586	0.744867	-0.62677	0.947368	0.978697	-0.9544	0.504184	0.68703	1.09673	0.346561	0.61987	-1.66492	0.015894	0.0305112
Regulation of mRNA stability by proteins that bind AU-rich elements	-0.95833	0.53268	0.655105	0.794243	0.830835	0.991171	-1.0528	0.366577	0.791338	-0.64781	0.967876	1	0.657881	0.959375	1	-1.23801	0.095794	0.367643	-0.901991	0.649199	0.785987	-1.70174	0	0.0217084
MECP2 regulates neuronal receptors and channels	-1.01653	0.43956	0.563978	-0.97686	0.467249	0.656791	0.761983	0.794266	1	-1.29456	0.127921	0.462765	0.912612	0.584498	0.944971	-1.31003	0.131183	0.314522	0.628208	0.959239	0.978973	-1.09833	0.352941	0.561343
Regulation of BACH1 activity	-0.98479	0.474453	0.61364	-0.85214	0.686833	0.802606	-1.14223	0.300242	0.755714	-0.68738	0.853186	1	-1.11554	0.293233	0.65548	0.834047	0.652941	0.894564	1.22855	0.193122	0.497791	-0.77536	0.785401	0.943907
Defective F9 activation	-0.79953	0.710579	0.846647	-1.1659	0.288235	0.442251	-1.24172	0.215217	0.703454	-1.05479	0.410606	0.79904	-0.76872	0.734637	0.935394	-1.76718	0.003992	0.075946	1.56593	0.0589623	0.192747	-1.40608	0.0822981	0.183454
Cleavage of the damaged pyrimidine	-1.83103	0.003802	0.011373	1.29195	0.150649	0.453627	1.75277	0.001701	0.107577	1.01852	0.38806	0.817882	1.40152	0.074316	0.367581	1.35927	0.097606	0.355946	-1.48875	0.0544323	0.21564	-1.57793	0.0258503	0.0596839
Signaling by EGFR	1.36229	0.062954	0.197671	-1.00126	0.464286	0.625378	-1.1264	0.215789	0.761191	-1.30164	0.093478	0.459655	0.927205	0.611416	0.940542	-1.31602	0.091667	0.313938	-1.16484	0.22467	0.483071	-1.09678	0.336854	0.563575
Interleukin-3, Interleukin-5 and GM-CSF signaling	1.61545	0.016867	0.079563	-1.29158	0.114504	0.341496	-0.9034	0.673854	0.92386	-1.57999	0.006696	0.140725	1.11125	0.307436	0.722123	-2.12358	0	0.007986	1.89099	0	0.0333156	-1.10015	0.32419	0.5585
Apoptotic cleavage of cell adhesion proteins	-1.58026	0.05	0.064035	0.586327	0.942577	1	0.940807	0.534014	0.979902	-0.67394	0.864116	1	0.872143	0.628205	0.967407	-0.44212	1	1	-1.21789	0.213087	0.418367	-0.692172	0.865412	0.987252
Apoptotic cleavage of cellular proteins	-1.56151	0.024306	0.070775	0.752555	0.82807	0.999384	0.850767	0.699681	1	-1.28503	0.118329	0.480362	0.622592	0.947787	1	-1.39026	0.066381	0.264264	-1.50089	0.0292398	0.211239	-1.06745	0.365793	0.607069
SUMOylation of ubiquitinylation proteins	-2.22853	0	0.000147	0.976697	0.523977	0.881206	1.07013	0.347079	0.87228	-1.59329	0.005747	0.13276	-1.05909	0.280992	0.692978	-1.45305	0.036559	0.238322	-0.79221	0.783784	0.896532	-2.12283	0	0.000152183
Platelet calcium homeostasis	0.866654	0.656587	0.733299	-0.93929	0.579268	0.711135	0.654832	0.9374	1	-1.49903	0.032483	0.208489	1.1879	0.261682	0.613681	-1.39915	0.07377	0.257054	0.74053	0.87027	0.979533	-1.27159	0.158103	0.326211
Regulation of RUNX1 Expression and Activity	-1.29301	0.13879	0.246032	-2.06633	0	0.019665	-1.15368	0.259615	0.772539	-1.40802	0.092138	0.337927	-0.72521	0.867347	0.960441	-1.41717	0.09375	0.245587	-1.17279	0.25817	0.473289	-1.34469	0.107735	0.23795
Formation of annular gap junctions	1.25912	0.202991	0.278056	-1.90225	0	0.050788	-0.9064	0.572447	0.926697	-0.44714	0.994674	1	1.40501	0.079838	0.369986	-0.63973	0.932039	0.966692	-0.858102	0.651316	0.834407	-0.552582	0.965926	1
PI-3K cascade:FGFR2	1.92148	0.004283	0.017131	1.03182	0.431347	0.824596	-1.19302	0.205811	0.732179	-1.10058	0.350856	0.748509	0.988843	0.498137	0.881241	-1.18021	0.232258	0.414213	-1.47803	0.0543131	0.219528	1.16524	0.245833	0.620519
Sensory processing of sound by inner hair cells of the cochlea	-1.12831	0.254098	0.423907	-1.40974	0	0.264072	1.13144	0.227564	0.801306	-0.87188	0.726782	0.965134	0.912984	0.625132	0.945035	-1.15294	0.213187	0.439786	-0.9927	0.472879	0.690929	-0.98541	0.486143	0.720482
DNA Replication Pre-Initiation	-2.01327	0	0.002041	1.31532	0.057203	0.433879	0.732956	0.953172	1	-1.02349	0.459487	0.830531	-0.87733	0.868421	0.855116	0.730021	0.960656	0.949617	-1.00539	0.446304	0.679539	-2.12237	0	0.000148471
Cobalamin (Cbl, vitamin B12) transport and metabolism	-0.8787	0.636872	0.754365	0.994354	0.46814	0.862427	0.661781	0.893443	1	0.671238	0.890547	0.990731	-0.88684	0.64	0.860047	0.585343	0.953668	0.994392	-0.964379	0.516026	0.720413	-1.07472	0.370833	0.594106
Negative regulation of FLT3	-1.32686	0.137681	0.217503	-1.95307	0.004219	0.038343	0.666666	0.902521	1	-1.09713	0.348446	0.755952	0.675552	0.877953	1	-1.21389	0.196393	0.383847	1.73497	0.0103093	0.0829548	-1.28313	0.146409	0.311352
Activated NOTCH1 Transmits Signal to the Nucleus	1.40983	0.052863	0.171543	1.02088	0.45728	0.836938	0.964952	0.509151	0.979531	-0.86551	0.652474	0.972332	1.1444	0.305143	0.692484	1.04099	0.375712	0.692474	-1.16808	0.256289	0.47963	-0.386221	1	0.99966
Activated NTRK3 signals through PI3K	1.53601	0.064516	0.112783	1.18153	0.268634	0.587084	1.06055	0.405018	0.876734	-1.27057	0.160237	0.499402	1.70553	0.007541	0.069084	-0.88497	0.597586	0.768128	0.672247	0.878505	0.984766	0.640044	0.928177	1
VEGFR2 mediated cell proliferation	0.994033	0.453947	0.554481	-1.00304	0.466368	0.625091	-0.88009	0.632653	0.925743	-1.4101	0.067985	0.335093	0.843476	0.69084	0.984541	-1.82628	0	0.056197	-0.755482	0.831683	0.930412	-1.46446	0.0561497	0.133912
Cell death signalling via NRAGE, NRIF and NADE	1.57327	0.005435	0.099002	0.988739	0.522976	0.861378	1.06222	0.350711	0.878844	-1.18562	0.197492	0.620202	1.34746	0.04937	0.425637	-0.93541	0.59009	0.712402	1.1387	0.231047	0.575783	-0.914784	0.619977	0.815333
HIV Transcription Initiation	-0.92913	0.566434	0.682677	1.30823	0.092571	0.434651	1.36527	0.083607	0.483894	-0.80911	0.751406	0.987184	1.32312	0.089305	0.449402	0.995804	0.461825	0.730842	-1.5349	0.0163934	0.186457	-1.38386	0.0502994	0.197323
Macroautophagy	2.03328	0	0.007292	0.929418	0.644491	0.917082	-1.00456	0.422018	0.843081	-0.74963	0.912602	1	1.33488	0.034943	0.442097	-1.07665	0.29078	0.52597	-1.33188	0.0496644	0.325551	-1.23523	0.115261	0.372752
Respiratory electron transport	2.14086	0	0.003139	2.30461	0	0	1.66608	0	0.199627	2.54774	0	0.000459	2.36265	0	0	2.9113	0	0	-1.27012	0.0949796	0.36405	-0.544644	1	1
CLEC7A (Dectin-1) induces NFAT activation	1.38188	0.131048	0.185679	-0.71062	0.856115	0.942711	-1.33657	0.13382	0.664482	-1.28062	0.163265	0.479618	0.728068	0.825166	1	-1.51986	0.044586	0.198129	-1.55187	0.0315091	0.179699	-0.927279	0.557307	0.802114
Azathioprine ADME	-1.28183	0.155642	0.258663	0.959375	0.552699	0.899957	-0.92592	0.581948	0.923104	-0.8745	0.666667	0.966103	-1.04127	0.390863	0.699161	-1.21182	0.207965	0.384923	1.29295	0.117816	0.437925	-0.980309	0.508906	0.725467
Nonsense-Mediated Decay (NMD)	-3.37563	0	0	1.20416	0.145985	0.549614	1.53922	0.007634	0.348766	-0.97354	0.550102	0.891145	-2.40083	0	0.001001	1.78343	0	0.060808	2.1446	0	0.00360763	-1.27415	0.0882029	0.321769
Deadenylation of mRNA	-1.71548	0.009042	0.027437	0.738886	0.8425	1	0.931707	0.556452	0.983278	-1.81102	0.002387	0.048032	0.591216	0.953317	1	-1.7692	0.006263	0.078781	-1.58101	0.0240385	0.166701	-1.61188	0.0158311	0.0467286
Mitotic Spindle Checkpoint	-2.71378	0	0	0.939313	0.615304	0.907583	0.789011	0.890744	1	-1.57507	0.001021	0.142116	-1.88466	0	0.080526	-1.22079	0.113953	0.382325	-1.17197	0.202532	0.474355	-2.32505	0	0
Regulation of TP53 Activity through Acetylation	-1.50924	0.041071	0.094933	1.63952	0.004843	0.127309	1.76042	0.005034	0.126159	-0.97346	0.52662	0.890394	1.65809	0.009324	0.107517	1.21766	0.173913	0.501548	-1.90031	0	0.0343769	-1.75808	0.00263158	0.0128452
Binding of TCF/LEF:CTNNB1 to target gene promoters	-0.96959	0.5	0.637391	0.865993	0.654572	0.969222	0.99312	0.503559	0.948095	-1.3468	0.119403	0.414941	1.06885	0.39087	0.778664	-1.00825	0.432866	0.612738	1.30033	0.195704	0.430274	-0.954779	0.535168	0.761593
Alternative complement activation	0.800707	0.738144	0.824415	-1.506	0.095775	0.213324	0.764485	0.778369	1	0.589656	0.941368	0.995038	1.34782	0.091729	0.425912	1.01103	0.436508	0.731374	0.804855	0.688995	0.940115	0.579254	0.950437	1
HDR through Homologous Recombination (HRR)	-2.70087	0	0	1.37026	0.041215	0.368815	1.27929	0.102484	0.645717	-1.72417	0	0.080437	-1.14855	0.186441	0.609354	-0.93321	0.56057	0.712525	-1.04079	0.404658	0.635844	-2.09931	0	0.000243492
Threonine catabolism	1.35644	0.144068	0.201014				-0.9994	0.448878	0.84463				0.945965	0.577465	0.926048				0	0	0	-1.4035	0.0641628	0.185384
Recognition and association of DNA glycosylase with site containing an affected purine	-1.95214	0	0.003621	1.03907	0.420757	0.817919	1.7561	0.003356	0.114359	1.17694	0.235521	0.681102	1.35815	0.113079	0.419422	1.35101	0.132039	0.356415	-1.30572	0.157051	0.343885	-1.6189	0.0145773	0.0440429
Unfolded Protein Response (UPR)	1.37341	0.029056	0.19069	-1.24043	0.098039	0.37727	-1.00269	0.424419	0.845261	-1.02623	0.434333	0.825704	0.930848	0.630977	0.937676	-1.32632	0.06621	0.302487	-0.908633	0.625714	0.77536	-1.12545	0.261826	0.52124
Aberrant regulation of mitotic cell cycle due to RB1 defects	-1.9524	0	0.003676	0.944723	0.557647	0.908921	0.821454	0.748355	1	-0.74568	0.846154	1	-1.47862	0.007937	0.327482	-0.56884	0.993407	0.988348	-1.35277	0.0963303	0.309175	-1.69626	0.00255755	0.0226427
Hedgehog ligand biogenesis	1.46461	0.031785	0.144178	1.26205	0.12766	0.484811	-1.41035	0.042079	0.634163	-0.60281	0.988298	1	0.764003	0.842553	1	0.827463	0.786596	0.897752	-0.97432	0.513274	0.707303	-1.59531	0.00347625	0.0532768
Nuclear Events (kinase and transcription factor activation)	1.06121	0.362944	0.468346	-1.82498	0	0.071	-0.91757	0.654255	0.925966	-0.87428	0.704104	0.965644	1.05664	0.404736	0.797348	-1.27507	0.100858	0.331302	-0.908212	0.61347	0.775481	1.19536	0.154362	0.587709
Signaling by CTNNB1 phospho-site mutants	1.12944	0.280973	0.392462	-0.68504	0.906977	0.949261	-0.79531	0.744949	0.97395	-1.21368	0.236111	0.571812	0.784007	0.77356	0.992226	-1.3322	0.150943	0.298344	-1.39279	0.0912	0.281115	-1.33896	0.132128	0.242779
HSF1 activation	-0.73369	0.867257	0.903607	-1.56954	0.022472	0.178803	0.505038	0.99322	1	0.696065	0.91129	0.992493	-1.11967	0.235294	0.658519	-0.39981	1	0.999636	-1.18658	0.222047	0.453148	-0.738178	0.81491	0.961494
A tetrasaccharide linker sequence is required for GAG synthesis	1.40633	0.075893	0.172432	1.11574	0.315018	0.700769	0.801657	0.750842	1	-0.54494	0.977025	1	1.51756	0.030989	0.228115	1.59324	0.018416	0.175339	-0.875015	0.633846	0.813237	-0.596659	0.949535	1
Signaling by NTRK3 (TRKC)	0.981237	0.482533	0.571375	1.34331	0.109067	0.404479	0.773258	0.793677	1	-1.12618	0.329223	0.70765	1.38864	0.081501	0.386106	0.945035	0.53271	0.792364	0.683628	0.877285	0.981872	-1.23642	0.20765	0.371411
Basigin interactions	1.03876	0.376368	0.49272	-1.5388	0.029557	0.192593	0.761412	0.820097	1	1.16638	0.246667	0.690881	1.4806	0.041176	0.269321	0.901415	0.598425	0.835957	-0.954007	0.514638	0.726541	-0.831294	0.720569	0.894597
Gap-filling DNA repair synthesis and ligation in TC-NER	-1.61205	0.010067	0.053895	1.47925	0.009989	0.272422	0.840829	0.773734	1	-1.10266	0.327623	0.743115	0.982675	0.536201	0.889003	0.957531	0.527434	0.772417	-1.10071	0.301659	0.569518	-1.85079	0	0.00481766
Toll Like Receptor 3 (TLR3) Cascade	1.10598	0.242507	0.417106	0.788704	0.868339	0.989566	1.1016	0.264526	0.850315	-0.8726	0.749491	0.965409	1.12355	0.281893	0.714835	-1.51614	0.004706	0.196499	-1.31378	0.0610264	0.335738	-1.10949	0.283664	0.547692
Sulfide oxidation to sulfate	1.49038	0.076763	0.131153	1.25081	0.192878	0.499943	-0.82126	0.701149	0.965614	1.791	0.012539	0.178066	1.50968	0.041667	0.235911	1.58626	0.041339	0.172022	-0.86618	0.633218	0.823821	-0.999012	0.489891	0.709123
Transcription of E2F targets under negative control by DREAM complex	-2.45179	0	0	0.82274	0.733167	0.982379	1.27738	0.15683	0.640866	-1.05625	0.412776	0.795596	-1.36664	0.07177	0.371885	-0.83719	0.707415	0.827379	-0.838612	0.7	0.854463	-1.82196	0	0.00652505
Activation of gene expression by SREBF (SREBP)	1.5265	0.029412	0.116542	1.996	0	0.001803	1.63684	0.013652	0.224142	-1.054	0.398664	0.800417	2.13141	0	0	1.6325	0.012478	0.146822	-2.06999	0	0.0062471	-1.62886	0.00501882	0.040911
Bacterial Infection Pathways	1.22489	0.143236	0.30767	-1.4167	0.033898	0.264731	-1.29615	0.078167	0.696237	-1.01083	0.47584	0.842331	0.896827	0.684098	0.959008	-1.28138	0.090508	0.3286	1.03478	0.359322	0.689481	-1.3131	0.0770975	0.274609
Telomere Extension By Telomerase	-2.30974	0	3.91e-05	0.976485	0.505604	0.880534	1.76119	0.00692	0.130749	-0.69138	0.882075	1	0.852051	0.673913	0.977233	0.709607	0.874532	0.961229	-1.17802	0.245928	0.465492	-1.88836	0	0.00347643
TGF-beta receptor signaling in EMT (epithelial to mesenchymal transition)	0.986273	0.47619	0.566508	-1.0755	0.318584	0.53454	-1.07236	0.376471	0.787052	-0.77958	0.773248	1	-1.12093	0.2891	0.659026	-0.84463	0.672304	0.818376	1.23108	0.201058	0.499141	-0.903872	0.594046	0.82277
KSRP (KHSRP) binds and destabilizes mRNA	-1.24937	0.176015	0.293538	1.10807	0.335427	0.716095	1.25895	0.151618	0.671967	-0.66198	0.880835	1	1.30746	0.152091	0.470972	-0.9551	0.515924	0.687056	-0.815792	0.733652	0.873519	-1.75274	0.00133333	0.0134407
Metabolism of ingested SeMet, Sec, MeSec into H2Se	0.714537	0.823293	0.910148	0.840046	0.675141	0.974517	1.1081	0.365554	0.829888	0.772125	0.771536	0.936122	1.32067	0.135021	0.452544	0.780001	0.730159	0.926812	-0.747279	0.786689	0.936048	-0.945532	0.565476	0.778917
SARS-CoV Infections	-1.41231	0.004167	0.152556	0.78578	0.956957	0.987	0.857487	0.875817	1	-1.26272	0.01	0.503531	0.78997	0.967	0.996295	-1.34051	0.006309	0.300791	-0.852287	0.874855	0.839682	-1.56819	0	0.064689
Constitutive Signaling by NOTCH1 HD+PEST Domain Mutants	0.960737	0.50348	0.597212	1.36169	0.063474	0.373967	1.02319	0.420402	0.923566	-0.97165	0.526998	0.888169	1.29686	0.097826	0.481311	1.16311	0.25	0.571114	-1.33717	0.0710059	0.320833	-1.06422	0.380332	0.609933
Degradation of beta-catenin by the destruction complex	1.26472	0.1025	0.274342	1.1627	0.216685	0.618844	-1.08092	0.3	0.782612	-0.7406	0.884013	1	0.811409	0.803758	0.99047	-0.96161	0.548235	0.678961	-0.991708	0.466284	0.690918	-1.55188	0.00448934	0.0734681
Maturation of TCA enzymes and regulation of TCA cycle	1.70736	0.016736	0.052805	2.19708	0	0	1.6553	0.011725	0.205655	1.85453	0.005376	0.13884	1.98457	0	0.001159	1.90716	0	0.024056	-1.61	0.0278689	0.164815	-0.825951	0.713506	0.89879
Regulation of TBK1, IKKε (IKBKE)-mediated activation of IRF3, IRF7	0.864617	0.633028	0.7365	-1.61422	0.031621	0.154398	-0.52565	0.995227	1	-1.10846	0.360963	0.737724	0.713556	0.837027	1	-1.52543	0.042339	0.196105	1.10804	0.324257	0.608327	0.536443	0.992308	1
N-glycan trimming in the ER and Calnexin/Calreticulin cycle	1.41181	0.07947	0.171342	1.26968	0.150898	0.482	0.59296	0.98036	1	-1.18173	0.239726	0.62717	1.37821	0.070358	0.402716	0.786433	0.801556	0.920536	-1.20764	0.211783	0.432387	-1.09034	0.36	0.572893
RNA Polymerase II Transcription Elongation	-1.15568	0.231687	0.392348	1.3403	0.067873	0.403565	1.35818	0.08254	0.494415	-0.85866	0.71875	0.975026	1.56059	0.006529	0.186312	1.14846	0.225926	0.579207	-1.78563	0	0.0771071	-1.78833	0	0.00911233
COPI-independent Golgi-to-ER retrograde traffic	1.55894	0.009524	0.10409	-1.35557	0.064748	0.296274	-0.85386	0.737569	0.945033	-0.87361	0.695509	0.965197	0.909105	0.631121	0.947394	-1.43499	0.038298	0.239333	-1.54821	0.015873	0.179958	-1.23131	0.174699	0.375992
Keratan sulfate/keratin metabolism	1.49365	0.045249	0.130555	-1.40551	0.020979	0.265871	0.847306	0.721393	1	-0.68643	0.897494	1	1.01905	0.436554	0.850657	0.711014	0.898551	0.962397	-0.951889	0.529501	0.728331	1.29939	0.0990099	0.490639
G2 Phase	-1.63457	0.020243	0.048359	-0.9229	0.513736	0.721265	-0.57356	0.956616	1	-0.83093	0.698389	0.983102	-1.43188	0.111429	0.345357	-0.969	0.509579	0.668782	0.631647	0.932243	0.978513	-1.18484	0.259567	0.444748
Hh mutants are degraded by ERAD	1.38265	0.055825	0.185637	1.36309	0.063492	0.378134	-1.26388	0.10687	0.711101	-0.50315	0.995722	1	0.915333	0.625272	0.942506	1.02747	0.411985	0.70363	-0.923488	0.590491	0.759856	-1.75274	0.00119761	0.0133844
ABC-family proteins mediated transport	1.43488	0.01039	0.157236	1.43739	0.017745	0.291429	-1.22896	0.088154	0.709224	-0.99902	0.503605	0.855525	1.02736	0.454825	0.839429	0.826585	0.812825	0.897992	-1.28755	0.0835694	0.351375	-1.55874	0.00322581	0.0700923
Integration of energy metabolism	2.60425	0	0	1.47056	0.010482	0.275361	0.834516	0.817337	1	1.33351	0	0.537456	1.93253	0	0.003507	1.79568	0	0.059536	-1.7793	0	0.0811103	-0.987698	0.507119	0.717445
DNA Double-Strand Break Repair	-2.80573	0	0	1.44165	0.011247	0.293097	1.71507	0	0.154275	-1.64919	0	0.096111	0.616748	0.981576	1	-1.0545	0.334211	0.554245	-1.58926	0.00272851	0.170653	-2.39721	0	0
Parasitic Infection Pathways	1.89786	0	0.019052	-1.64549	0	0.139625	0.963789	0.538462	0.976159	-1.19783	0.118421	0.599703	1.21454	0.099899	0.568227	-1.72372	0	0.089027	1.04825	0.337449	0.665708	-1.0416	0.396166	0.647127
RNA Polymerase III Transcription Initiation From Type 1 Promoter	-0.68816	0.909091	0.93445	1.42968	0.066749	0.293348	1.03589	0.411765	0.910086	0.882093	0.669118	0.872587	1.35795	0.077197	0.418573	1.32471	0.122605	0.387489	-1.27804	0.151938	0.359684	-1.15129	0.260417	0.4897
FGFR3 mutant receptor activation	1.16221	0.276404	0.362804	0.931668	0.552778	0.917775	-1.11603	0.305687	0.776156	1.22597	0.189723	0.637535	-1.37224	0.104869	0.371256	1.26782	0.184971	0.448888	-1.64512	0.00825082	0.146941	1.464	0.0627063	0.333188
RHOG GTPase cycle	1.8863	0	0.020545	0.840549	0.745911	0.975767	-1.15672	0.203911	0.767894	-1.0651	0.393651	0.792138	1.12182	0.296178	0.715886	-1.51394	0.012931	0.197594	-0.973563	0.522431	0.707406	-1.03076	0.425629	0.661764
RNA Polymerase III Transcription	1.1265	0.233256	0.394813	1.69674	0.002347	0.08103	1.07988	0.341772	0.884371	0.892445	0.663158	0.875752	1.53668	0.010101	0.206331	1.34732	0.097248	0.3552	-1.68772	0.00294551	0.129613	-1.15522	0.257631	0.486016
Triglyceride biosynthesis	1.97222	0	0.01196	1.6197	0.016713	0.140391	1.3162	0.159322	0.582179	1.63912	0.03252	0.29832	1.92438	0	0.003902	1.79501	0.005725	0.058847	-0.998386	0.470978	0.687811	0.641008	0.892157	1
SHC-mediated cascade:FGFR3	1.15586	0.252193	0.368211	0.829307	0.713731	0.981504	-1.14334	0.286064	0.754611	0.82911	0.735135	0.914006	-0.92805	0.55	0.819063	1.02076	0.434034	0.715875	-1.3842	0.0878594	0.287515	-0.751389	0.814419	0.95347
Metabolism of steroids	1.16963	0.147059	0.360382	1.40071	0.016393	0.330424	1.23138	0.093514	0.707996	-0.68521	0.968464	1	1.6103	0	0.146123	1.53675	0.005272	0.208962	-1.35075	0.0410596	0.310502	-1.1165	0.267167	0.536645
Cytosolic sensors of pathogen-associated DNA	0.83036	0.802956	0.786237	-0.66639	0.988764	0.961573	0.613238	0.98908	1	-0.95408	0.569904	0.906022	1.01372	0.469017	0.853177	-1.05074	0.359649	0.555098	-1.01382	0.42268	0.668772	-1.43517	0.0352113	0.156226
Signaling by NOTCH2	0.788224	0.81106	0.836546	0.965076	0.543373	0.892746	1.22275	0.175698	0.722643	-0.87895	0.66287	0.963223	1.12707	0.290805	0.710695	1.12936	0.284644	0.594267	-0.912725	0.624606	0.771345	-0.675405	0.915233	0.994684
Signaling downstream of RAS mutants	1.71343	0.00716	0.051444	-1.3453	0.073171	0.298034	-1.45751	0.031707	0.578545	-0.89432	0.626411	0.94643	0.935516	0.589165	0.939049	-1.40807	0.044211	0.249575	0.684668	0.944767	0.982658	-0.83086	0.733173	0.892548
RUNX1 regulates genes involved in megakaryocyte differentiation and platelet function	-1.3178	0.112263	0.224666	-1.15959	0.219355	0.45023	0.852361	0.702439	1	-1.69191	0.002252	0.092313	0.862153	0.685979	0.968483	-1.3323	0.094923	0.302416	-0.725234	0.878882	0.949622	-1.6311	0.00741656	0.0400917
Defects of platelet adhesion to exposed collagen	0.973198	0.467775	0.579055	0.607136	0.9369	1	0.776915	0.749568	1	1.10282	0.306122	0.715245	1.47051	0.049204	0.281055	1.61944	0.029586	0.159113	1.02818	0.412533	0.700469	-1.25975	0.177941	0.341074
Beta oxidation of hexanoyl-CoA to butanoyl-CoA	1.93349	0	0.015964	1.53003	0.017378	0.228989	-1.07021	0.372414	0.78193	0.829127	0.657143	0.916549	1.48071	0.052711	0.270607	1.19805	0.261628	0.52645	-1.22599	0.206485	0.404635	1.12025	0.311828	0.660171
Interactions of Vpr with host cellular proteins	-2.06126	0	0.00124	0.637353	0.942993	1	0.845269	0.72213	1	-1.60556	0.004551	0.122905	0.789392	0.764237	0.995539	-1.50806	0.025052	0.199927	0.651916	0.971429	0.978711	-1.9453	0	0.0018017
RNA Polymerase II Transcription Initiation	-0.92913	0.566434	0.682677	1.30823	0.092571	0.434651	1.36527	0.083607	0.483894	-0.80911	0.751406	0.987184	1.32312	0.089305	0.449402	0.995804	0.461825	0.730842	-1.5349	0.0163934	0.186457	-1.38386	0.0502994	0.197323
Metabolism of cofactors	1.64767	0.021176	0.069038	1.74447	0.002554	0.05234	0.881131	0.636808	1	1.63373	0.024876	0.286151	1.71017	0.00243	0.067213	1.72245	0.003861	0.088926	-1.49593	0.0410095	0.213759	-1.015	0.455645	0.684561
Synthesis of DNA	-2.3819	0	1.47e-05	1.52934	0.002088	0.221797	0.865144	0.778947	1	-1.10269	0.282942	0.744129	-0.95555	0.733333	0.803088	0.978644	0.484694	0.746376	-0.925719	0.612725	0.756526	-2.09758	0	0.000238718
Eukaryotic Translation Initiation	-2.91997	0	0	1.46501	0.008299	0.280669	1.43197	0.018349	0.395426	-0.96475	0.561798	0.891588	-1.68241	0	0.186102	1.99846	0	0.010196	2.10106	0	0.0053128	-1.15131	0.230937	0.490241
Platelet sensitization by LDL	1.30284	0.124726	0.241401	0.594155	0.958442	1	-1.01649	0.427518	0.827965	-1.36834	0.095771	0.393571	1.03596	0.449184	0.826167	-1.31902	0.132673	0.311341	-0.703587	0.844262	0.959511	-1.13227	0.291209	0.511806
Glutamate Neurotransmitter Release Cycle	1.24445	0.187215	0.29136	0.791334	0.769521	0.990616	-0.94515	0.508557	0.911562	-0.71429	0.855231	1	0.561928	0.97599	0.998754	0.859845	0.662675	0.874717	-1.31968	0.143975	0.334896	1.03878	0.38835	0.730858
RUNX1 regulates transcription of genes involved in WNT signaling	-1.23862	0.227941	0.303666	-1.33833	0.15625	0.302293	0.998713	0.485493	0.942932	-1.16753	0.27031	0.642001	1.31909	0.13373	0.453308	-0.70587	0.850598	0.944648	0.781401	0.735225	0.950767	-1.22493	0.225	0.385598
Gap-filling DNA repair synthesis and ligation in GG-NER	-2.11095	0	0.000729	1.12924	0.290123	0.676828	0.88026	0.641026	1	-1.44166	0.039807	0.287732	0.450139	0.998822	1	-0.83978	0.722105	0.824332	0.959098	0.498592	0.79099	-1.77264	0.00130039	0.0108997
Nuclear Pore Complex (NPC) Disassembly	-2.06058	0	0.001245	0.815653	0.763033	0.987263	0.719098	0.898625	1	-1.72783	0	0.078566	-1.09911	0.271186	0.660185	-1.79389	0.004228	0.069674	0.669248	0.957447	0.985393	-2.06155	0	0.000368927
Cellular hexose transport	0.753719	0.791398	0.87753	0.822655	0.727742	0.981438	1.2314	0.165232	0.710661	-1.03128	0.444307	0.821383	1.42541	0.07472	0.341769	0.882418	0.616495	0.852864	0.964913	0.505076	0.785829	-0.697563	0.858681	0.985364
GRB2 events in EGFR signaling	1.05418	0.367769	0.476249	-1.61581	0.032	0.155186	-1.48217	0.073048	0.584459	-1.17749	0.243934	0.63283	-0.98894	0.450199	0.76474	-1.07412	0.355967	0.526323	-1.25489	0.19281	0.378851	-0.91092	0.58967	0.820629
Autophagy	2.08354	0	0.0049	0.91374	0.669405	0.938363	-0.99648	0.449686	0.844692	-0.70886	0.95533	1	1.35295	0.01848	0.424686	-0.91742	0.644391	0.723337	-1.40275	0.0263852	0.2764	-1.17748	0.165429	0.454791
Uptake and actions of bacterial toxins	1.40021	0.075171	0.17479	-0.94388	0.574194	0.704695	-1.28006	0.155941	0.690938	-0.44669	0.998811	0.999659	1.06765	0.391048	0.781337	0.729844	0.865079	0.94851	-0.650595	0.936137	0.974859	-0.559322	0.978261	1
Plasma lipoprotein assembly, remodeling, and clearance	2.1561	0	0.002777	0.881395	0.694989	0.965688	-1.28784	0.076271	0.704112	1.08163	0.245614	0.740389	1.45306	0.017112	0.309229	1.60388	0.014388	0.167179	-0.986509	0.46505	0.695285	-0.599628	0.986254	1
TRP channels	0.936786	0.543624	0.629679	0.836942	0.723457	0.975972	0.66389	0.935875	1	-0.71102	0.86643	1	1.14222	0.297362	0.692653	1.14049	0.26789	0.578839	0.967194	0.517906	0.794001	0.928666	0.593607	0.830038
Energy dependent regulation of mTOR by LKB1-AMPK	1.83718	0	0.026453	1.48825	0.019162	0.269352	-0.69021	0.916667	1	-0.7964	0.776888	0.995506	1.4606	0.039427	0.298463	-0.80542	0.785263	0.861676	-1.36214	0.0822785	0.304018	-0.721468	0.841169	0.967905
Formyl peptide receptors bind formyl peptides and many other ligands	1.36179	0.126506	0.197548	-1.81402	0.016234	0.072827	-0.99037	0.438479	0.852524	1.1786	0.248201	0.691255	-0.50416	0.993443	0.994249	-0.98875	0.452138	0.642707	-1.02687	0.440135	0.651372	1.67168	0.05	0.216164
XBP1(S) activates chaperone genes	1.96231	0	0.012494	0.854554	0.7259	0.971854	-1.23332	0.153646	0.701586	-0.98843	0.503842	0.873897	0.975592	0.522652	0.89496	-1.11053	0.303688	0.485653	-0.729188	0.891437	0.947251	-1.32225	0.0887574	0.262326
Platelet degranulation	2.28708	0	0.00142	-1.78125	0	0.086022	-1.45569	0.005747	0.577523	1.08163	0.222222	0.744147	1.13823	0.238485	0.700907	0.988528	0.490998	0.735431	-1.29483	0.0671141	0.34719	-0.637754	0.987952	1
RAS processing	-1.34543	0.091873	0.202563	0.459859	0.995104	0.99813	-0.86165	0.692695	0.945541	1.13615	0.241379	0.69487	-1.22714	0.173469	0.508713	-0.82291	0.722101	0.839708	0.860522	0.675603	0.90118	-1.19152	0.261214	0.433592
Transcription of E2F targets under negative control by p107 (RBL1) and p130 (RBL2) in complex with HDAC1	-2.40435	0	7.68e-06	1.39994	0.076046	0.330888	1.06684	0.364094	0.873256	-1.13063	0.319359	0.699066	-1.35997	0.10177	0.370982	-0.87121	0.647773	0.78742	-0.602213	0.939145	0.988724	-1.68062	0.00694444	0.0261455
NPAS4 regulates expression of target genes	-0.9447	0.559633	0.672733	-1.04099	0.375	0.584387	-0.70686	0.898515	1	-1.10627	0.348837	0.740276	-0.94857	0.525	0.803898	-0.89945	0.601677	0.746258	-1.49584	0.0484375	0.212989	1.18478	0.178423	0.594143
Amplification of signal from the kinetochores	-2.70172	0	0	0.827247	0.791932	0.979779	0.654168	0.985938	1	-1.66094	0.001033	0.092549	-1.9483	0	0.059488	-1.29758	0.059497	0.323143	-1.07893	0.329609	0.598031	-2.3406	0	0
Regulation of FOXO transcriptional activity by acetylation	1.33603	0.144068	0.215565	0.62332	0.942466	1	1.14825	0.25812	0.792378	-1.13757	0.315436	0.686708	1.41796	0.080169	0.343499	-1.51112	0.068465	0.198479	-1.64599	0.0203046	0.148894	-0.921448	0.57	0.806388
RAF activation	1.51948	0.02968	0.120112	0.901571	0.635623	0.942637	-1.27455	0.148148	0.686969	-1.2416	0.186576	0.532422	0.815894	0.757336	0.992397	-1.41109	0.067368	0.248795	-1.13693	0.268405	0.520847	-0.989688	0.501935	0.713725
Downregulation of ERBB2 signaling	1.66821	0.013667	0.062706	-1.00633	0.37013	0.62267	-1.9396	0	0.131868	-0.76118	0.805952	1	0.75533	0.834123	1	0.822393	0.732496	0.898993	-1.12172	0.28482	0.540128	0.850537	0.709016	0.926129
2-LTR circle formation	-1.90138	0.001957	0.006149	-0.55369	0.976401	0.993863	0.733663	0.809932	1	-1.34027	0.113604	0.413293	-1.87219	0.003257	0.081167	-1.66501	0.016097	0.120211	-1.24999	0.209898	0.377801	-1.52349	0.0376506	0.0914059
Bile acid and bile salt metabolism	1.27672	0.113636	0.262985	1.16481	0.256944	0.617702	0.875158	0.68595	1	-0.97729	0.523269	0.886103	1.23101	0.162765	0.547232	1.24379	0.142857	0.470339	-0.95637	0.528418	0.725126	0.674354	0.98895	1
p53-Independent G1/S DNA damage checkpoint	0.915267	0.613744	0.66063	1.20784	0.183163	0.542489	-1.08053	0.314433	0.775658	0.638661	1	0.981673	0.730587	0.87473	1	1.00602	0.443636	0.73295	0.968376	0.5	0.792985	-1.85444	0	0.0047708
RUNX3 regulates WNT signaling	-0.98168	0.468451	0.618689	0.865706	0.64497	0.96865	1.1827	0.257549	0.75005	-1.40206	0.081379	0.344092	1.31926	0.125364	0.455424	-0.80083	0.732653	0.865051	-1.08766	0.388333	0.589811	-0.884912	0.639571	0.841257
Clathrin-mediated endocytosis	1.87865	0	0.021217	-1.09724	0.258065	0.512733	-1.31771	0.040881	0.670037	-1.14807	0.191147	0.675135	1.14414	0.202825	0.692217	-1.2248	0.082927	0.37857	-1.19776	0.153236	0.439575	-1.00834	0.480171	0.696899
Muscarinic acetylcholine receptors	-0.64725	0.880998	0.961857	-0.92803	0.508772	0.717378	0.981328	0.507772	0.956819	-0.94627	0.581845	0.914063	1.1411	0.31155	0.695176	-0.71812	0.817248	0.936108	0.85634	0.609223	0.906297	-0.677478	0.883333	0.994214
CD22 mediated BCR regulation	-1.49576	0.068826	0.101586	-1.29389	0.177285	0.341644	1.36122	0.097248	0.493492	-1.40488	0.064516	0.340821	0.731261	0.82389	1	-1.23757	0.235887	0.36709	1.83433	0.00226757	0.0464984	-1.31058	0.128039	0.277004
Prevention of phagosomal-lysosomal fusion	-1.10137	0.332143	0.452629	-1.08776	0.307692	0.524891	-0.6858	0.858537	1	-0.60533	0.918956	1	0.740411	0.821975	1	-1.05076	0.414258	0.555765	2.02793	0	0.0104851	-1.13	0.293944	0.514534
Fc epsilon receptor (FCERI) signaling	-1.12372	0.219002	0.430493	0.581238	0.99691	0.997493	-0.88051	0.778462	0.929002	-1.33016	0.034413	0.424141	0.792664	0.879837	0.993739	-1.76846	0	0.076198	1.16471	0.144981	0.546187	-1.49749	0.00323276	0.10921
G alpha (s) signalling events	1.84282	0	0.025993	0.959589	0.593555	0.900673	-0.81765	0.896774	0.967173	-0.73136	0.945178	1	1.25209	0.068367	0.530154	1.32845	0.054146	0.383483	1.17893	0.137931	0.538402	-0.803986	0.858531	0.920156
SMAD2/SMAD3:SMAD4 heterotrimer regulates transcription	-0.94887	0.532143	0.667355	-0.95442	0.565517	0.688105	-0.90729	0.605327	0.927486	-1.18326	0.227325	0.62673	-0.95386	0.545455	0.793415	-1.25165	0.131868	0.352401	-1.04705	0.379573	0.636405	-1.00779	0.485075	0.696805
Signaling by BRAF and RAF1 fusions	1.75107	0.002494	0.042166	-1.33543	0.030612	0.305342	-1.39998	0.02551	0.63287	-1.5103	0.011879	0.199912	0.871972	0.7	0.966844	-1.89467	0	0.03205	-0.724298	0.910769	0.95002	-0.818268	0.781883	0.90822
TNFs bind their physiological receptors	-1.51166	0.041742	0.093677	-1.67736	0.015	0.130099	0.878205	0.666102	1	-1.42264	0.04675	0.316614	0.500968	0.990719	0.999987	-0.64916	0.949187	0.964505	1.48496	0.043956	0.25048	-0.803117	0.741558	0.920082
Diseases of mitotic cell cycle	-2.00438	0	0.002248	0.994608	0.494749	0.86299	0.90648	0.614887	0.997561	-0.81488	0.755125	0.992783	-1.46074	0.008333	0.331205	0.614827	0.98289	0.991304	-1.29109	0.125387	0.350807	-1.7242	0.00125156	0.0177271
SUMO is transferred from E1 to E2 (UBE2I, UBC9)	-1.22531	0.215909	0.316992	1.17984	0.248494	0.589506	1.6948	0.012111	0.175979	1.0918	0.327381	0.742095	-1.4242	0.116667	0.34413	-0.75802	0.753398	0.90185	-1.48755	0.0641026	0.212053	-0.965302	0.524812	0.745509
Regulation of Glucokinase by Glucokinase Regulatory Protein	-1.97953	0	0.002779	0.772108	0.821516	0.995608	0.953348	0.539384	0.978965	-1.58037	0.007075	0.141263	0.870393	0.661645	0.966421	-1.25711	0.144654	0.344098	0.724922	0.894886	0.988295	-2.03359	0	0.000640768
Specification of primordial germ cells	-1.14194	0.301344	0.406073	-2.07963	0	0.017148	0.89458	0.597603	1	-1.3727	0.10013	0.38914	-1.39272	0.089069	0.364619	-1.62044	0.029787	0.140391	1.77344	0.00995025	0.0700881	1.481	0.0754717	0.317012
Physiological factors	1.57314	0.046771	0.098775	1.24546	0.194254	0.500665	-0.91577	0.604215	0.929508	-0.83197	0.701863	0.983818	1.00151	0.481865	0.869784	-0.89114	0.603306	0.759287	-1.15401	0.285948	0.496654	0.920078	0.531987	0.84611
Translation	-1.92318	0	0.004893	2.00598	0	0.001603	1.68696	0	0.183939	1	1	0.821953	1.33344	0.006	0.443671	2.45554	0	0	1.20498	0.0612245	0.530066	-1.57063	0	0.0634838
Intracellular signaling by second messengers	1.44019	0	0.154201	0.989799	0.531062	0.866017	-0.89791	0.811321	0.930668	-1.27002	0.016	0.498672	1.17706	0.092184	0.628408	-1.45869	0	0.232769	-1.5012	0	0.21173	-1.25789	0.0446701	0.343117
MET receptor recycling	1.22425	0.229474	0.308117	-1.2923	0.146667	0.341519	-1.37484	0.109453	0.628835	-1.21595	0.227709	0.574974	-0.71972	0.80695	0.958068	-1.79157	0.002062	0.068923	-1.11067	0.325203	0.553385	-1.14245	0.316017	0.49918
Phase 3 - rapid repolarisation	1.243	0.209302	0.292882	1.26155	0.190141	0.483521	0.689509	0.842491	1	0.935964	0.509025	0.86763	1.10916	0.362832	0.725379	1.28548	0.172816	0.428454	0.469595	0.995181	0.998502	1.19448	0.230539	0.58597
Activation of BAD and translocation to mitochondria	1.39641	0.089716	0.176218	0.853897	0.671141	0.972078	0.778784	0.785714	1	0.999725	0.438095	0.815855	1.01611	0.460154	0.853704	0.726696	0.832685	0.949683	-1.99273	0	0.0161613	-0.836073	0.694561	0.892601
GSK3B and BTRC:CUL1-mediated-degradation of NFE2L2	1.28899	0.104218	0.251971	1.24528	0.158134	0.497389	-1.25492	0.148338	0.703738	1.073	0.290698	0.746081	0.893131	0.648268	0.956637	1.29258	0.117117	0.423962	-1.0326	0.399395	0.645817	-1.53204	0.0155131	0.085342
Digestion and absorption	-0.73795	0.819149	0.901954	1.51629	0.035809	0.229198	1.28092	0.171429	0.645845	-1.04443	0.408537	0.81159	1.23394	0.199239	0.542933	1.38657	0.083665	0.329433	1.21446	0.18663	0.522101	-0.724034	0.826846	0.968399
G alpha (q) signalling events	1.1256	0.169697	0.395316	-1.45566	0	0.239021	0.878116	0.757062	1	-1.21464	0.082082	0.576807	1.1808	0.118712	0.625705	-1.21912	0.071625	0.383561	1.558	0	0.19967	-0.917778	0.65795	0.810609
VxPx cargo-targeting to cilium	1.05161	0.387528	0.480332	-1.06403	0.353488	0.549264	-1.33367	0.117073	0.665213	-1.53482	0.026928	0.180346	-1.19091	0.209424	0.545573	-1.99184	0.004202	0.01853	-1.24168	0.194847	0.386831	-0.995356	0.475561	0.711092
Formation of the cornified envelope	-2.53127	0	0	0.891373	0.678959	0.957068	1.09069	0.30625	0.873156	-1.06618	0.384452	0.792048	-1.72769	0	0.167553	1.1905	0.172906	0.537366	1.70751	0.00696864	0.0954725	-1.0212	0.435698	0.676407
HIV Life Cycle	-1.86782	0	0.008219	1.20261	0.114788	0.552889	1.14855	0.15859	0.793678	-1.22794	0.107143	0.554657	0.864727	0.787084	0.965996	-1.01467	0.400468	0.603279	-1.29603	0.0634483	0.346244	-2.04821	0	0.000485841
IRAK4 deficiency (TLR2/4)	0.984686	0.457701	0.568853	-1.85031	0.004505	0.063627	0.511995	0.981667	1	-1.21871	0.210052	0.569574	0.869979	0.667102	0.96542	-1.44337	0.06639	0.240651	1.42673	0.0552632	0.303628	-1.46844	0.0481431	0.130827
Nuclear Envelope (NE) Reassembly	-1.76792	0	0.018669	-1.13561	0.166667	0.470791	0.750204	0.911111	1	-1.26652	0.113445	0.499823	0.778687	0.835106	0.995364	-1.30039	0.070968	0.322132	-0.877105	0.674453	0.81057	-1.98245	0	0.0013633
Glyoxylate metabolism and glycine degradation	1.1044	0.311741	0.41868	1.81828	0.001321	0.024123	1.2793	0.148829	0.648574	0.638412	0.950249	0.979607	1.59479	0.016905	0.15473	1.48535	0.052124	0.250346	-1.07737	0.336039	0.598666	-1.1745	0.238683	0.458338
Vif-mediated degradation of APOBEC3G	0.942539	0.543062	0.619682	1.30612	0.101382	0.436573	-1.09465	0.298153	0.772933	0.713889	0.970588	0.987928	0.712304	0.890098	1	1.15931	0.220036	0.573199	0.960193	0.535613	0.790039	-1.8383	0	0.00568148
HS-GAG degradation	1.29413	0.13913	0.24867	0.825578	0.728167	0.979487	1.12296	0.298831	0.820002	1.04538	0.384615	0.799569	1.25623	0.169903	0.528152	1.59164	0.014519	0.175801	-0.957085	0.510769	0.725795	0.729565	0.857741	1
Cell Cycle, Mitotic	-2.70699	0	0	1.02108	0.42	0.840315	0.721815	0.998724	1	-1.51024	0	0.198839	-1	1	0.756481	-1.41636	0	0.246172	-1.37925	0.00228311	0.290054	-2.36334	0	0
Regulation of glycolysis by fructose 2,6-bisphosphate metabolism	1.13476	0.295983	0.388899	0.943806	0.550484	0.907593	0.880593	0.645656	1	-1.11498	0.323097	0.725439	1.39909	0.085979	0.369978	1.08863	0.350101	0.636229	-0.753927	0.807496	0.931714	-1.20905	0.236729	0.407147
Nonsense Mediated Decay (NMD) independent of the Exon Junction Complex (EJC)	-3.38522	0	0	1.28648	0.084299	0.462079	1.52147	0.015267	0.349155	-0.92165	0.636929	0.925731	-2.58859	0	0	2.1125	0	0.002791	2.76418	0	0	-1.00396	0.471783	0.702726
Erythrocytes take up oxygen and release carbon dioxide	1.62242	0.031646	0.076836	-0.83042	0.664688	0.82317	-1.2508	0.193764	0.703406	1.40717	0.11859	0.464123	1.28394	0.18209	0.490826	1.29292	0.168627	0.424938	-1.04337	0.443674	0.63823	1.75609	0.00835655	0.166125
TICAM1,TRAF6-dependent induction of TAK1 complex	-1.22572	0.205725	0.317698	0.816726	0.703448	0.987551	-1.02533	0.422803	0.825765	-1.17523	0.280654	0.635533	-0.85529	0.686047	0.87425	-1.3348	0.146881	0.301237	1.49894	0.0592784	0.238566	-1.09023	0.360515	0.57251
Glutamate and glutamine metabolism	0.68233	0.892308	0.935025	1.36049	0.103306	0.37419	-0.99881	0.431525	0.844666	-0.86069	0.661397	0.97644	0.997619	0.499338	0.870164	1.10236	0.326848	0.623159	-1.13561	0.304348	0.519455	1.02719	0.390244	0.753544
Nef-mediates down modulation of cell surface receptors by recruiting them to clathrin adapters	-1.01133	0.41982	0.570346	-1.34332	0.095477	0.299612	-1.40701	0.074592	0.621538	-1.85083	0	0.03304	-0.95557	0.5	0.805904	-0.9492	0.525355	0.693797	-0.775477	0.791793	0.913868	-1.05989	0.406961	0.61678
Killing mechanisms	-0.58156	0.941818	0.981187	0.90524	0.607578	0.94009	1.46897	0.060137	0.365373	0.861291	0.609756	0.888073	1.07527	0.384405	0.767717	1.11252	0.319361	0.616392	0.713818	0.833333	0.985	1.56859	0.0343643	0.289917
Metabolism of steroid hormones	-0.62363	0.956204	0.968186	0.696191	0.887117	1	-1.149	0.264484	0.772137	0.774936	0.848276	0.93634	-1.05347	0.361702	0.695149	0.807179	0.744186	0.911359	1.61157	0.0188172	0.151728	1.29246	0.1125	0.498099
Regulation of CDH11 function	1.83243	0.002169	0.027075	0.942528	0.550824	0.908333	0.696232	0.863158	1	-0.86544	0.652349	0.971581	0.869715	0.650904	0.965054	0.704101	0.823062	0.964383	-1.15286	0.303216	0.49836	1.00787	0.439863	0.774021
GLI proteins bind promoters of Hh responsive genes to promote transcription	0.595563	0.940452	0.975627	-0.58031	0.978462	0.991457	0.818995	0.6942	1	-1.25326	0.185816	0.509397	0.819759	0.702624	0.99362	-1.18118	0.298246	0.414485	-0.818689	0.698113	0.87228	0.861191	0.633634	0.916936
Regulation of cytoskeletal remodeling and cell spreading by IPP complex components	2.37721	0	0.000367	1.04933	0.399433	0.802987	-1.74043	0.012136	0.39978	0.691923	0.862816	0.990073	1.39904	0.085507	0.368615	0.731078	0.785156	0.949582	-1.08805	0.385563	0.59043	1.55721	0.0754717	0.292248
Displacement of DNA glycosylase by APEX1	-1.45661	0.081594	0.12315	1.64259	0.011096	0.125105	1.14201	0.296417	0.793708	0.741292	0.835341	0.97287	1.51434	0.040446	0.231795	1.35526	0.120921	0.356691	-0.839731	0.673046	0.855501	-1.40037	0.089955	0.18659
CD28 dependent Vav1 pathway	-1.95416	0	0.003628	-2.11981	0	0.013774	0.708102	0.858569	1	-1.40819	0.072165	0.338893	-1.50436	0.055762	0.307963	-1.90649	0.003824	0.028943	1.87812	0.00546448	0.0348225	-1.15149	0.31083	0.490979
Z-decay: degradation of maternal mRNAs by zygotically expressed factors	0.502694	0.985106	0.993703	-0.8897	0.6171	0.763704	0.770451	0.762309	1	-1.30496	0.145975	0.4568	1.03061	0.453441	0.834108	-1.50315	0.046843	0.202004	-1.63656	0.0236887	0.151033	-1.57561	0.033046	0.060786
Trafficking of GluR2-containing AMPA receptors	0.845279	0.683992	0.764152	0.691529	0.881443	1	0.700921	0.900515	1	-1.15387	0.291407	0.663186	0.9911	0.489899	0.879054	-1.17092	0.252505	0.423053	0.810925	0.736413	0.942172	-0.644284	0.895688	1
LTC4-CYSLTR mediated IL4 production	0.740461	0.780384	0.885353	-0.97391	0.446043	0.661072	-1.06195	0.404206	0.784151	-1.06625	0.407563	0.792922	-1.01405	0.402685	0.739118	-1.21501	0.247148	0.38236	1.74437	0.0238095	0.0800501	1.87597	0.00920245	0.164807
Orc1 removal from chromatin	-1.614	0.009852	0.053506	1.42234	0.028698	0.298273	-0.8601	0.774725	0.941992	-0.82117	0.793836	0.98813	0.57345	0.985185	1	0.992635	0.438261	0.732597	-0.809625	0.820029	0.880799	-1.89327	0	0.00330988
Mitotic Metaphase and Anaphase	-2.38564	0	1.49e-05	0.863994	0.809137	0.968788	0.665046	0.995646	1	-1.29607	0.023046	0.460675	-1.48259	0	0.32463	-1.23548	0.055118	0.366681	-1.1155	0.218912	0.546827	-2.31552	0	0
JNK (c-Jun kinases) phosphorylation and activation mediated by activated human TAK1	-1.04029	0.399312	0.530295	1.08889	0.362391	0.737388	0.940652	0.530579	0.978739	-0.90001	0.617506	0.946863	0.996223	0.51737	0.872037	-1.2182	0.183838	0.382539	0.829246	0.705722	0.941297	-1.30358	0.136426	0.2863
alpha-linolenic acid (ALA) metabolism	2.10176	0	0.004492	1.76599	0	0.040765	1.21571	0.235	0.721189	1.985	0	0.060567	1.96421	0	0.002172	2.16991	0	0.001382	-1.92485	0.00517241	0.0304546	-0.984941	0.485632	0.719452
Activated point mutants of FGFR2	1.51237	0.059957	0.123257	1.11464	0.319035	0.702807	-1.12019	0.29976	0.769679	-0.60315	0.949559	1	-0.94056	0.523256	0.80746	1.0308	0.43097	0.699549	-1.28639	0.155372	0.352293	1.55068	0.0339623	0.286873
p75NTR regulates axonogenesis	1.27465	0.175166	0.265133	-1.77182	0.019305	0.08806	-0.64866	0.880407	1	-0.5827	0.937158	1	0.958652	0.517711	0.907966	-0.85903	0.674797	0.803004	0.715858	0.815534	0.987985	0.890182	0.567976	0.878708
Cooperation of PDCL (PhLP1) and TRiC/CCT in G-protein beta folding	1.21394	0.177273	0.321275	0.661961	0.928144	1	1.11262	0.292208	0.82078	1.18708	0.175926	0.673369	1.20567	0.22235	0.585677	0.966089	0.526802	0.763317	-0.571644	0.980422	0.991465	-1.83127	0	0.005937
NOTCH3 Activation and Transmission of Signal to the Nucleus	1.13938	0.262295	0.384627	1.28306	0.155	0.466099	0.778886	0.769231	1	0.798668	0.798701	0.920901	1.13796	0.298349	0.700625	1.47221	0.051724	0.267076	-1.28809	0.160317	0.351832	-0.758962	0.808974	0.948119
Post-translational modification: synthesis of GPI-anchored proteins	0.802173	0.865435	0.822907	0.964543	0.554604	0.892889	-1.00535	0.402204	0.842359	-0.78241	0.848643	0.998672	0.726878	0.909569	1	0.774972	0.884477	0.930684	1.19319	0.144781	0.534069	1.15643	0.176991	0.624422
PKA activation in glucagon signalling	2.13036	0	0.003351	1.52576	0.031746	0.21878	0.544505	0.969336	1	1.08282	0.302564	0.748592	1.56045	0.017038	0.184995	1.77554	0.006098	0.063384	-1.92847	0	0.0333519	-0.631867	0.916901	1
Signaling by SCF-KIT	1.36449	0.082005	0.197672	-1.6247	0.008475	0.151577	-0.81516	0.784062	0.970534	-1.35527	0.07119	0.40563	1.00388	0.491582	0.868363	-1.59604	0.020548	0.156157	0.823346	0.770308	0.937565	-1.18841	0.216445	0.438675
Crosslinking of collagen fibrils	1.83669	0.013423	0.026374	-1.01347	0.403226	0.614989	0.986297	0.490598	0.953501	-0.56774	0.969427	1	1.45411	0.050995	0.308211	1.37831	0.092338	0.340978	-1.28251	0.147692	0.35469	1.81644	0.0042735	0.198018
Regulation of ornithine decarboxylase (ODC)	1.12016	0.270396	0.402093	1.30369	0.099537	0.437581	-1.22581	0.152455	0.716297	0.87079	0.74026	0.879854	0.792737	0.78626	0.99446	1.05837	0.373882	0.675614	-1.09058	0.334869	0.586082	-1.7221	0.0023753	0.0178887
Defective HDR through Homologous Recombination Repair (HRR) due to PALB2 loss of BRCA2/RAD51/RAD51C binding function	-2.44549	0	0	0.89074	0.634236	0.951374	0.934524	0.542714	0.978598	-1.67414	0.003628	0.091759	-1.61427	0.022727	0.226707	-1.2955	0.143162	0.321695	-1.30311	0.145631	0.342602	-1.86122	0	0.00453124
Neurofascin interactions	0.656074	0.89693	0.951333	-0.89735	0.547231	0.753652	1.29335	0.144366	0.614118	-1.1448	0.307803	0.678876	1.72447	0.00146	0.061697	-0.94231	0.529981	0.704353	-1.77026	0.00172414	0.0877666	0.62913	0.905172	1
IKK complex recruitment mediated by RIP1	-1.33068	0.129562	0.214923	-1.40673	0.092896	0.265616	0.92277	0.563898	0.98795	-0.58802	0.957576	1	0.545931	0.971188	1	-1.17288	0.255624	0.422124	0.944146	0.511222	0.803647	-1.01327	0.457627	0.68774
IL-6-type cytokine receptor ligand interactions	1.08778	0.332609	0.437017	-1.36386	0.080169	0.292446	-0.77564	0.785536	0.978211	-0.75075	0.798223	1	1.33158	0.133075	0.445484	-0.74639	0.821888	0.911044	-0.652064	0.915228	0.975311	-0.614509	0.944212	1
Cellular response to heat stress	-1.05999	0.332237	0.500496	-1.34833	0.04	0.299471	0.755101	0.916667	1	-1.26408	0.093429	0.50397	0.779029	0.877339	0.995661	-1.52123	0.009346	0.197969	-1.26109	0.100279	0.373407	-1.58647	0.00219058	0.0561905
Glycolysis	-1.41581	0.031561	0.149949	0.941323	0.581798	0.908864	0.957783	0.566456	0.97922	-1.1831	0.194915	0.626086	1.27199	0.114407	0.502609	0.925132	0.568841	0.811173	-0.59485	0.992754	0.989097	-1.48973	0.0125	0.114809
Synthesis of bile acids and bile salts via 24-hydroxycholesterol	1.83841	0.004662	0.026718	0.983926	0.476383	0.87058	-0.72846	0.845209	0.997249	1.86987	0.007605	0.137906	1.28153	0.171651	0.495606	1.69888	0.028463	0.102765	-1.26284	0.191667	0.371946	0.852491	0.666667	0.930609
Formation of WDR5-containing histone-modifying complexes	-1.83033	0.001712	0.011354	1.71467	0.001157	0.07278	1.58672	0.02443	0.305225	-1.69958	0.001121	0.090974	1.31282	0.118778	0.463482	-1.21362	0.188312	0.38365	-1.49748	0.0289193	0.213934	-1.85063	0.00127065	0.00480758
Selenocysteine synthesis	-3.44451	0	0	1.41854	0.021053	0.298472	1.68003	0.004688	0.192674	-1.05164	0.402083	0.800114	-2.39759	0	0.000901	2.1026	0	0.00292	2.89734	0	0	-0.957893	0.558456	0.7562
Postsynaptic nicotinic acetylcholine receptors	-1.96677	0	0.003206	-0.59706	0.97973	0.989592	0.871778	0.625424	1	-1.24078	0.178474	0.531427	-0.92567	0.570313	0.819232	-0.92686	0.534836	0.720254	1.19406	0.264019	0.534422	-1.42015	0.068917	0.170654
Signaling by KIT in disease	1.62655	0.020225	0.075939	0.803144	0.756587	0.994539	-0.79192	0.745592	0.977275	-1.31126	0.122128	0.447847	1.12289	0.321608	0.713529	-1.71059	0.010352	0.092486	-0.664232	0.900974	0.973078	-1.23479	0.205234	0.372638
Nucleotide-binding domain, leucine rich repeat containing receptor (NLR) signaling pathways	-1.3585	0.072391	0.193396	-1.44424	0.020202	0.247344	0.834761	0.772358	1	-1.25351	0.142246	0.509786	0.767905	0.822198	1	-1.95809	0	0.021865	1.10657	0.272446	0.609917	-1.4539	0.0338785	0.142773
HDL clearance	0.891297	0.586558	0.694963	0.671125	0.89325	1	-1.19336	0.260181	0.734039	-1.23036	0.192901	0.549479	-1.38435	0.132768	0.369571	-0.9533	0.519038	0.688638	0.940385	0.521348	0.807548	0.777828	0.742547	0.994744
Lipid particle organization	1.45723	0.091703	0.145633	1.38256	0.086826	0.354096	-1.74719	0.005076	0.40035	-0.93858	0.55914	0.916608	1.10683	0.356828	0.727215	0.636998	0.920455	0.987986	-0.96903	0.526138	0.715254	0.998576	0.477341	0.761549
ROBO receptors bind AKAP5	0.977116	0.468432	0.576294	0.703616	0.85064	1	0.4443	0.998179	0.999939	-1.28342	0.164539	0.480553	0.727579	0.810056	1	-1.25735	0.192385	0.344988	-1.06275	0.4	0.619504	-0.977479	0.471386	0.726886
Induction of Cell-Cell Fusion	1.77352	0.008889	0.038456	0.988902	0.481583	0.862193	-1.48661	0.074074	0.585287	-0.70468	0.866152	1	0.699185	0.858081	1	1.29122	0.156627	0.42167	-1.37599	0.100162	0.291807	1.16355	0.224199	0.621152
Ca-dependent events	1.84342	0.004376	0.026021	1.06703	0.401902	0.775369	-0.52258	0.997416	1	-1.09806	0.348073	0.754106	1.26812	0.152874	0.508483	1.12414	0.313076	0.60042	-1.56675	0.0204403	0.17394	-0.830261	0.722008	0.892833
Platelet activation, signaling and aggregation	2.06129	0	0.006009	-1.6842	0	0.129578	-1.03398	0.349265	0.823177	-0.84171	0.854709	0.982917	1.24042	0.054054	0.54145	-1.23286	0.049046	0.369389	-0.89104	0.734719	0.792464	-0.89954	0.715897	0.825834
Protein methylation	0.725239	0.8307	0.900131	0.787702	0.755735	0.986995	1.2037	0.228333	0.730355	1.06752	0.335052	0.754428	0.896774	0.61823	0.95819	1.33557	0.129344	0.374378	-1.07864	0.348726	0.597966	-1.01985	0.467787	0.678249
Hedgehog 'on' state	1.42866	0.039267	0.161753	1.02485	0.432578	0.836081	-1.00242	0.455526	0.844357	-0.95066	0.577523	0.907826	1.01499	0.46514	0.85267	-0.99546	0.44	0.630995	-1.28494	0.11127	0.353607	-1.34302	0.0609481	0.240149
Parasite infection	1.33481	0.102871	0.215401	-1.55108	0.010638	0.187237	0.661879	0.958333	1	-1.52651	0.007455	0.184286	0.618993	0.959519	1	-2.25709	0	0.002065	1.34191	0.0776699	0.38358	-1.38484	0.0556213	0.198558
Interleukin-21 signaling	0.99884	0.432203	0.547648	0.904268	0.603376	0.939998	-0.67903	0.887019	1	-1.77758	0.001389	0.061384	0.797526	0.728276	0.991945	-1.27089	0.180894	0.331036	1.89338	0.00510204	0.0332249	-1.44096	0.0661765	0.152135
HCMV Early Events	-1.82839	0.001736	0.011515	-0.93727	0.649351	0.713211	0.797489	0.866667	1	-1.25625	0.130851	0.507107	0.836879	0.766878	0.988662	-1.35957	0.038813	0.286169	-0.781227	0.843794	0.906691	-2.06203	0	0.000358995
Uptake and function of diphtheria toxin	0.951668	0.491837	0.611218	-1.45618	0.07837	0.239584	-1.61615	0.033573	0.449625	0.848205	0.622951	0.906825	-1.10283	0.324484	0.663934	-0.83559	0.672032	0.82861	-0.796486	0.738983	0.892723	0.964983	0.484507	0.796569
Leishmania phagocytosis	1.33481	0.102871	0.215401	-1.55108	0.010638	0.187237	0.661879	0.958333	1	-1.52651	0.007455	0.184286	0.618993	0.959519	1	-2.25709	0	0.002065	1.34191	0.0776699	0.38358	-1.38484	0.0556213	0.198558
alpha-linolenic (omega3) and linoleic (omega6) acid metabolism	2.10176	0	0.004492	1.76599	0	0.040765	1.21571	0.235	0.721189	1.985	0	0.060567	1.96421	0	0.002172	2.16991	0	0.001382	-1.92485	0.00517241	0.0304546	-0.984941	0.485632	0.719452
Voltage gated Potassium channels	-1.24521	0.169844	0.297212	-0.87688	0.697987	0.778446	-0.8141	0.762376	0.971321	-1.60447	0.005701	0.121893	0.613257	0.952703	1	-1.44601	0.047619	0.242739	1.52907	0.0246154	0.224504	-0.695089	0.900125	0.985756
Chylomicron clearance	0.88017	0.62156	0.71253	0.894793	0.626543	0.951825	0.941325	0.56553	0.981723	0.73892	0.792793	0.971528	1.30887	0.133127	0.469133	1.12278	0.327309	0.602156	0.543445	0.960373	0.996244	-1.21459	0.214715	0.402557
SHC-mediated cascade:FGFR2	1.41111	0.08172	0.170929	0.925067	0.566496	0.919087	-1.20932	0.213457	0.739717	-0.8618	0.645477	0.977894	0.602606	0.941323	1	-1.00593	0.433404	0.61634	-1.12104	0.319422	0.540241	-0.69025	0.880952	0.987048
Early SARS-CoV-2 Infection Events	1.57997	0.009685	0.095879	0.995556	0.496411	0.862977	0.798839	0.790143	1	-0.88767	0.659142	0.953049	1.05493	0.419977	0.800325	-1.00883	0.442478	0.612916	-1.4251	0.0526316	0.256659	-0.882269	0.653941	0.842803
Protein hydroxylation	-1.05618	0.362764	0.505797	1.44843	0.06435	0.287081	1.17945	0.270979	0.754249	-0.48867	0.991326	1	1.08251	0.3725	0.756524	1.15799	0.271484	0.571217	-1.11	0.319749	0.554165	-1.44799	0.0695538	0.147446
Insulin receptor recycling	1.47108	0.054422	0.141647	-0.91801	0.544974	0.725765	-1.31633	0.103723	0.666078	0.976058	0.503497	0.832683	1.17803	0.229762	0.628785	0.938564	0.536232	0.801026	-1.11959	0.309791	0.542108	-0.743806	0.837596	0.958529
Defective homologous recombination repair (HRR) due to PALB2 loss of function	-2.44549	0	0	0.89074	0.634236	0.951374	0.934524	0.542714	0.978598	-1.67414	0.003628	0.091759	-1.61427	0.022727	0.226707	-1.2955	0.143162	0.321695	-1.30311	0.145631	0.342602	-1.86122	0	0.00453124
Activation of APC/C and APC/C:Cdc20 mediated degradation of mitotic proteins	-1.57883	0.01675	0.064285	1.35818	0.03956	0.377157	-0.86506	0.759162	0.940383	-0.65131	0.972718	1	-1.11465	0.259259	0.651418	1.02965	0.390374	0.700994	-0.871958	0.707424	0.816189	-1.96551	0	0.00152675
RNA Polymerase II Pre-transcription Events	-1.24639	0.145867	0.296256	1.29412	0.078834	0.453134	1.57689	0.00313	0.309498	-0.99812	0.499471	0.857058	1.4677	0.01686	0.285101	0.983145	0.490231	0.739903	-1.81287	0	0.062143	-1.76626	0	0.0115597
Signaling by MET	1.69237	0	0.056572	-0.92539	0.623377	0.718248	-0.90518	0.685333	0.928437	-1.24173	0.128421	0.533137	1.24609	0.119122	0.535557	-1.44223	0.01559	0.240317	-0.869926	0.728551	0.819436	-0.582528	0.992072	1
Chromosome Maintenance	-3.14015	0	0	1.39781	0.025263	0.333043	1.51378	0.012195	0.350056	-1.06029	0.377985	0.789729	0.61601	0.968847	1	1.05039	0.35284	0.681659	-1.0432	0.376771	0.637849	-2.3151	0	0
MyD88-independent TLR4 cascade	1.19699	0.129577	0.336603	-1.23413	0.097561	0.381506	1.07916	0.31563	0.882521	-0.85218	0.775281	0.97585	1.13362	0.255165	0.702337	-1.5571	0.004515	0.175602	-1.36093	0.0389972	0.303003	-1.02356	0.433921	0.673001
RNA Pol II CTD phosphorylation and interaction with CE	-0.87591	0.638146	0.75755	1.45852	0.055222	0.275806	0.949121	0.510851	0.971684	-0.64463	0.922527	1	1.41845	0.054309	0.343627	1.26251	0.165692	0.451859	-1.47436	0.0511628	0.219216	-1.4995	0.0319149	0.108188
G-protein beta:gamma signalling	1.40788	0.048662	0.17262	-1.08034	0.291139	0.531441	1.14197	0.247863	0.791622	-0.94827	0.558382	0.911038	1.43942	0.052071	0.326373	-1.35304	0.083512	0.290958	1.26317	0.139466	0.459475	-1.32264	0.122605	0.262546
p75NTR negatively regulates cell cycle via SC1	-0.95769	0.479691	0.655463	-0.92497	0.509868	0.71795	0.979306	0.507092	0.957714	-0.89836	0.613833	0.947716	1.03975	0.43006	0.8224	-0.58253	0.934911	0.985859	0.819246	0.690045	0.935952	0.701449	0.821958	1
S Phase	-2.42601	0	8.29e-06	1.44893	0.009156	0.28768	0.898974	0.717201	1	-1.15032	0.179331	0.668933	-1.04881	0.333333	0.700513	0.74465	0.973554	0.944571	-1.28436	0.0636605	0.353981	-2.16748	0	0.00015372
Positive epigenetic regulation of rRNA expression	-1.60636	0.018051	0.055585	1.19206	0.19244	0.575063	0.967566	0.5039	0.97683	-1.21157	0.19084	0.574799	0.525729	0.987737	1	-1.12186	0.278146	0.472029	-1.27788	0.119469	0.359343	-1.86193	0.00121951	0.00466953
PECAM1 interactions	1.26997	0.171975	0.268989	-0.93298	0.48374	0.716104	-0.97751	0.458034	0.874416	-1.30237	0.138243	0.461024	-0.81654	0.731801	0.904599	-1.34116	0.144309	0.301312	1.26727	0.165414	0.462263	-1.13551	0.295615	0.506448
Role of second messengers in netrin-1 signaling	0.581223	0.961456	0.98078	0.864845	0.636492	0.969318	1.2438	0.177172	0.700345	-1.21009	0.23489	0.576032	1.40199	0.097765	0.370833	1.03625	0.413386	0.695194	-0.698968	0.844332	0.962593	-0.985074	0.487482	0.720511
Transcriptional regulation of brown and beige adipocyte differentiation by EBF2	1.23164	0.15942	0.301783	1.48805	0.032413	0.263599	1.15747	0.247541	0.786185	-0.83003	0.715447	0.982982	1.47519	0.032067	0.275958	-0.66941	0.938689	0.954106	-1.52123	0.0257576	0.200063	-1.3012	0.130323	0.287779
MET activates PTPN11	1.88596	0	0.020494	-0.66471	0.872928	0.960363	-1.39179	0.11236	0.625754	-1.21459	0.220679	0.575817	1.0271	0.463526	0.839194	-1.75124	0.003953	0.083717	-1.56225	0.0157618	0.174167	-0.980033	0.527559	0.725359
Cytosolic sulfonation of small molecules	1.25161	0.161826	0.284827	-0.88598	0.629268	0.767904	-1.1065	0.296912	0.777256	-0.73434	0.843554	1	0.689271	0.868227	1	-0.87428	0.632035	0.783825	1.00377	0.447837	0.744637	1.93196	0.00384615	0.153823
NIK-->noncanonical NF-kB signaling	1.15825	0.225287	0.366549	1.14655	0.261798	0.651771	-1.11272	0.244094	0.777654	-0.48891	0.997872	1	0.759399	0.85441	0.999447	0.842931	0.757353	0.88377	-0.87299	0.701649	0.815634	-1.55366	0.0105758	0.0726856
Ligand-receptor interactions	1.15331	0.265748	0.369952	-1.03758	0.372493	0.588498	-1.55929	0.045161	0.527621	-1.22104	0.220264	0.566879	0.402057	1	1	-1.10119	0.348361	0.497416	-1.19323	0.262561	0.443491	1.12239	0.311765	0.65837
RHOBTB GTPase Cycle	-0.74366	0.835979	0.898241	0.603944	0.971765	1	-0.90916	0.653439	0.928743	-1.13796	0.302013	0.686558	0.803376	0.773782	0.989323	-1.12548	0.266525	0.469531	-1.9978	0	0.0165994	-1.68301	0.00125786	0.0255485
TICAM1, RIP1-mediated IKK complex recruitment	-1.61387	0.031915	0.05337	-0.88816	0.606796	0.765701	0.775436	0.763636	1	-0.69619	0.860123	1	0.423903	0.998765	1	-1.15609	0.26294	0.437295	1.09586	0.335917	0.619936	-1.37095	0.106122	0.209381
Signaling by FGFR2 in disease	0.995165	0.467933	0.552899	1.19921	0.204033	0.559138	-0.86133	0.713918	0.94202	-0.65499	0.93311	1	1.09945	0.346636	0.739249	1.26709	0.146388	0.448794	-1.57015	0.0193165	0.175708	-1.21178	0.196822	0.405697
Ca2+ activated K+ channels	-0.87972	0.605214	0.754626	-0.76808	0.759197	0.890768	1.45284	0.058925	0.374321	-0.58858	0.946866	1	1.45169	0.058252	0.309489	-0.73914	0.779736	0.91764	-0.694352	0.854271	0.964112	1.01142	0.414634	0.773949
Elevation of cytosolic Ca2+ levels	-0.89612	0.591876	0.732309	0.843205	0.691906	0.977421	0.6015	0.95777	1	-1.59893	0.016393	0.128169	1.3552	0.104031	0.422221	-0.98261	0.46281	0.65085	0.909497	0.590296	0.837913	-1.26741	0.186275	0.330684
Downregulation of SMAD2/3:SMAD4 transcriptional activity	0.981465	0.464531	0.57214	-1.42611	0.046784	0.260576	-1.25527	0.149485	0.706179	-1.28815	0.13785	0.474717	-0.96887	0.496599	0.789549	-1.65987	0.008811	0.121204	-0.772921	0.830275	0.915199	-0.594331	0.967908	1
Erythropoietin activates Phospholipase C gamma (PLCG)	1.24961	0.235421	0.285703	0.769576	0.759398	0.995287	1.07264	0.375643	0.869705	-1.02017	0.461119	0.836039	1.36679	0.106383	0.413317	-0.76497	0.758483	0.898074	-0.62546	0.906412	0.984662	-1.22522	0.212168	0.385561
Downregulation of ERBB2:ERBB3 signaling	1.38216	0.090713	0.185694	0.507098	0.993216	0.998672	-1.0689	0.358621	0.782049	-0.80126	0.742021	0.990509	1.00033	0.510067	0.869937	0.828651	0.666667	0.898297	1.01313	0.408759	0.730133	1.08236	0.33758	0.684803
Formation of Incision Complex in GG-NER	-0.99787	0.460595	0.594223	1.44541	0.041761	0.289268	1.20562	0.173567	0.731055	-1.01315	0.470852	0.842754	1.17768	0.229898	0.627675	-0.72269	0.88764	0.933558	-1.55032	0.0155763	0.179695	-1.37587	0.0649819	0.205539
Transcriptional regulation of testis differentiation	-0.87006	0.617978	0.759883	-1.68354	0.018587	0.129107	1.07548	0.358108	0.876428	0.65443	0.929412	0.987429	0.981072	0.505747	0.888326	-0.69532	0.861224	0.945842	-0.741833	0.84	0.940752	-0.981694	0.523392	0.725153
Defective CHST3 causes SEDCJD	1.78292	0.007905	0.036688	-1.13946	0.304348	0.467999	0.759079	0.772806	1	-0.7298	0.82153	1	1.60628	0.015805	0.14606	-0.84586	0.649378	0.816927	0.802137	0.701571	0.94305	0.714258	0.802985	1
Diseases of programmed cell death	-1.98747	0	0.002619	0.815693	0.776632	0.98827	0.762719	0.845411	1	-0.92046	0.605928	0.925771	-0.69013	0.971429	0.965052	0.917356	0.601802	0.82041	-1.48833	0.027027	0.215329	-1.75291	0	0.0134546
Signaling by VEGF	2.16291	0	0.002722	-1.47146	0.020833	0.233625	-1.0886	0.285714	0.783258	-1.25981	0.083077	0.505216	1.14758	0.226611	0.687125	-1.91785	0	0.028609	-0.675321	0.969044	0.970144	-0.880852	0.713661	0.844806
Regulation of CDH11 Expression and Function	1.42863	0.064655	0.16145	-1.32763	0.090395	0.311929	-0.86083	0.668192	0.941751	-1.33562	0.115789	0.416437	0.810982	0.76259	0.989462	-1.39715	0.077922	0.258469	-1.2774	0.15727	0.35892	-0.876223	0.647287	0.846022
Processive synthesis on the lagging strand	-2.4719	0	0	1.57523	0.008929	0.18984	1.30936	0.156794	0.579379	-1.74137	0.001279	0.072395	0.675408	0.880208	1	-0.64661	0.924528	0.965428	-0.914142	0.558923	0.77062	-1.90619	0	0.00273033
Dimerization of procaspase-8	-1.14823	0.275142	0.397866	-0.7825	0.752443	0.87927	0.59022	0.952632	1	-0.83891	0.67253	0.980193	-0.95433	0.477273	0.797753	-0.78442	0.729167	0.877463	-1.3395	0.121359	0.322409	-1.40123	0.0958512	0.18583
Activation of NMDA receptors and postsynaptic events	1.5364	0.007576	0.113152	-1.0594	0.318841	0.555501	-0.81889	0.839674	0.96609	-0.97981	0.53822	0.883395	1.18162	0.188088	0.626487	-1.46428	0.021277	0.228279	0.661616	0.996491	0.981487	-1.14343	0.254181	0.498796
Interferon gamma signaling	0.998996	0.421687	0.547914	-1.39382	0	0.272455	-1.24563	0.086486	0.706972	-1.35149	0.044284	0.412357	0.769736	0.86653	1	-1.04562	0.35589	0.558138	0.928321	0.630137	0.816453	-1.21088	0.153415	0.406509
Regulation of Insulin-like Growth Factor (IGF) transport and uptake by Insulin-like Growth Factor Binding Proteins (IGFBPs)	1.89899	0	0.019139	-1.40289	0	0.267812	-0.85208	0.832845	0.946239	0.769991	1	0.934993	1.37325	0.021407	0.404898	1.19214	0.153979	0.536908	-1.25524	0.0911602	0.37957	1.15903	0.136986	0.625335
ISG15 antiviral mechanism	-1.48346	0.032479	0.107925	-0.7832	0.955882	0.881898	-0.80713	0.836317	0.97526	-1.31522	0.075855	0.444803	-0.68654	0.980769	0.966854	-1.48406	0.019912	0.217435	-1.34896	0.0519663	0.310793	-2.1633	0	0.000144936
RNA Pol II CTD phosphorylation and interaction with CE during HIV infection	-0.87591	0.638146	0.75755	1.45852	0.055222	0.275806	0.949121	0.510851	0.971684	-0.64463	0.922527	1	1.41845	0.054309	0.343627	1.26251	0.165692	0.451859	-1.47436	0.0511628	0.219216	-1.4995	0.0319149	0.108188
VEGFA-VEGFR2 Pathway	2.02581	0	0.007424	-1.46374	0	0.238188	-0.98399	0.475073	0.861586	-1.27773	0.080082	0.487048	1.114	0.279581	0.718894	-1.91431	0	0.029384	0.813277	0.848837	0.941565	-0.993331	0.475083	0.712973
CDH11 homotypic and heterotypic interactions	1.57537	0.043384	0.09812	1.21521	0.216867	0.531198	0.819317	0.69573	1	0.887021	0.573379	0.874765	1.15992	0.290419	0.660491	1.0488	0.371197	0.683963	-1.012	0.456343	0.670629	0.805393	0.666667	0.981815
Base-Excision Repair, AP Site Formation	-1.873	0.00381	0.007946	1.33733	0.102865	0.402793	1.66163	0.006536	0.19829	1.14269	0.246073	0.697989	1.32303	0.132732	0.44835	1.45751	0.059891	0.267146	-1.32043	0.12708	0.336444	-1.60971	0.0202429	0.0471443
Negative regulation of FGFR1 signaling	1.40054	0.074519	0.174831	-0.72327	0.895288	0.930201	-1.48345	0.034913	0.587989	-1.28186	0.145858	0.47818	-0.86021	0.763889	0.87372	-1.31291	0.11674	0.314079	-0.937397	0.549763	0.745515	-0.677504	0.911839	0.9949
O-linked glycosylation of mucins	-0.91856	0.571184	0.696234	-1.31391	0	0.318199	0.779983	0.843234	1	-1.33817	0.069075	0.415522	0.631749	0.958065	1	-1.22763	0.142259	0.375528	1.33784	0.0578778	0.388874	1.21285	0.138365	0.572748
RHO GTPases Activate WASPs and WAVEs	-1.26875	0.144902	0.272256	-1.48893	0.021429	0.222234	0.997956	0.445902	0.943586	-1.32946	0.098988	0.424909	0.543929	0.987356	1	-1.89143	0	0.032555	-0.677316	0.924962	0.969224	-1.35568	0.0897756	0.226257
Signaling by Retinoic Acid	2.21063	0	0.002216	1.4444	0.043968	0.289841	-1.08116	0.305556	0.78387	-0.81426	0.764574	0.992983	1.58152	0.00791	0.170558	0.905894	0.6121	0.832612	-1.42408	0.0410334	0.257617	0.850714	0.752688	0.928656
Acyl chain remodelling of PE	1.34102	0.120087	0.212466	-0.97906	0.441026	0.655348	-1.1301	0.271574	0.756139	-0.9052	0.609903	0.941009	1.13266	0.31295	0.700883	-1.26771	0.182952	0.332535	0.730408	0.844444	0.985139	-0.537031	0.98929	1
Synthesis, secretion, and deacylation of Ghrelin	-0.85906	0.674377	0.772881	1.2501	0.179124	0.499238	-1.05505	0.357314	0.788335	-0.95909	0.537975	0.901098	0.90337	0.596178	0.951908	0.576186	0.971602	0.993964	-0.656948	0.900787	0.974023	-0.932758	0.563686	0.79407
Highly calcium permeable postsynaptic nicotinic acetylcholine receptors	-1.86585	0.003759	0.008359	-0.59463	0.950331	0.989485	0.620424	0.917254	1	-1.15706	0.275281	0.659852	-0.91687	0.59	0.835552	-0.93042	0.532129	0.7165	1.17697	0.276744	0.54078	-1.413	0.0735931	0.17724
Class C/3 (Metabotropic glutamate/pheromone receptors)	-1.43814	0.068841	0.134941	0.527452	0.983254	1	0.985678	0.453659	0.953764	-1.38184	0.075294	0.373545	-0.95874	0.503311	0.803254	-1.2465	0.168831	0.357759	1.90589	0	0.0303014	-0.871606	0.669281	0.851194
Synthesis of PIPs at the early endosome membrane	1.37467	0.109312	0.190519	0.946123	0.552737	0.90905	-0.95805	0.497549	0.908517	-1.56603	0.021795	0.152619	0.845857	0.668766	0.982781	-1.93618	0.004057	0.025882	-1.2422	0.189935	0.386411	-1.39151	0.0985915	0.194324
NEP/NS2 Interacts with the Cellular Export Machinery	-2.20224	0	0.000205	0.574901	0.974515	0.998334	0.840605	0.740995	1	-1.6967	0.0047	0.092089	-0.98857	0.496403	0.76277	-1.44368	0.051546	0.241109	0.795286	0.785311	0.951456	-2.09441	0	0.000248852
[truncated: 329 more rows]
