# Supplementary material for: Cholesin receptor signalling is active in cardiovascular system-associated adipose tissue and correlates with SGLT2i treatment in patients with diabetes
Source: Cardiovasc Diabetol. 2024 Jun 20;23:211. doi: 10.1186/s12933-024-02322-y (PMC11191148; doi:10.1186/s12933-024-02322-y)
Supplement: Supplementary file 12 — Supplementary material 12: Supplementary Table 5. [file 12933_2024_2322_MOESM12_ESM.xlsx]

## Sheet: Sheet1
Supplementary Table 5 - Genes with R<-0.60 or >0.60 with GPR146 levels in both EAT and TAT
TITLE	EAT R	TAT R	Description
ABHD1	0.610031	0.812821	Abhydrolase Domain Containing 1; This gene is a member of the AB hydrolase superfamily and encodes a protein with an alpha/beta hydrolase fold. This domain is common to a number of hydrolytic enzymes of widely differing phylogenetic origins and catalytic functions. (405aa)
ABLIM3	0.795003	0.830236	Actin-binding LIM protein 3; May act as scaffold protein. May stimulate ABRA activity and ABRA-dependent SRF transcriptional activity. (683aa)
AC005550.4	0.68938	0.9492	Uncharacterized lncRNA
AC022007.5	0.779657	0.921507	Uncharacterized lncRNA
AC091729.9	0.656511	0.834564	lncRNA; Knockdown of AC091729.7 suppressed human sinonasal squamous cell carcinoma cell migration, proliferation, invasion in vitro. Furthermore, downregulation of AC091729.7 could inhibit the growth of human sinonasal squamous cell carcinoma in vivo.
ACAA1	0.664457	0.632949	acetyl-CoA acyltransferase 1; This gene encodes an enzyme operative in the beta-oxidation system of the peroxisomes. Deficiency of this enzyme leads to pseudo-Zellweger syndrome. Alternative splicing results in multiple transcript variants. (424aa)
ACOX2	0.700696	0.803189	Acyl-CoA Oxidase 2; The product of this gene belongs to the acyl-CoA oxidase family. It encodes the branched-chain acyl-CoA oxidase which is involved in the degradation of long branched fatty acids and bile acid intermediates in peroxisomes. Deficiency of this enzyme results in the accumulation of branched fatty acids and bile acid intermediates, and may lead to Zellweger syndrome, severe cogniti…
ADAMTS7	0.65018	0.636945	ADAM Metallopeptidase With Thrombospondin Type 1 Motif 7; The protein encoded by this gene is a member of the ADAMTS (a disintegrin and metalloproteinase with thrombospondin motifs) family. Members of this family share several distinct protein modules, including a propeptide region, a metalloproteinase domain, a disintegrin-like domain, and a thrombospondin type 1 (TS) motif. Individual members o…
ADCY6	0.639398	0.700663	Adenylate Cyclase 6; This gene encodes a member of the adenylyl cyclase family of proteins, which are required for the synthesis of cyclic AMP. All members of this family have an intracellular N-terminus, a tandem repeat of six transmembrane domains separated by a cytoplasmic loop, and a C-terminal cytoplasmic domain. The two cytoplasmic regions bind ATP and form the catalytic core of the protein…
AEN	-0.639986	-0.703943	Apoptosis Enhancing Nuclease; Enables exonuclease activity. Involved in intrinsic apoptotic signaling pathway in response to DNA damage by p53 class mediator and response to ionizing radiation. Located in nuclear membrane; nucleolus; and nucleoplasm. (325aa)
AIG1	0.609247	0.694446	Androgen Induced 1; Enables hydrolase activity. Involved in long-chain fatty acid catabolic process. Located in membrane. (238aa)
AMD1	-0.631781	-0.63293	Adenosylmethionine Decarboxylase 1; This gene encodes an important intermediate enzyme in polyamine biosynthesis. The polyamines spermine, spermidine, and putrescine are low-molecular-weight aliphatic amines essential for cellular proliferation and tumor promotion. Multiple alternatively spliced transcript variants have been identified. Pseudogenes of this gene are found on chromosomes 5, 6, 10, …
APOPT1	0.651052	0.769215	COA8; Cytochrome C Oxidase Assembly Factor 8; This gene encodes a protein that localizes to the mitochondria, where it stimulates the release of cytochrome c, thereby promoting programmed cell death. Mutations in this gene have been found in individuals with mitochondrial complex IV deficiency. (206aa)
ARAP2	-0.72198	-0.717538	ArfGAP With RhoGAP Domain, Ankyrin Repeat And PH Domain 2; The protein encoded by this gene contains ARF-GAP, RHO-GAP, ankyrin repeat, RAS-associating, and pleckstrin homology domains. The protein is a phosphatidylinositol (3,4,5)-trisphosphate-dependent Arf6 GAP that binds RhoA-GTP, but it lacks the predicted catalytic arginine in the RHO-GAP domain and does not have RHO-GAP activity. The protei…
ARF6	-0.638178	-0.753972	ADP Ribosylation Factor 6; This gene encodes a member of the human ARF gene family, which is part of the RAS superfamily. The ARF genes encode small guanine nucleotide-binding proteins that stimulate the ADP-ribosyltransferase activity of cholera toxin and play a role in vesicular trafficking and as activators of phospholipase D. The product of this gene is localized to the plasma membrane, and r…
ARHGEF17	0.702186	0.702307	Rho Guanine Nucleotide Exchange Factor 17; Enables guanyl-nucleotide exchange factor activity. Acts upstream of or within actin cytoskeleton organization. Predicted to be located in cytosol. (2063aa)
ARHGEF4	0.612798	0.71821	Rho Guanine Nucleotide Exchange Factor 4; Rho GTPases play a fundamental role in numerous cellular processes that are initiated by extracellular stimuli that work through G protein coupled receptors. The protein encoded by this gene may form complex with G proteins and stimulate Rho-dependent signals. Multiple alternatively spliced transcript variants encoding different isoforms have been found, …
ARHGEF40	0.722269	0.734981	Rho guanine nucleotide exchange factor 40; May act as a guanine nucleotide exchange factor (GEF). (1519aa)
ATG9A	0.688065	0.62545	Autophagy Related 9A; Acts upstream of or within autophagosome assembly. Located in endosome; phagophore assembly site; and trans-Golgi network. (839aa)
ATOH8	0.685982	0.651861	Atonal BHLH Transcription Factor 8; Enables DNA-binding transcription factor activity and E-box binding activity. Involved in several processes, including SMAD protein signal transduction; positive regulation of endothelial cell differentiation; and regulation of gene expression. Located in nucleoplasm. (321aa)
ATP5O	0.725221	0.702666	ATP Synthase Peripheral Stalk Subunit OSCP; The protein encoded by this gene is a component of the F-type ATPase found in the mitochondrial matrix. F-type ATPases are composed of a catalytic core and a membrane proton channel. The encoded protein appears to be part of the connector linking these two components and may be involved in transmission of conformational changes or proton conductance. (2…
ATP6V1B1	0.660015	0.813919	ATPase H+ Transporting V1 Subunit B1; This gene encodes a component of vacuolar ATPase (V-ATPase), a multisubunit enzyme that mediates acidification of eukaryotic intracellular organelles. V-ATPase dependent organelle acidification is necessary for such intracellular processes as protein sorting, zymogen activation, receptor-mediated endocytosis, and synaptic vesicle proton gradient generation. V…
ATPAF1	0.605709	0.760598	ATP Synthase Mitochondrial F1 Complex Assembly Factor 1; This gene encodes an assembly factor for the F(1) component of the mitochondrial ATP synthase. This protein binds specifically to the F1 beta subunit and is thought to prevent this subunit from forming nonproductive homooligomers during enzyme assembly. Alternatively spliced transcript variants have been identified. (328aa)
AVPR2	0.674056	0.740124	Arginine Vasopressin Receptor 2; This gene encodes the vasopressin receptor, type 2, also known as the V2 receptor, which belongs to the seven-transmembrane-domain G protein-coupled receptor (GPCR) superfamily, and couples to Gs thus stimulating adenylate cyclase. The subfamily that includes the V2 receptor, the V1a and V1b vasopressin receptors, the oxytocin receptor, and isotocin and mesotocin …
BAALC	0.646491	0.921153	BAALC Binder Of MAP3K1 And KLF4; This gene was identified by gene expression studies in patients with acute myeloid leukemia (AML). The gene is conserved among mammals and is not found in lower organisms. Tissues that express this gene develop from the neuroectoderm. Multiple alternatively spliced transcript variants that encode different proteins have been described for this gene; however, some …
BNIP3	0.646493	0.783586	BCL2 Interacting Protein 3; This gene is encodes a mitochondrial protein that contains a BH3 domain and acts as a pro-apoptotic factor. The encoded protein interacts with anti-apoptotic proteins, including the E1B 19 kDa protein and Bcl2. This gene is silenced in tumors by DNA methylation. (194aa)
BOK	0.622604	0.862364	BCL2 Family Apoptosis Regulator BOK; Bcl-2-related ovarian killer protein; [Isoform 1]: Apoptosis regulator that functions through different apoptotic signaling pathways. Plays a roles as pro-apoptotic protein that positively regulates intrinsic apoptotic process in a BAX- and BAK1-dependent manner or in a BAX- and BAK1-independent manner. In response to endoplasmic reticulum stress promotes mito…
BOK-AS1	0.630978	0.843165	BOK Antisense RNA 1; BOK-AS1 (BOK Antisense RNA 1) is an RNA Gene, and is affiliated with the lncRNA class. Diseases associated with BOK-AS1 include Testicular Cancer and Squamous Cell Carcinoma.
BTBD6	0.612213	0.892167	BTB Domain Containing 6; Predicted to be involved in neurogenesis. Predicted to be located in cytoplasm. Predicted to be active in cytosol. (538aa)
BTD	0.600819	0.771771	Biotinidase; Catalytic release of biotin from biocytin, the product of biotin-dependent carboxylases degradation. (545aa)
BTNL9	0.667367	0.80455	Butyrophilin-like protein 9; Butyrophilin like 9; Belongs to the immunoglobulin superfamily. BTN/MOG family. (535aa)
BZW2	-0.63997	-0.718574	Basic Leucine Zipper And W2 Domains 2; Enables cadherin binding activity. Predicted to be involved in cell differentiation and nervous system development. Located in cytoplasm. (419aa)
C11orf52	0.760584	0.778984	Chromosome 11 Open Reading Frame 52; Located in extracellular exosome. (123aa)
C14orf180	0.728524	0.868411	Chromosome 14 Open Reading Frame 180; Nutritionally-regulated adipose and cardiac enriched protein homolog; Chromosome 14 open reading frame 180. (177aa)
C1orf115	0.75896	0.680167	Chromosome 1 Open Reading Frame 115; Located in 9+0 non-motile cilium. Regulates drug efflux through modulation of ABCB1 localization and activity. (142aa)
C1orf123	0.810935	0.655987	CZIB; CXXC Motif Containing Zinc Binding Protein; Chromosome 1 Open Reading Frame 123; Enables zinc ion binding activity. (160aa)
C3orf52	-0.675082	-0.615019	Chromosome 3 Open Reading Frame 52; Predicted to be located in endoplasmic reticulum membrane. Predicted to be integral component of membrane. Has a role in LIPH-mediated synthesis of 2-acyl lysophosphatidic acid (LPA). LPA is a bioactive lipid mediator involved in different biological processes, and necessary to promote hair formation and growth. (217aa)
CABP1	0.694609	0.776074	Calcium Binding Protein 1; This gene encodes a protein that belongs to a subfamily of calcium binding proteins which share similarity to calmodulin. The protein encoded by this gene regulates the gating of voltage-gated calcium ion channels. This protein inhibits calcium-dependent inactivation and supports calcium-dependent facilitation of ion channels containing voltage-dependent L-type calcium …
CCDC92	0.781783	0.724081	Coiled-Coil Domain Containing 92; Enables identical protein binding activity. Located in centriole; centrosome; and nucleoplasm. Interferon-stimulated protein that plays a role in innate immunity. Strongly inhibits ebolavirus transcription and replication. Forms a complex with viral RNA-bound nucleocapsid NP and thereby prevents the transport of NP to the cell surface. (331aa)
CCL18	-0.612528	-0.624085	C-C Motif Chemokine Ligand 18; This antimicrobial gene is one of several Cys-Cys (CC) cytokine genes clustered on the q arm of chromosome 17. Cytokines are a family of secreted proteins involved in immunoregulatory and inflammatory processes. The CC cytokines are proteins characterized by two adjacent cysteines. The cytokine encoded by this gene displays chemotactic activity for naive T cells, CD…
CCM2L	0.629024	0.670517	Cerebral cavernous malformations 2 protein-like; CCM2 like scaffold protein. (433aa)
CD274	-0.627312	-0.616878	CD274 Molecule; This gene encodes an immune inhibitory receptor ligand that is expressed by hematopoietic and non-hematopoietic cells, such as T cells and B cells and various types of tumor cells. The encoded protein is a type I transmembrane protein that has immunoglobulin V-like and C-like domains. Interaction of this ligand with its receptor inhibits T-cell activation and cytokine production. …
CEBPA	0.745026	0.898562	CCAAT/enhancer-binding protein alpha; Transcription factor that coordinates proliferation arrest and the differentiation of myeloid progenitors, adipocytes, hepatocytes, and cells of the lung and the placenta. Binds directly to the consensus DNA sequence 5'-T[TG]NNGNAA[TG]-3' acting as an activator on distinct target genes. During early embryogenesis, plays essential and redundant functions with …
CEBPA-AS1	0.700159	0.80843	CEBPA-DT; CEBPA Divergent Transcript; is an RNA Gene, and is affiliated with the lncRNA class.
CHD1	-0.651079	-0.692789	Chromodomain Helicase DNA Binding Protein 1; The CHD family of proteins is characterized by the presence of chromo (chromatin organization modifier) domains and SNF2-related helicase/ATPase domains. CHD genes alter gene expression possibly by modification of chromatin structure thus altering access of the transcriptional apparatus to its chromosomal DNA template. (1710aa)
CHIC2	-0.6386	-0.627735	Cysteine Rich Hydrophobic Domain 2; This gene encodes a member of the CHIC family of proteins. The encoded protein contains a cysteine-rich hydrophobic (CHIC) motif, and is localized to vesicular structures and the plasma membrane. This gene is associated with some cases of acute myeloid leukemia. (165aa)
CLDN5	0.666815	0.951802	Claudin 5; This gene encodes a member of the claudin family. Claudins are integral membrane proteins and components of tight junction strands. Tight junction strands serve as a physical barrier to prevent solutes and water from passing freely through the paracellular space between epithelial or endothelial cell sheets. Mutations in this gene have been found in patients with velocardiofacial syndr…
CLEC14A	0.767805	0.803735	C-type lectin domain containing 14A; This gene encodes a member of the C-type lectin/C-type lectin-like domain (CTL/CTLD) superfamily. Members of this family share a common protein fold and have diverse functions, such as cell adhesion, cell-cell signalling, glycoprotein turnover, and roles in inflammation and immune response. This family member plays a role in cell-cell adhesion and angiogenesis…
COPS7A	0.677294	0.771943	COP9 signalosome complex subunit 7a; Component of the COP9 signalosome complex (CSN), a complex involved in various cellular and developmental processes. The CSN complex is an essential regulator of the ubiquitin (Ubl) conjugation pathway by mediating the deneddylation of the cullin subunits of SCF- type E3 ligase complexes, leading to decrease the Ubl ligase activity of SCF-type complexes such a…
COQ6	0.741492	0.602019	Coenzyme Q6, Monooxygenase; he protein encoded by this gene belongs to the ubiH/COQ6 family. It is an evolutionarily conserved monooxygenase required for the biosynthesis of coenzyme Q10 (or ubiquinone), which is an essential component of the mitochondrial electron transport chain, and one of the most potent lipophilic antioxidants implicated in the protection of cell damage by reactive oxygen sp…
COX4I1	0.802525	0.734804	Cytochrome c oxidase subunit 4 isoform 1, mitochondrial; Component of the cytochrome c oxidase, the last enzyme in the mitochondrial electron transport chain which drives oxidative phosphorylation. The respiratory chain contains 3 multisubunit complexes succinate dehydrogenase (complex II, CII), ubiquinol- cytochrome c oxidoreductase (cytochrome b-c1 complex, complex III, CIII) and cytochrome c o…
CPNE2	0.634482	0.687669	Copine 2; Calcium-dependent membrane-binding proteins may regulate molecular events at the interface of the cell membrane and cytoplasm. This gene is one of several genes that encode a calcium-dependent protein containing two N-terminal type II C2 domains and an integrin A domain-like sequence in the C-terminus. Sequence analysis identified multiple alternatively spliced transcript variants but t…
CRY1	-0.655596	-0.618796	Cryptochrome Circadian Regulator 1; This gene encodes a flavin adenine dinucleotide-binding protein that is a key component of the circadian core oscillator complex, which regulates the circadian clock. This gene is upregulated by CLOCK/ARNTL heterodimers but then represses this upregulation in a feedback loop using PER/CRY heterodimers to interact with CLOCK/ARNTL. Polymorphisms in this gene hav…
CTF1	0.625301	0.665743	Cardiotrophin 1; The protein encoded by this gene is a secreted cytokine that induces cardiac myocyte hypertrophy in vitro. It has been shown to bind and activate the ILST/gp130 receoptor. Two transcript variants encoding different isoforms have been found for this gene. Induces cardiac myocyte hypertrophy in vitro. Binds to and activates the ILST/gp130 receptor. (201aa)
CTNNBIP1	0.615643	0.742892	Beta-catenin-interacting protein 1; Prevents the interaction between CTNNB1 and TCF family members, and acts as negative regulator of the Wnt signaling pathway. Belongs to the CTNNBIP1 family. (81aa)
CYB5D2	0.643502	0.648472	Cytochrome B5 Domain Containing 2; Predicted to enable heme binding activity. Predicted to be involved in nervous system development. Predicted to act upstream of or within positive regulation of neuron differentiation. Predicted to be located in extracellular region. Predicted to be active in endomembrane system and membrane. (264aa)
DCAF13	-0.615175	-0.614247	DDB1 And CUL4 Associated Factor 13; Enables estrogen receptor binding activity. Predicted to be involved in maturation of SSU-rRNA from tricistronic rRNA transcript (SSU-rRNA, 5.8S rRNA, LSU-rRNA). Located in several cellular components, including centrosome; cytosol; and nuclear lumen. Part of Cul4-RING E3 ubiquitin ligase complex. (445aa)
DCBLD1	0.614739	0.605013	Discoidin, CUB And LCCL Domain Containing 1; Predicted to be integral component of membrane. (715aa)
DHRS12	0.632257	0.840174	Dehydrogenase/Reductase 12; This gene encodes a member of the short-chain dehydrogenases/reductases (SDR) family, which has over 46,000 members. Members in this family are enzymes that metabolize many different compounds, such as steroid hormones, prostaglandins, retinoids, lipids and xenobiotics. Alternative splicing results in multiple transcript variants and protein isoforms. (317aa)
DOCK6	0.729781	0.892049	Dedicator of cytokinesis protein 6; Acts as guanine nucleotide exchange factor (GEF) for CDC42 and RAC1 small GTPases. Through its activation of CDC42 and RAC1, may regulate neurite outgrowth (By similarity). (2047aa)
DOK1	0.750173	0.697824	Docking Protein 1; The protein encoded by this gene is part of a signal transduction pathway downstream of receptor tyrosine kinases. The encoded protein is a scaffold protein that helps form a platform for the assembly of multiprotein signaling complexes. Several transcript variants encoding different isoforms have been found for this gene. DOK proteins are enzymatically inert adaptor or scaffol…
DOLK	0.621501	0.801185	Dolichol Kinase; The protein encoded by this gene catalyzes the CTP-mediated phosphorylation of dolichol, and is involved in the synthesis of Dol-P-Man, which is an essential glycosyl carrier lipid for C- and O-mannosylation, N- and O-linked glycosylation of proteins, and for the biosynthesis of glycosyl phosphatidylinositol anchors in endoplasmic reticulum. Mutations in this gene are associated …
ECH1	0.65254	0.875835	Enoyl-CoA Hydratase 1l; This gene encodes a member of the hydratase/isomerase superfamily. The gene product shows high sequence similarity to enoyl-coenzyme A (CoA) hydratases of several species, particularly within a conserved domain characteristic of these proteins. The encoded protein, which contains a C-terminal peroxisomal targeting sequence, localizes to the peroxisome. The rat ortholog, wh…
ECI2	0.660152	0.652157	Enoyl-CoA Delta Isomerase 2; This gene encodes a member of the hydratase/isomerase superfamily. The protein encoded is a key mitochondrial enzyme involved in beta-oxidation of unsaturated fatty acids. It catalyzes the transformation of 3-cis and 3-trans-enoyl-CoA esters arising during the stepwise degradation of cis-, mono-, and polyunsaturated fatty acids to the 2-trans-enoyl-CoA intermediates. …
EEPD1	0.619304	0.681402	Endonuclease/Exonuclease/Phosphatase Family Domain Containing 1; Predicted to enable DNA binding activity. Involved in positive regulation of cholesterol efflux. Is anchored component of plasma membrane. (569aa)
EFNB1	0.665006	0.681607	Ephrin B1; The protein encoded by this gene is a type I membrane protein and a ligand of Eph-related receptor tyrosine kinases. It may play a role in cell adhesion and function in the development or maintenance of the nervous system. (346aa)
EHD2	0.664753	0.844321	EH Domain Containing 2; This gene encodes a member of the EH domain-containing protein family. These proteins are characterized by a C-terminal EF-hand domain, a nucleotide-binding consensus site at the N terminus and a bipartite nuclear localization signal. The encoded protein interacts with the actin cytoskeleton through an N-terminal domain and also binds to an EH domain-binding protein throug…
EIF3K	0.802502	0.681231	Eukaryotic translation initiation factor 3 subunit K; Component of the eukaryotic translation initiation factor 3 (eIF-3) complex, which is required for several steps in the initiation of protein synthesis. The eIF-3 complex associates with the 40S ribosome and facilitates the recruitment of eIF-1, eIF-1A, eIF-2:GTP:methionyl- tRNAi and eIF-5 to form the 43S pre-initiation complex (43S PIC). The …
ELMOD3	0.809066	0.944204	ELMO domain-containing protein 3; Acts as a GTPase-activating protein (GAP) for ARL2 with low specific activity. (381aa)
EPHX1	0.647445	0.665786	Epoxide Hydrolase 1; Epoxide hydrolase is a critical biotransformation enzyme that converts epoxides from the degradation of aromatic compounds to trans-dihydrodiols which can be conjugated and excreted from the body. Epoxide hydrolase functions in both the activation and detoxification of epoxides. Mutations in this gene cause preeclampsia, epoxide hydrolase deficiency or increased epoxide hydro…
ETFB	0.607524	0.8442	Electron Transfer Flavoprotein Subunit Beta; This gene encodes electron-transfer-flavoprotein, beta polypeptide, which shuttles electrons between primary flavoprotein dehydrogenases involved in mitochondrial fatty acid and amino acid catabolism and the membrane-bound electron transfer flavoprotein ubiquinone oxidoreductase. The gene deficiencies have been implicated in type II glutaricaciduria. A…
EXOC3L1	0.632633	0.807069	Exocyst Complex Component 3 Like 1; Predicted to enable SNARE binding activity. Predicted to be involved in exocyst localization; exocytosis; and peptide hormone secretion. Predicted to be located in secretory granule. Predicted to be part of exocyst. (746aa)
F8	0.769894	0.736197	Coagulation Factor VIII; This gene encodes coagulation factor VIII, which participates in the intrinsic pathway of blood coagulation; factor VIII is a cofactor for factor IXa which, in the presence of Ca+2 and phospholipids, converts factor X to the activated form Xa. (2351aa)
F8A1	0.745774	0.733836	Coagulation factor VIII associated 1; This gene is contained entirely within intron 22 of the factor VIII gene; spans less than 2 kb, and is transcribed in the direction opposite of factor VIII. A portion of intron 22 (int22h), containing F8A, is repeated twice extragenically closer to the Xq telomere. Although its function is unknown, the observation that this gene is conserved in the mouse impl…
FAM219B	0.761682	0.784166	Family with sequence similarity 219 member B. (198aa)
FBXO27	0.63922	0.71105	F-Box Protein 27; Members of the F-box protein family, such as FBXO27, are characterized by an approximately 40-amino acid F-box motif. SCF complexes, formed by SKP1, cullin, and F-box proteins, act as protein-ubiquitin ligases. F-box proteins interact with SKP1 through the F box, and they interact with ubiquitination targets through other protein interaction domains. (283aa)
FDFT1	0.603957	0.761381	Farnesyl-Diphosphate Farnesyltransferase 1; This gene encodes a membrane-associated enzyme located at a branch point in the mevalonate pathway. The encoded protein is the first specific enzyme in cholesterol biosynthesis, catalyzing the dimerization of two molecules of farnesyl diphosphate in a two-step reaction to form squalene. (417aa)
FGF14-AS2	0.680494	0.758412	FGF14 Antisense RNA 2; lncRNA
FLAD1	0.722048	0.669356	Flavin Adenine Dinucleotide Synthetase 1; This gene encodes the enzyme that catalyzes adenylation of flavin mononucleotide (FMN) to form flavin adenine dinucleotide (FAD) coenzyme. Alternatively spliced transcript variants encoding distinct isoforms have been observed. (587aa)
FLJ20021	0.737145	0.745624	Uncharacterized lncRNA
FOXS1	0.641518	0.770639	Forkhead Box S1; The forkhead family of transcription factors belongs to the winged helix class of DNA-binding proteins. The protein encoded by this intronless gene contains a forkhead domain and is found predominantly in aorta and kidney. The function of the encoded protein is unknown. (330aa)
GABPB1	-0.677532	-0.733894	GA Binding Protein Transcription Factor Subunit Beta 1; This gene encodes the GA-binding protein transcription factor, beta subunit. This protein forms a tetrameric complex with the alpha subunit, and stimulates transcription of target genes. The encoded protein may be involved in activation of cytochrome oxidase expression and nuclear control of mitochondrial function. (395aa)
GABRE	0.667895	0.873492	Gamma-aminobutyric acid receptor subunit epsilon; GABA, the major inhibitory neurotransmitter in the vertebrate brain, mediates neuronal inhibition by binding to the GABA/benzodiazepine receptor and opening an integral chloride channel. (506 aa)
GJC1	0.691565	0.738126	Gap Junction Protein Gamma 1; This gene is a member of the connexin gene family. The encoded protein is a component of gap junctions, which are composed of arrays of intercellular channels that provide a route for the diffusion of low molecular weight materials from cell to cell. Alternatively spliced transcript variants encoding the same isoform have been described. (396aa)
GLTPD1	0.614341	0.623897	CPTP; Ceramide-1-Phosphate Transfer Protein; Enables ceramide 1-phosphate binding activity and ceramide 1-phosphate transfer activity. Involved in several processes, including ceramide 1-phosphate transport; negative regulation of NLRP3 inflammasome complex assembly; and negative regulation of interleukin-1 beta production. Located in cytosol. (214aa)
GLYAT	0.731029	0.839639	Glycine-N-Acyltransferase; The glycine-N-acyltransferase protein conjugates glycine with acyl-CoA substrates in the mitochondria. The protein is thought to be important in the detoxification of endogenous and xenobiotic acyl-CoA's. Two transcript variants encoding different isoforms have been found for this gene. ()296aa
GNA15	-0.621447	-0.633193	G Protein Subunit Alpha 15; Enables G protein-coupled receptor binding activity. Involved in positive regulation of cytosolic calcium ion concentration involved in phospholipase C-activating G protein-coupled signaling pathway. Predicted to be located in plasma membrane. Predicted to be part of heterotrimeric G-protein complex. (374aa)
GNG11	0.658259	0.794363	Guanine nucleotide-binding protein G(I)/G(S)/G(O) subunit gamma-11; Guanine nucleotide-binding proteins (G proteins) are involved as a modulator or transducer in various transmembrane signaling systems. The beta and gamma chains are required for the GTPase activity, for replacement of GDP by GTP, and for G protein-effector interaction. (73aa)
GPER1	0.772543	0.894423	G Protein-Coupled Estrogen Receptor 1; This gene encodes a multi-pass membrane protein that localizes to the endoplasmic reticulum and a member of the G-protein coupled receptor 1 family. This receptor binds estrogen and activates multiple downstream signaling pathways, leading to stimulation of adenylate cyclase and an increase in cyclic AMP levels, while also promoting intracellular calcium mob…
GPI	0.655569	0.895108	Glucose-6-Phosphate Isomerase; This gene encodes a member of the glucose phosphate isomerase protein family. The encoded protein has been identified as a moonlighting protein based on its ability to perform mechanistically distinct functions. In the cytoplasm, the gene product functions as a glycolytic enzyme (glucose-6-phosphate isomerase) that interconverts glucose-6-phosphate and fructose-6-ph…
GPIHBP1	0.733922	0.726362	Glycosylphosphatidylinositol-anchored high density lipoprotein-binding protein 1; Mediates the transport of lipoprotein lipase LPL from the basolateral to the apical surface of endothelial cells in capillaries (By similarity). Anchors LPL on the surface of endothelial cells in the lumen of blood capillaries (By similarity). Protects LPL against loss of activity, and against ANGPTL4-mediated unfol…
GPX4	0.63073	0.94012	Glutathione Peroxidase 4; The protein encoded by this gene belongs to the glutathione peroxidase family, members of which catalyze the reduction of hydrogen peroxide, organic hydroperoxides and lipid hydroperoxides, and thereby protect cells against oxidative damage. Several isozymes of this gene family exist in vertebrates, which vary in cellular location and substrate specificity. This isozyme …
GRHPR	0.676663	0.764456	Glyoxylate And Hydroxypyruvate Reductase; This gene encodes an enzyme with hydroxypyruvate reductase, glyoxylate reductase, and D-glycerate dehydrogenase enzymatic activities. The enzyme has widespread tissue expression and has a role in metabolism. Type II hyperoxaluria is caused by mutations in this gene. (328aa)
GSTK1	0.634955	0.641541	Glutathione S-Transferase Kappa 1; This gene encodes a member of the kappa class of the glutathione transferase superfamily of enzymes that function in cellular detoxification. The encoded protein is localized to the peroxisome and catalyzes the conjugation of glutathione to a wide range of hydrophobic substates facilitating the removal of these compounds from cells. Alternative splicing results …
GYG2	0.614799	0.685211	Glycogenin 2; This gene encodes a member of the the glycogenin family. Glycogenin is a self-glucosylating protein involved in the initiation reactions of glycogen biosynthesis. A gene on chromosome 3 encodes the muscle glycogenin and this X-linked gene encodes the glycogenin mainly present in liver; both are involved in blood glucose homeostasis. This gene has a short version on chromosome Y, whi…
H1FX-AS1	0.771526	0.6759	H1-10-AS1; H1-10 Antisense RNA 1; RNA gene, and is affiliated with the lncRNA class
H3F3B	-0.618051	-0.71172	H3-3B; H3.3 Histone B; Histones are basic nuclear proteins that are responsible for the nucleosome structure of the chromosomal fiber in eukaryotes. Two molecules of each of the four core histones (H2A, H2B, H3, and H4) form an octamer, around which approximately 146 bp of DNA is wrapped in repeating units, called nucleosomes. The linker histone, H1, interacts with linker DNA between nucleosomes …
HIBADH	0.60314	0.645534	3-Hydroxyisobutyrate Dehydrogenase; This gene encodes a mitochondrial 3-hydroxyisobutyrate dehydrogenase enzyme. The encoded protein plays a critical role in the catabolism of L-valine by catalyzing the oxidation of 3-hydroxyisobutyrate to methylmalonate semialdehyde. (336aa)
HIGD1B	0.617567	0.896962	HIG1 Hypoxia Inducible Domain Family Member 1B; This gene encodes a member of the hypoxia inducible gene 1 (HIG1) domain family. The encoded protein is localized to the cell membrane and has been linked to tumorigenesis and the progression of pituitary adenomas. Alternative splicing results in multiple transcript variants. (99aa)
HINT2	0.606811	0.771881	Histidine Triad Nucleotide Binding Protein 2; Histidine triad proteins, such as HINT2, are nucleotide hydrolases and transferases that act on the alpha-phosphate of ribonucleotides. (163aa)
HMGCL	0.705634	0.654252	3-Hydroxy-3-Methylglutaryl-CoA Lyase; The protein encoded by this gene belongs to the HMG-CoA lyase family. It is a mitochondrial enzyme that catalyzes the final step of leucine degradation and plays a key role in ketone body formation. Mutations in this gene are associated with HMG-CoA lyase deficiency. Alternatively spliced transcript variants encoding different isoforms have been found for thi…
HOMER1	-0.620674	-0.610243	Homer Scaffold Protein 1; This gene encodes a member of the homer family of dendritic proteins. Members of this family regulate group 1 metabotrophic glutamate receptor function. ostsynaptic density scaffolding protein. Binds and cross-links cytoplasmic regions of GRM1, GRM5, ITPR1, DNM3, RYR1, RYR2, SHANK1 and SHANK3. By physically linking GRM1 and GRM5 with ER-associated ITPR1 receptors, it aid…
HOOK2	0.634238	0.799901	Hook Microtubule Tethering Protein 2; Hook proteins are cytosolic coiled-coil proteins that contain conserved N-terminal domains, which attach to microtubules, and more divergent C-terminal domains, which mediate binding to organelles. (719aa)
HOXB-AS1	0.629848	0.835856	Uncharacterized lncRNA
HSPA12B	0.70685	0.829763	Uncharacterized lncRNA
HSPG2	0.656216	0.612328	Heat shock protein family A member 12B; Belongs to the heat shock protein 70 family. (686aa)
IQSEC2	0.619094	0.823032	IQ Motif And Sec7 Domain ArfGEF 2; This gene encodes a guanine nucleotide exchange factor for the ARF family of small GTP-binding proteins. The encoded protein is a component of the postsynaptic density at excitatory synapses, and may play a critical role in cytoskeletal and synaptic organization through the activation of selected ARF substrates including ARF1 and ARF6. Mutations in this gene hav…
ISOC2	0.654777	0.764488	Isochorismatase Domain Containing 2; Involved in protein destabilization. Located in cytoplasm and nucleus. (205aa)
ITGA7	0.743399	0.814831	Integrin Subunit Alpha 7; The protein encoded by this gene belongs to the integrin alpha chain family. This protein functions as a receptor for the basement membrane protein laminin-1. It is mainly expressed in skeletal and cardiac muscles and may be involved in differentiation and migration processes during myogenesis. Defects in this gene are associated with congenital myopathy. (1181aa)
KIAA0226L	-0.602197	-0.706681	RUBCNL; Rubicon Like Autophagy Enhancer; This gene encodes a cysteine-rich protein that contains a putative zinc-RING and/or ribbon domain. The encoded protein is related to Run domain Beclin-1-interacting and cysteine-rich domain-containing protein, which plays a role in endocytic trafficking and autophagy. In cervical cancer cell lines, this gene is expressed at low levels and may function as a…
KIF26A	0.647056	0.647536	Kinesin Family Member 26A; Predicted to enable microtubule binding activity and microtubule motor activity. Predicted to be involved in enteric nervous system development; negative regulation of signal transduction; and regulation of cell growth by extracellular stimulus. Predicted to be located in cytosol. Predicted to be part of kinesin complex. Predicted to be active in microtubule. (1882aa)
KLHDC2	0.687911	0.641861	Kelch Domain Containing 2; Enables ubiquitin ligase-substrate adaptor activity. Involved in ubiquitin-dependent protein catabolic process via the C-end degron rule pathway. Located in nuclear body and nuclear membrane. Is active in Cul2-RING ubiquitin ligase complex and nucleus. (406aa)
KLHDC8B	0.662245	0.710281	Kelch Domain Containing 8B; This gene encodes a protein which forms a distinct beta-propeller protein structure of kelch domains allowing for protein-protein interactions. Mutations in this gene have been associated with Hodgkin lymphoma. (354aa)
KLHL30	0.660301	0.928797	Kelch Like Family Member 30; An important paralog of this gene is KLHL21. (578aa)
KPNA2	-0.752713	-0.617824	Karyopherin Subunit Alpha 2; The import of proteins into the nucleus is a process that involves at least 2 steps. The first is an energy-independent docking of the protein to the nuclear envelope and the second is an energy-dependent translocation through the nuclear pore complex. Imported proteins require a nuclear localization sequence (NLS) which generally consists of a short region of basic a…
LMNB1	-0.625852	-0.647839	Lamin B1; This gene encodes one of the two B-type lamin proteins and is a component of the nuclear lamina. A duplication of this gene is associated with autosomal dominant adult-onset leukodystrophy (ADLD). Alternative splicing results in multiple transcript variants. (586aa)
LOC100507547	0.614761	0.632262	Uncharacterized lncRNA
LOC101927617	0.704703	0.625546	Uncharacterized lncRNA
LOC101928111	0.625022	0.773879	Uncharacterized lncRNA
LOC101928505	0.671726	0.699481	Uncharacterized lncRNA
LOC101928659	0.628393	0.644329	Uncharacterized lncRNA
LOC101929548	0.648035	0.700406	Uncharacterized lncRNA
LOC102724532	0.744469	0.644791	Uncharacterized lncRNA
LOC113230	0.64301	0.790144	MISP3; MISP Family Member 3 (219aa)
LOC284825	0.607648	0.8789	Uncharacterized lncRNA
LOC730102	0.630432	0.692163	Uncharacterized lncRNA
LPHN1	0.671675	0.721289	ADGRL1; Adhesion G Protein-Coupled Receptor L1; This gene encodes a member of the latrophilin subfamily of G-protein coupled receptors (GPCR). Latrophilins may function in both cell adhesion and signal transduction. In experiments with non-human species, endogenous proteolytic cleavage within a cysteine-rich GPS (G-protein-coupled-receptor proteolysis site) domain resulted in two subunits (a larg…
MAPK10	0.607793	0.84628	Mitogen-Activated Protein Kinase 10; The protein encoded by this gene is a member of the MAP kinase family. MAP kinases act as integration points for multiple biochemical signals, and thus are involved in a wide variety of cellular processes, such as proliferation, differentiation, transcription regulation and development. This kinase is specifically expressed in a subset of neurons in the nervou…
MCEE	0.643477	0.671931	Methylmalonyl-CoA Epimerase; The product of this gene catalyzes the interconversion of D- and L-methylmalonyl-CoA during the degradation of branched chain amino acids. odd chain-length fatty acids, and other metabolites. Mutations in this gene result in methylmalonyl-CoA epimerase deficiency, which is presented as mild to moderate methylmalonic aciduria. (176aa)
MCF2L	0.717662	0.639216	MCF.2 Cell Line Derived Transforming Sequence Like; This gene encodes a guanine nucleotide exchange factor that interacts specifically with the GTP-bound Rac1 and plays a role in the Rho/Rac signaling pathways. A variant in this gene was associated with osteoarthritis. Alternative splicing results in multiple transcript variants. (1137aa)
MGST1	0.635384	0.699363	Microsomal Glutathione S-Transferase 1; This gene encodes a protein that catalyzes the conjugation of glutathione to electrophiles and the reduction of lipid hydroperoxides. This protein is localized to the endoplasmic reticulum and outer mitochondrial membrane where it is thought to protect these membranes from oxidative stress. (155aa)
MMP24-AS1	0.62229	0.761836	MMP24OS; MMP24 Opposite Strand (71aa)
MMP28	0.747121	0.890253	Matrix metalloproteinase-28; Can degrade casein. Could play a role in tissues homeostasis and repair. (520 aa)
MPZL2	-0.656337	-0.603952	Myelin Protein Zero Like 2; Thymus development depends on a complex series of interactions between thymocytes and the stromal component of the organ. Epithelial V-like antigen (EVA) is expressed in thymus epithelium and strongly downregulated by thymocyte developmental progression. This gene is expressed in the thymus and in several epithelial structures early in embryogenesis. It is highly homol…
MRPL10	0.610701	0.724605	Mitochondrial Ribosomal Protein L10; Mammalian mitochondrial ribosomal proteins are encoded by nuclear genes and help in protein synthesis within the mitochondrion. Mitochondrial ribosomes (mitoribosomes) consist of a small 28S subunit and a large 39S subunit. They have an estimated 75% protein to rRNA composition compared to prokaryotic ribosomes, where this ratio is reversed. Another difference…
MRPL37	0.617935	0.605185	Mitochondrial Ribosomal Protein L37; Mammalian mitochondrial ribosomal proteins are encoded by nuclear genes and help in protein synthesis within the mitochondrion. Mitochondrial ribosomes (mitoribosomes) consist of a small 28S subunit and a large 39S subunit. They have an estimated 75% protein to rRNA composition compared to prokaryotic ribosomes, where this ratio is reversed. Another difference…
MRPL40	0.762416	0.871121	Mitochondrial ribosomal protein L40; Belongs to the mitochondrion-specific ribosomal protein mL40 family. (206 aa)
MRPL43	0.652847	0.712728	Mitochondrial ribosomal protein L43. (235 aa)
MRPL46	0.746101	0.609918	Mitochondrial Ribosomal Protein L46; Mammalian mitochondrial ribosomal proteins are encoded by nuclear genes and help in protein synthesis within the mitochondrion. Mitochondrial ribosomes (mitoribosomes) consist of a small 28S subunit and a large 39S subunit. They have an estimated 75% protein to rRNA composition compared to prokaryotic ribosomes, where this ratio is reversed. Another difference…
MRPL53	0.631999	0.639336	Mitochondrial ribosomal protein L53. (112aa)
MRPS11	0.62148	0.662169	Mitochondrial Ribosomal Protein S11; Mammalian mitochondrial ribosomal proteins are encoded by nuclear genes and help in protein synthesis within the mitochondrion. Mitochondrial ribosomes (mitoribosomes) consist of a small 28S subunit and a large 39S subunit. They have an estimated 75% protein to rRNA composition compared to prokaryotic ribosomes, where this ratio is reversed. Another difference…
MRPS7	0.650402	0.649806	Mitochondrial Ribosomal Protein S7; Mammalian mitochondrial ribosomal proteins are encoded by nuclear genes and help in protein synthesis within the mitochondrion. Mitochondrial ribosomes (mitoribosomes) consist of a small 28S subunit and a large 39S subunit. They have an estimated 75% protein to rRNA composition compared to prokaryotic ribosomes, where this ratio is reversed. Another difference …
MSRA	0.617387	0.781631	Methionine Sulfoxide Reductase A; This gene encodes a ubiquitous and highly conserved protein that carries out the enzymatic reduction of methionine sulfoxide to methionine. Human and animal studies have shown the highest levels of expression in kidney and nervous tissue. The protein functions in the repair of oxidatively damaged proteins to restore biological activity. Alternative splicing resul…
NDRG2	0.703884	0.663699	NDRG Family Member 2; This gene is a member of the N-myc downregulated gene family which belongs to the alpha/beta hydrolase superfamily. The protein encoded by this gene is a cytoplasmic protein that may play a role in neurite outgrowth. This gene may be involved in glioblastoma carcinogenesis. Alternative splicing results in multiple transcript variants. (371aa)
NDUFA8	0.609439	0.748597	NADH:Ubiquinone Oxidoreductase Subunit A8; The protein encoded by this gene belongs to the complex I 19 kDa subunit family. Mammalian complex I is composed of 45 different subunits. This protein has NADH dehydrogenase activity and oxidoreductase activity. It plays an important role in transfering electrons from NADH to the respiratory chain. The immediate electron acceptor for the enzyme is belie…
NDUFAF1	0.660818	0.840778	NADH:Ubiquinone Oxidoreductase Complex Assembly Factor 1; This gene encodes a complex I assembly factor protein. Complex I (NADH-ubiquinone oxidoreductase) catalyzes the transfer of electrons from NADH to ubiquinone (coenzyme Q) in the first step of the mitochondrial respiratory chain, resulting in the translocation of protons across the inner mitochondrial membrane. The encoded protein is requir…
NDUFB10	0.618478	0.842134	NADH:Ubiquinone Oxidoreductase Subunit B10; Involved in mitochondrial respiratory chain complex I assembly. Located in mitochondrial inner membrane. Part of mitochondrial respiratory chain complex I. Implicated in nuclear type mitochondrial complex I deficiency 35. (172aa)
NIFK	-0.658497	-0.677082	Nucleolar Protein Interacting With The FHA Domain Of MKI67; This gene encodes a protein that interacts with the forkhead-associated domain of the Ki-67 antigen. The encoded protein may bind RNA and may play a role in mitosis and cell cycle progression. Multiple pseudogenes exist on chromosomes 5, 10, 12, 15, and 19. (293aa)
NOL3	0.649856	0.804668	Nucleolar Protein 3; This gene encodes an anti-apoptotic protein that has been shown to down-regulate the enzyme activities of caspase 2, caspase 8 and tumor protein p53. Multiple transcript variants encoding different isoforms have been found for this gene. (208aa)
NOP58	-0.667393	-0.760434	NOP58 Ribonucleoprotein; The protein encoded by this gene is a core component of box C/D small nucleolar ribonucleoproteins. Some box C/D small nucleolar RNAs (snoRNAs), such as U3, U8, and U14, are dependent upon the encoded protein for their synthesis. This protein is SUMOylated, which is necessary for high affinity binding to snoRNAs. (529aa)
NOS2	0.611254	0.610632	Nitric Oxide Synthase 2; Nitric oxide is a reactive free radical which acts as a biologic mediator in several processes, including neurotransmission and antimicrobial and antitumoral activities. This gene encodes a nitric oxide synthase which is expressed in liver and is inducible by a combination of lipopolysaccharide and certain cytokines. Three related pseudogenes are located within the Smith-…
NOTCH4	0.685136	0.715662	Neurogenic locus notch homolog protein 4; Functions as a receptor for membrane-bound ligands Jagged1, Jagged2 and Delta1 to regulate cell-fate determination. Upon ligand activation through the released notch intracellular domain (NICD) it forms a transcriptional activator complex with RBPJ/RBPSUH and activates genes of the enhancer of split locus. Affects the implementation of differentiation, pr…
NOVA2	0.710742	0.702906	NOVA Alternative Splicing Regulator 2; Enables sequence-specific mRNA binding activity. Involved in neuron differentiation and regulation of alternative mRNA splicing, via spliceosome. Predicted to be active in cytoplasm and nucleus. (492aa)
NR1H3	0.792794	0.727185	Nuclear Receptor Subfamily 1 Group H Member 3; The protein encoded by this gene belongs to the NR1 subfamily of the nuclear receptor superfamily. The NR1 family members are key regulators of macrophage function, controlling transcriptional programs involved in lipid homeostasis and inflammation. This protein is highly expressed in visceral organs, including liver, kidney and intestine. It forms a…
NR2F6	0.622393	0.852169	Nuclear Receptor Subfamily 2 Group F Member 6; Enables DNA-binding transcription factor activity and sequence-specific double-stranded DNA binding activity. Involved in negative regulation of transcription by RNA polymerase II. Located in nucleus. (404aa)
NRBP2	0.750037	0.612373	Nuclear Receptor Binding Protein 2; Predicted to enable protein serine/threonine kinase activity. Involved in negative regulation of macroautophagy. Predicted to be active in cytoplasm and endomembrane system. May regulate apoptosis of neural progenitor cells during their differentiation. (501aa)
NTPCR	0.661596	0.760091	Cancer-related nucleoside-triphosphatase; Has nucleotide phosphatase activity towards ATP, GTP, CTP, TTP and UTP. Hydrolyzes nucleoside diphosphates with lower efficiency. Belongs to the THEP1 NTPase family. (190aa)
NUDT6	0.737939	0.675877	Nudix Hydrolase 6; This gene overlaps and lies on the opposite strand from FGF2 gene, and is thought to be the FGF2 antisense gene. The two genes are independently transcribed, and their expression shows an inverse relationship, suggesting that this antisense transcript may regulate FGF2 expression. This gene has also been shown to have hormone-regulatory and antiproliferative actions in the pitu…
OCEL1	0.766174	0.915227	Occludin/ELL domain containing 1; Belongs to the ELL/occludin family. (264aa)
OXCT1-AS1	0.788976	0.608405	OXCT1 Antisense RNA 1; RNA gene, affiliated with lncRNA class
PDGFB	0.696394	0.876003	Platelet-derived growth factor subunit B; This gene encodes a member of the protein family comprised of both platelet-derived growth factors (PDGF) and vascular endothelial growth factors (VEGF). The encoded preproprotein is proteolytically processed to generate platelet-derived growth factor subunit B, which can homodimerize, or alternatively, heterodimerize with the related platelet-derived gro…
PEBP1	0.660734	0.605069	Phosphatidylethanolamine Binding Protein 1; This gene encodes a member of the phosphatidylethanolamine-binding family of proteins and has been shown to modulate multiple signaling pathways, including the MAP kinase (MAPK), NF-kappa B, and glycogen synthase kinase-3 (GSK-3) signaling pathways. The encoded protein can be further processed to form a smaller cleavage product, hippocampal cholinergic …
PEX10	0.661153	0.718791	Peroxisomal Biogenesis Factor 10; This gene encodes a protein involved in import of peroxisomal matrix proteins. This protein localizes to the peroxisomal membrane. Mutations in this gene result in phenotypes within the Zellweger spectrum of peroxisomal biogenesis disorders, ranging from neonatal adrenoleukodystrophy to Zellweger syndrome. Alternative splicing results in two transcript variants e…
PHKG1	0.616505	0.606928	Phosphorylase Kinase Catalytic Subunit Gamma 1; This gene is a member of the Ser/Thr protein kinase family and encodes a protein with one protein kinase domain and two calmodulin-binding domains. This protein is the catalytic member of a 16 subunit protein kinase complex which contains equimolar ratios of 4 subunit types. The complex is a crucial glycogenolytic regulatory enzyme. This gene has tw…
PHLDA1	-0.722127	-0.691683	Pleckstrin Homology Like Domain Family A Member 1; This gene encodes an evolutionarily conserved proline-histidine rich nuclear protein. The encoded protein may play an important role in the anti-apoptotic effects of insulin-like growth factor-1. (401aa)
PHLDB1	0.666306	0.712486	Pleckstrin Homology Like Domain Family B Member 1; Involved in regulation of embryonic development; regulation of epithelial to mesenchymal transition; and regulation of microtubule cytoskeleton organization. Located in basal cortex. (1377aa)
PIR	0.621784	0.646788	Pirin; This gene encodes a member of the cupin superfamily. The encoded protein is an Fe(II)-containing nuclear protein expressed in all tissues of the body and concentrated within dot-like subnuclear structures. Interactions with nuclear factor I/CCAAT box transcription factor as well as B cell lymphoma 3-encoded oncoprotein suggest the encoded protein may act as a transcriptional cofactor and b…
PLEKHG6	0.764393	0.685843	Pleckstrin Homology And RhoGEF Domain Containing G6; Predicted to enable guanyl-nucleotide exchange factor activity. Predicted to be involved in regulation of small GTPase mediated signal transduction. Located in cell junction and centrosome. Guanine nucleotide exchange factor activating the small GTPase RHOA, which, in turn, induces myosin filament formation. Also activates RHOG. Does not activa…
PPCS	0.655996	0.683699	Phosphopantothenoylcysteine Synthetase; Biosynthesis of coenzyme A (CoA) from pantothenic acid (vitamin B5) is an essential universal pathway in prokaryotes and eukaryotes. PPCS (EC 6.3.2.5), one of the last enzymes in this pathway, converts phosphopantothenate to phosphopantothenoylcysteine (311aa)
PREB	0.672572	0.841813	Prolactin regulatory element-binding protein; Guanine nucleotide exchange factor that specifically activates the small GTPase SAR1B. Mediates the recruitment of SAR1B and other COPII coat components to endoplasmic reticulum membranes and is therefore required for the formation of COPII transport vesicles from the ER. (417aa)
PRKCDBP	0.686072	0.701853	CAVIN3; Caveolae Associated Protein 3; The protein encoded by this gene was identified as a binding protein of the protein kinase C, delta (PRKCD). The expression of this gene in cultured cell lines is strongly induced by serum starvation. The expression of this protein was found to be down-regulated in various cancer cell lines, suggesting the possible tumor suppressor function of this protein. …
PTH1R	0.662247	0.832484	Parathyroid Hormone 1 Receptor; The protein encoded by this gene is a member of the G-protein coupled receptor family 2. This protein is a receptor for parathyroid hormone (PTH) and for parathyroid hormone-like hormone (PTHLH). The activity of this receptor is mediated by G proteins which activate adenylyl cyclase and also a phosphatidylinositol-calcium second messenger system. Defects in this re…
PTPMT1	0.662496	0.918754	Protein Tyrosine Phosphatase Mitochondrial 1; Predicted to enable phosphatidylglycerophosphatase activity and phosphatidylinositol-4,5-bisphosphate 5-phosphatase activity. Involved in regulation of intrinsic apoptotic signaling pathway. Located in mitochondrion. (201aa)
PZP	0.633354	0.790505	PZP Alpha-2-Macroglobulin Like; The protein encoded by this gene is highly expressed in late-pregnancy serum and is similar in structure to alpha-2-macroglobulin. The encoded protein, which acts as a homotetramer, inhibits the activity of all four classes of proteinases. This protein contains cleavage sites for several proteinases. Upon binding of a proteinase, the conformation of this protein ch…
RAN	-0.616928	-0.668146	RAN, Member RAS Oncogene Family; RAN (ras-related nuclear protein) is a small GTP binding protein belonging to the RAS superfamily that is essential for the translocation of RNA and proteins through the nuclear pore complex. The RAN protein is also involved in control of DNA synthesis and cell cycle progression. Nuclear localization of RAN requires the presence of regulator of chromosome condensa…
RNASEH1-AS1	0.802957	0.677181	RNASEH1 Divergent Transcript, RNA gene, affiliated with the lncRNA class.
ROBO4	0.655379	0.883098	Roundabout homolog 4; Receptor for Slit proteins, at least for SLIT2, and seems to be involved in angiogenesis and vascular patterning. May mediate the inhibition of primary endothelial cell migration by Slit proteins (By similarity). Involved in the maintenance of endothelial barrier organization and function. (1007aa)
RP11-298O21.5	0.60406	0.775382	Uncharacterized lncRNA
RUNX1	-0.667973	-0.649285	RUNX Family Transcription Factor 1; Core binding factor (CBF) is a heterodimeric transcription factor that binds to the core element of many enhancers and promoters. The protein encoded by this gene represents the alpha subunit of CBF and is thought to be involved in the development of normal hematopoiesis. Chromosomal translocations involving this gene are well-documented and have been associate…
SAMM50	0.734686	0.726759	SAMM50 Sorting And Assembly Machinery Component; This gene encodes a component of the Sorting and Assembly Machinery (SAM) of the mitochondrial outer membrane. The Sam complex functions in the assembly of beta-barrel proteins into the outer mitochondrial membrane (469aa)
SAMSN1	-0.600851	-0.663202	SAM Domain, SH3 Domain And Nuclear Localization Signals 1; SAMSN1 is a member of a gene family of putative adaptors and scaffold proteins containing SH3 and SAM (sterile alpha motif) domains. (373aa)
SCCPDH	0.730762	0.610478	Saccharopine Dehydrogenase (Putative); Predicted to enable oxidoreductase activity. Predicted to be involved in glycolipid biosynthetic process. Located in lipid droplet and midbody. (429aa)
SEH1L	-0.661431	-0.673978	SEH1 Like Nucleoporin; The protein encoded by this gene is part of a nuclear pore complex, Nup107-160. This protein contains WD repeats and shares 34% amino acid identity with yeast Seh1 and 30% identity with yeast Sec13. All constituents of the Nup107-160 complex, including this protein, specifically localize to kinetochores in mitosis. Two alternatively spliced transcript variants encoding dist…
SFPQ	-0.630541	-0.676071	Splicing Factor Proline And Glutamine Rich; Enables DNA binding activity; histone deacetylase binding activity; and protein homodimerization activity. Involved in several processes, including alternative mRNA splicing, via spliceosome; positive regulation of oxidative stress-induced intrinsic apoptotic signaling pathway; and regulation of transcription by RNA polymerase II. Acts upstream of or wi…
SGK223	0.635837	0.624879	PRAG1; PEAK1 Related, Kinase-Activating Pseudokinase 1; This gene encodes an enzyme that belongs to the tyrosine protein kinase family. A similar protein in rat binds to Rho family GTPase 2 (Rnd2) and regulates neurite outgrowth via activation of Ras homolog gene family, member A (RhoA). (1406aa)
SH3TC2	0.685215	0.72722	SH3 Domain And Tetratricopeptide Repeats 2; This gene encodes a protein with two N-terminal Src homology 3 (SH3) domains and 10 tetratricopeptide repeat (TPR) motifs, and is a member of a small gene family. The gene product has been proposed to be an adapter or docking molecule. Mutations in this gene result in autosomal recessive Charcot-Marie-Tooth disease type 4C, a childhood-onset neurodegene…
SHANK3	0.782676	0.681191	SH3 And Multiple Ankyrin Repeat Domains 3; This gene is a member of the Shank gene family. Shank proteins are multidomain scaffold proteins of the postsynaptic density that connect neurotransmitter receptors, ion channels, and other membrane proteins to the actin cytoskeleton and G-protein-coupled signaling pathways. Shank proteins also play a role in synapse formation and dendritic spine maturat…
SLC27A1	0.703678	0.600238	Solute Carrier Family 27 Member 1; Enables biotin transmembrane transporter activity; efflux transmembrane transporter activity; and long-chain fatty acid transporter activity. Involved in several processes, including carboxylic acid transmembrane transport; glycerophospholipid biosynthetic process; and lipid transport across blood-brain barrier. Located in membrane. Part of plasma membrane. (646…
SLC29A4	0.600325	0.855898	Solute Carrier Family 29 Member 4; This gene encodes a member of the SLC29A/ENT transporter protein family. The encoded membrane protein catalyzes the reuptake of monoamines into presynaptic neurons, thus determining the intensity and duration of monoamine neural signaling. It has been shown to transport several compounds, including serotonin, dopamine, and the neurotoxin 1-methyl-4-phenylpyridin…
SLC43A1	0.618324	0.666505	Solute Carrier Family 43 Member 1; belongs to the system L family of plasma membrane carrier proteins that transports large neutral amino acids (559aa)
SLC5A6	0.601086	0.669603	Solute Carrier Family 5 Member 6; Enables biotin transmembrane transporter activity and pantothenate transmembrane transporter activity. Involved in anion transmembrane transport and transport across blood-brain barrier. Located in plasma membrane. (635aa)
SLC7A1	-0.761378	-0.677097	Solute Carrier Family 7 Member 1; Enables L-arginine transmembrane transporter activity and L-histidine transmembrane transporter activity. Involved in amino acid transport. Located in membrane. Part of apical plasma membrane; basolateral plasma membrane; and protein-containing complex. (629aa)
SOD1	0.647699	0.740064	Superoxide dismutase [Cu-Zn]; Destroys radicals which are normally produced within the cells and which are toxic to biological systems; Belongs to the Cu-Zn superoxide dismutase family. (154aa)
SORBS3	0.629463	0.669921	Sorbin And SH3 Domain Containing 3; This gene encodes an SH3 domain-containing adaptor protein. The presence of SH3 domains play a role in this protein's ability to bind other cytoplasmic molecules and contribute to cystoskeletal organization, cell adhesion and migration, signaling, and gene expression. Multiple transcript variants encoding different isoforms have been found for this gene. (671aa)
SOX13	0.774574	0.603133	SRY-Box Transcription Factor 13; This gene encodes a member of the SOX (SRY-related HMG-box) family of transcription factors involved in the regulation of embryonic development and in the determination of cell fate. The encoded protein may act as a transcriptional regulator after forming a protein complex with other proteins. It has also been determined to be a type-1 diabetes autoantigen, also k…
STK17A	-0.618376	-0.713629	Serine/Threonine Kinase 17a; This gene is a member of the DAP kinase-related apoptosis-inducing protein kinase family and encodes an autophosphorylated nuclear protein with a protein kinase domain. The protein has apoptosis-inducing activity. (414aa)
SUCLG1	0.603319	0.850959	Succinate-CoA Ligase GDP/ADP-Forming Subunit Alpha; This gene encodes the alpha subunit of the heterodimeric enzyme succinate coenzyme A ligase. This enzyme is targeted to the mitochondria and catalyzes the conversion of succinyl CoA and ADP or GDP to succinate and ATP or GTP. Mutations in this gene are the cause of the metabolic disorder fatal infantile lactic acidosis and mitochondrial DNA depl…
SYN2	0.623925	0.709982	Synapsin II; This gene is a member of the synapsin gene family. Synapsins encode neuronal phosphoproteins which associate with the cytoplasmic surface of synaptic vesicles. Family members are characterized by common protein domains, and they are implicated in synaptogenesis and the modulation of neurotransmitter release, suggesting a potential role in several neuropsychiatric diseases. This membe…
TBC1D24	0.61712	0.682619	TBC1 Domain Family Member 24; This gene encodes a protein with a conserved domain, referred to as the TBC domain, characteristic of proteins which interact with GTPases. TBC domain proteins may serve as GTPase-activating proteins for a particular group of GTPases, the Rab (Ras-related proteins in brain) small GTPases which are involved in the regulation of membrane trafficking. Mutations in this …
TBX2	0.715205	0.656311	T-Box Transcription Factor 2; This gene is a member of a phylogenetically conserved family of genes that share a common DNA-binding domain, the T-box. T-box genes encode transcription factors involved in the regulation of developmental processes. This gene product is the human homolog of mouse Tbx2, and shares strong sequence similarity with Drosophila omb protein. Expression studies indicate tha…
TCF15	0.615138	0.885616	Transcription Factor 15; The protein encoded by this gene is found in the nucleus and may be involved in the early transcriptional regulation of patterning of the mesoderm. The encoded basic helix-loop-helix protein requires dimerization with another basic helix-loop-helix protein for efficient DNA binding. Early transcription factor that plays a key role in somitogenesis, paraxial mesoderm devel…
TCTA	0.705995	0.736939	T-cell leukemia translocation-altered gene protein; May be required for cellular fusion during osteoclastogenesis; Belongs to the TCTA family. (103 aa)
TECR	0.72749	0.81758	Trans-2,3-Enoyl-CoA Reductase; This gene encodes a multi-pass membrane protein that resides in the endoplasmic reticulum, and belongs to the steroid 5-alpha reductase family. The elongation of microsomal long and very long chain fatty acid consists of 4 sequential reactions. This protein catalyzes the final step, reducing trans-2,3-enoyl-CoA to saturated acyl-CoA. Alternatively spliced transcript…
TENC1	0.671017	0.692457	Tensin 2; The protein encoded by this gene belongs to the tensin family. Tensin is a focal adhesion molecule that binds to actin filaments and participates in signaling pathways. This protein plays a role in regulating cell migration. Alternative splicing occurs at this locus and three transcript variants encoding three distinct isoforms have been identified. (1409aa)
THAP3	0.733733	0.698404	THAP Domain Containing 3; Predicted to enable DNA binding activity and metal ion binding activity. Involved in positive regulation of transcription by RNA polymerase II. (239aa)
THEM6	0.633203	0.660522	Thioesterase Superfamily Member 6; Predicted to be located in extracellular region. (208aa)
THSD1	0.677125	0.604131	Thrombospondin Type 1 Domain Containing 1; The protein encoded by this gene contains a type 1 thrombospondin domain, which is found in a number of proteins involved in the complement pathway, as well as in extracellular matrix proteins. Alternatively spliced transcript variants encoding different isoforms have been observed for this gene. (852aa)
TIFA	-0.645914	-0.695989	TRAF Interacting Protein With Forkhead Associated Domain; This gene encodes an adapter protein involved in adaptive and innate immunity. This protein includes a forkhead-associated (FHA) domain that specifically binds to phosphorylated serine and threonine residues. In response to bacterial infection, the encoded host cell protein undergoes an intermolecular interaction between the FHA domain and…
TMEM140	0.667929	0.654394	Transmembrane protein 140; Predicted to be integral component of membrane. (185aa)
TMEM217	-0.659613	-0.650729	Transmembrane Protein 217; Predicted to be integral component of membrane. (229aa)
TMEM223	0.638177	0.616675	Transmembrane protein 223; Predicted to be integral component of membrane. (202aa)
TP53I13	0.650808	0.63548	Tumor Protein P53 Inducible Protein 13; Involved in several processes, including negative regulation of cell cycle; response to UV; and response to xenobiotic stimulus. Located in cytoplasm. May act as a tumor suppressor. Inhibits tumor cell growth, when overexpressed. (393aa)
TPD52L1	0.615475	0.671519	TPD52 Like 1; This gene encodes a member of a family of proteins that contain coiled-coil domains and may form hetero- or homomers. The encoded protein is involved in cell proliferation and calcium signaling. It also interacts with the mitogen-activated protein kinase kinase kinase 5 (MAP3K5/ASK1) and positively regulates MAP3K5-induced apoptosis. Multiple alternatively spliced transcript variant…
TRHDE-AS1	0.727414	0.808454	TRHDE Antisense RNA 1; RNA gene, and is affiliated with the lncRNA class.
TRIM52-AS1	0.619425	0.661982	TRIM52-AS1 (Tripartite motif 52 Antisense RNA 1 ) is an RNA Gene, and is affiliated with the lncRNA class. Diseases associated with TRIM52-AS1 include renal cell carcinoma, nonpapillary
TTC38	0.641768	0.607021	Tetratricopeptide Repeat Domain 38; Located in extracellular exosome. (469aa)
TUSC5	0.694163	0.858615	TRARG1; Trafficking Regulator Of GLUT4 (SLC2A4) 1; Predicted to be involved in endosome to plasma membrane protein transport and glucose import in response to insulin stimulus. Predicted to act upstream of or within vesicle fusion to plasma membrane. Predicted to be located in cytoplasmic vesicle membrane and plasma membrane. Predicted to be active in membrane. (177aa)
UBASH3B	-0.688967	-0.698469	Ubiquitin Associated And SH3 Domain Containing B; This gene encodes a protein that contains a ubiquitin associated domain at the N-terminus, an SH3 domain, and a C-terminal domain with similarities to the catalytic motif of phosphoglycerate mutase. The encoded protein was found to inhibit endocytosis of epidermal growth factor receptor (EGFR) and platelet-derived growth factor receptor. Interfere…
UBL4A	0.768043	0.647406	Ubiquitin Like 4A; Enables chaperone binding activity. Involved in tail-anchored membrane protein insertion into ER membrane. Located in cytosol; membrane; and nucleoplasm. Part of BAT3 complex. As part of a cytosolic protein quality control complex, the BAG6/BAT3 complex, maintains misfolded and hydrophobic patches-containing proteins in a soluble state and participates in their proper delivery …
USHBP1	0.727766	0.688924	USH1 Protein Network Component Harmonin Binding Protein 1; Enables PDZ domain binding activity. (703aa)
USP38	-0.606028	-0.603419	Ubiquitin Specific Peptidase 38; Enables thiol-dependent deubiquitinase. Involved in protein deubiquitination. Predicted to be active in cytosol and nucleus. Deubiquitinating enzyme that plays a role in various cellular processes, including DNA repair, cell cycle regulation, and immune response. Plays a role in the inhibition of type I interferon signaling by mediating the 'Lys-33' to 'Lys-48' ub…
UTP3	-0.636523	-0.713428	UTP3 Small Subunit Processome Component; Enables RNA binding activity. Predicted to be involved in brain development and maturation of SSU-rRNA from tricistronic rRNA transcript (SSU-rRNA, 5.8S rRNA, LSU-rRNA). Located in nucleolus. (479aa)
VIPR1	0.693633	0.639163	Vasoactive Intestinal Peptide Receptor 1; This gene encodes a receptor for vasoactive intestinal peptide, a small neuropeptide. Vasoactive intestinal peptide is involved in smooth muscle relaxation, exocrine and endocrine secretion, and water and ion flux in lung and intestinal epithelia. Its actions are effected through integral membrane receptors associated with a guanine nucleotide binding pro…
WBSCR16	0.707289	0.719385	RCC1L; RCC1 Like; This gene encodes a protein containing regulator of chromosome condensation 1-like repeats. The encoded protein may function as a guanine nucleotide exchange factor. This gene is located in a region of chromosome 7 that is deleted in Williams-Beuren syndrome, a multisystem developmental disorder. (464aa)
